# Supplementary material for: COVID-19 in Italy: Dataset of the Italian Civil Protection Department
Source: Data Brief. 2020 Apr 10;30:105526. doi: 10.1016/j.dib.2020.105526 (PMC7178485; doi:10.1016/j.dib.2020.105526)
Supplement: Supplementary file 2 [file mmc2.zip]

Archive with 147 entries (133 files):
- COVID-19/
- COVID-19/.github/
- COVID-19/.github/ISSUE_TEMPLATE/
- COVID-19/.github/ISSUE_TEMPLATE/error.md
- COVID-19/.github/ISSUE_TEMPLATE/errore.md
- COVID-19/.github/ISSUE_TEMPLATE/request.md
- COVID-19/.github/ISSUE_TEMPLATE/richiesta.md
- COVID-19/.gitignore
- COVID-19/aree/
- COVID-19/aree/geojson/
- COVID-19/aree/geojson/dpc-covid19-ita-aree.geojson
- COVID-19/aree/shp/
- COVID-19/aree/shp/dpc-covid19-ita-aree.dbf
- COVID-19/aree/shp/dpc-covid19-ita-aree.prj
- COVID-19/aree/shp/dpc-covid19-ita-aree.shp
- COVID-19/aree/shp/dpc-covid19-ita-aree.shx
- COVID-19/CHANGELOG.md
- COVID-19/CHANGELOG_EN.md
- COVID-19/CODE_OF_CONDUCT.md
- COVID-19/CODE_OF_CONDUCT_EN.md
- COVID-19/dati-andamento-nazionale/
- COVID-19/dati-andamento-nazionale/dpc-covid19-ita-andamento-nazionale-20200224.csv
- COVID-19/dati-andamento-nazionale/dpc-covid19-ita-andamento-nazionale-20200225.csv
- COVID-19/dati-andamento-nazionale/dpc-covid19-ita-andamento-nazionale-20200226.csv
- COVID-19/dati-andamento-nazionale/dpc-covid19-ita-andamento-nazionale-20200227.csv
- COVID-19/dati-andamento-nazionale/dpc-covid19-ita-andamento-nazionale-20200228.csv
- COVID-19/dati-andamento-nazionale/dpc-covid19-ita-andamento-nazionale-20200229.csv
- COVID-19/dati-andamento-nazionale/dpc-covid19-ita-andamento-nazionale-20200301.csv
- COVID-19/dati-andamento-nazionale/dpc-covid19-ita-andamento-nazionale-20200302.csv
- COVID-19/dati-andamento-nazionale/dpc-covid19-ita-andamento-nazionale-20200303.csv
- COVID-19/dati-andamento-nazionale/dpc-covid19-ita-andamento-nazionale-20200304.csv
- COVID-19/dati-andamento-nazionale/dpc-covid19-ita-andamento-nazionale-20200305.csv
- COVID-19/dati-andamento-nazionale/dpc-covid19-ita-andamento-nazionale-20200306.csv
- COVID-19/dati-andamento-nazionale/dpc-covid19-ita-andamento-nazionale-20200307.csv
- COVID-19/dati-andamento-nazionale/dpc-covid19-ita-andamento-nazionale-20200308.csv
- COVID-19/dati-andamento-nazionale/dpc-covid19-ita-andamento-nazionale-20200309.csv
- COVID-19/dati-andamento-nazionale/dpc-covid19-ita-andamento-nazionale-20200310.csv
- COVID-19/dati-andamento-nazionale/dpc-covid19-ita-andamento-nazionale-20200311.csv
- COVID-19/dati-andamento-nazionale/dpc-covid19-ita-andamento-nazionale-20200312.csv
- COVID-19/dati-andamento-nazionale/dpc-covid19-ita-andamento-nazionale-20200313.csv
- COVID-19/dati-andamento-nazionale/dpc-covid19-ita-andamento-nazionale-20200314.csv
- COVID-19/dati-andamento-nazionale/dpc-covid19-ita-andamento-nazionale-20200315.csv
- COVID-19/dati-andamento-nazionale/dpc-covid19-ita-andamento-nazionale-20200316.csv
- COVID-19/dati-andamento-nazionale/dpc-covid19-ita-andamento-nazionale-20200317.csv
- COVID-19/dati-andamento-nazionale/dpc-covid19-ita-andamento-nazionale-20200318.csv
- COVID-19/dati-andamento-nazionale/dpc-covid19-ita-andamento-nazionale.csv
- COVID-19/dati-json/
- COVID-19/dati-json/dpc-covid19-ita-andamento-nazionale.json
- COVID-19/dati-json/dpc-covid19-ita-province.json
- COVID-19/dati-json/dpc-covid19-ita-regioni.json
- COVID-19/dati-province/
- COVID-19/dati-province/dpc-covid19-ita-province-20200224.csv
- COVID-19/dati-province/dpc-covid19-ita-province-20200225.csv
- COVID-19/dati-province/dpc-covid19-ita-province-20200226.csv
- COVID-19/dati-province/dpc-covid19-ita-province-20200227.csv
- COVID-19/dati-province/dpc-covid19-ita-province-20200228.csv
- COVID-19/dati-province/dpc-covid19-ita-province-20200229.csv
- COVID-19/dati-province/dpc-covid19-ita-province-20200301.csv
- COVID-19/dati-province/dpc-covid19-ita-province-20200302.csv
- COVID-19/dati-province/dpc-covid19-ita-province-20200303.csv
- COVID-19/dati-province/dpc-covid19-ita-province-20200304.csv
- COVID-19/dati-province/dpc-covid19-ita-province-20200305.csv
- COVID-19/dati-province/dpc-covid19-ita-province-20200306.csv
- COVID-19/dati-province/dpc-covid19-ita-province-20200307.csv
- COVID-19/dati-province/dpc-covid19-ita-province-20200308.csv
- COVID-19/dati-province/dpc-covid19-ita-province-20200309.csv
- COVID-19/dati-province/dpc-covid19-ita-province-20200310.csv
- COVID-19/dati-province/dpc-covid19-ita-province-20200311.csv
- COVID-19/dati-province/dpc-covid19-ita-province-20200312.csv
- COVID-19/dati-province/dpc-covid19-ita-province-20200313.csv
- COVID-19/dati-province/dpc-covid19-ita-province-20200314.csv
- COVID-19/dati-province/dpc-covid19-ita-province-20200315.csv
- COVID-19/dati-province/dpc-covid19-ita-province-20200316.csv
- COVID-19/dati-province/dpc-covid19-ita-province-20200317.csv
- COVID-19/dati-province/dpc-covid19-ita-province-20200318.csv
- COVID-19/dati-province/dpc-covid19-ita-province.csv
- COVID-19/dati-regioni/
- COVID-19/dati-regioni/dpc-covid19-ita-regioni-20200224.csv
- COVID-19/dati-regioni/dpc-covid19-ita-regioni-20200225.csv
- COVID-19/dati-regioni/dpc-covid19-ita-regioni-20200226.csv
- COVID-19/dati-regioni/dpc-covid19-ita-regioni-20200227.csv
- COVID-19/dati-regioni/dpc-covid19-ita-regioni-20200228.csv
- COVID-19/dati-regioni/dpc-covid19-ita-regioni-20200229.csv
- COVID-19/dati-regioni/dpc-covid19-ita-regioni-20200301.csv
- COVID-19/dati-regioni/dpc-covid19-ita-regioni-20200302.csv
- COVID-19/dati-regioni/dpc-covid19-ita-regioni-20200303.csv
- COVID-19/dati-regioni/dpc-covid19-ita-regioni-20200304.csv
- COVID-19/dati-regioni/dpc-covid19-ita-regioni-20200305.csv
- COVID-19/dati-regioni/dpc-covid19-ita-regioni-20200306.csv
- COVID-19/dati-regioni/dpc-covid19-ita-regioni-20200307.csv
- COVID-19/dati-regioni/dpc-covid19-ita-regioni-20200308.csv
- COVID-19/dati-regioni/dpc-covid19-ita-regioni-20200309.csv
- COVID-19/dati-regioni/dpc-covid19-ita-regioni-20200310.csv
- COVID-19/dati-regioni/dpc-covid19-ita-regioni-20200311.csv
- COVID-19/dati-regioni/dpc-covid19-ita-regioni-20200312.csv
- COVID-19/dati-regioni/dpc-covid19-ita-regioni-20200313.csv
- COVID-19/dati-regioni/dpc-covid19-ita-regioni-20200314.csv
- COVID-19/dati-regioni/dpc-covid19-ita-regioni-20200315.csv
- COVID-19/dati-regioni/dpc-covid19-ita-regioni-20200316.csv
- COVID-19/dati-regioni/dpc-covid19-ita-regioni-20200317.csv
- COVID-19/dati-regioni/dpc-covid19-ita-regioni-20200318.csv
- COVID-19/dati-regioni/dpc-covid19-ita-regioni.csv
- COVID-19/desktop.ini
- COVID-19/LICENSE
- COVID-19/LICENSE.xmp
- COVID-19/LICENSE_EN
- COVID-19/metadata/
- COVID-19/metadata/covid-19-aree.xml
- COVID-19/metadata/covid-19-monitoraggio.xml
- COVID-19/metadata/dpc-covid19-ita-andamento-nazionale.xml
- COVID-19/README.md
- COVID-19/schede-riepilogative/
- COVID-19/schede-riepilogative/province/
- COVID-19/schede-riepilogative/province/dpc-covid19-ita-scheda-province-20200303.pdf
- COVID-19/schede-riepilogative/province/dpc-covid19-ita-scheda-province-20200304.pdf
- COVID-19/schede-riepilogative/province/dpc-covid19-ita-scheda-province-20200305.pdf
- COVID-19/schede-riepilogative/province/dpc-covid19-ita-scheda-province-20200306.pdf
- COVID-19/schede-riepilogative/province/dpc-covid19-ita-scheda-province-20200307.pdf
- COVID-19/schede-riepilogative/province/dpc-covid19-ita-scheda-province-20200308.pdf
- COVID-19/schede-riepilogative/province/dpc-covid19-ita-scheda-province-20200309.pdf
- COVID-19/schede-riepilogative/province/dpc-covid19-ita-scheda-province-20200310.pdf
- COVID-19/schede-riepilogative/province/dpc-covid19-ita-scheda-province-20200311.pdf
- COVID-19/schede-riepilogative/province/dpc-covid19-ita-scheda-province-20200312.pdf
- COVID-19/schede-riepilogative/province/dpc-covid19-ita-scheda-province-20200313.pdf
- COVID-19/schede-riepilogative/province/dpc-covid19-ita-scheda-province-20200314.pdf
- COVID-19/schede-riepilogative/province/dpc-covid19-ita-scheda-province-20200315.pdf
- COVID-19/schede-riepilogative/province/dpc-covid19-ita-scheda-province-20200316.pdf
- COVID-19/schede-riepilogative/province/dpc-covid19-ita-scheda-province-20200317.pdf
- COVID-19/schede-riepilogative/province/dpc-covid19-ita-scheda-province-20200318.pdf
- COVID-19/schede-riepilogative/regioni/
- COVID-19/schede-riepilogative/regioni/dpc-covid19-ita-scheda-regioni-20200302.pdf
- COVID-19/schede-riepilogative/regioni/dpc-covid19-ita-scheda-regioni-20200303.pdf
- COVID-19/schede-riepilogative/regioni/dpc-covid19-ita-scheda-regioni-20200304.pdf
- COVID-19/schede-riepilogative/regioni/dpc-covid19-ita-scheda-regioni-20200305.pdf
- COVID-19/schede-riepilogative/regioni/dpc-covid19-ita-scheda-regioni-20200306.pdf
- COVID-19/schede-riepilogative/regioni/dpc-covid19-ita-scheda-regioni-20200307.pdf
- COVID-19/schede-riepilogative/regioni/dpc-covid19-ita-scheda-regioni-20200308.pdf
- COVID-19/schede-riepilogative/regioni/dpc-covid19-ita-scheda-regioni-20200309.pdf
- COVID-19/schede-riepilogative/regioni/dpc-covid19-ita-scheda-regioni-20200310.pdf
- COVID-19/schede-riepilogative/regioni/dpc-covid19-ita-scheda-regioni-20200311.pdf
- COVID-19/schede-riepilogative/regioni/dpc-covid19-ita-scheda-regioni-20200312.pdf
- COVID-19/schede-riepilogative/regioni/dpc-covid19-ita-scheda-regioni-20200313.pdf
- COVID-19/schede-riepilogative/regioni/dpc-covid19-ita-scheda-regioni-20200314.pdf
- COVID-19/schede-riepilogative/regioni/dpc-covid19-ita-scheda-regioni-20200315.pdf
- COVID-19/schede-riepilogative/regioni/dpc-covid19-ita-scheda-regioni-20200316.pdf
- COVID-19/schede-riepilogative/regioni/dpc-covid19-ita-scheda-regioni-20200317.pdf
- COVID-19/schede-riepilogative/regioni/dpc-covid19-ita-scheda-regioni-20200318.pdf
