# Supplementary material for: COVID-19 in Italy: Dataset of the Italian Civil Protection Department
Source: Data Brief. 2020 Apr 10;30:105526. doi: 10.1016/j.dib.2020.105526 (PMC7178485; doi:10.1016/j.dib.2020.105526)
Supplement: Supplementary file 2 [file mmc2.zip › COVID-19/.github/ISSUE_TEMPLATE/errore.md]

---
name: Segnalazione errore (ITA)
about: Segnalare un errore o mancanza nella documentazione o dati. Utilizzate questo template se volete comunicare in Italiano
---

<!--
Grazie per aver mostrato interesse in questo repo.

Si ricorda che questo repo è mantenuto da un numero ristretto di persone

Da sapere prima di segnalare errori:
  - Assicurarsi che l'errore non e' stato riportato prima in un'altro issue.
  - elimare il testo commentato qui sopra -->

Tipo di issue:

- [ ] Dati mancanti o errati <!-- file relativo -->
- [ ] Errore nella documentazione <!-- file relativo -->
- [ ] Errore or mancanza nella dashboard <!-- file relativo -->
- [ ] Problemi di visualizzazione nella dashboard <!-- file relativo -->

- Regione:
- Provincia: 

## Riassunto

<!-- Scrivi qui la descrizione dell'errore, con riferimento a set di dati oppure documento specifico. -->

**Attesa:**

<!-- Quali dati o documentazioni è atteso? -->

**Attuale:** <!-- Quali dati o documentazione è effetivamente presente (o mancante)? -->
