# Supplementary material for: COVID-19 in Italy: Dataset of the Italian Civil Protection Department
Source: Data Brief. 2020 Apr 10;30:105526. doi: 10.1016/j.dib.2020.105526 (PMC7178485; doi:10.1016/j.dib.2020.105526)
Supplement: Supplementary file 2 [file mmc2.zip › COVID-19/aree/geojson/dpc-covid19-ita-aree.geojson]

{"type":"FeatureCollection", "features": [
{"type":"Feature","geometry":{"type":"Polygon","coordinates":[[[11.614501599334938,45.317271824859745],[11.614606636087693,45.317890519007705],[11.61457174588952,45.31934955460896],[11.614575508322883,45.320816706701535],[11.614682119198434,45.32181567415925],[11.61468768672167,45.32186730533102],[11.614125235921819,45.32323040966705],[11.61290978998133,45.324545455284465],[11.612470816331276,45.32512709778784],[11.612284623464575,45.325378900222496],[11.613375957977253,45.32552494059746],[11.613747683970386,45.32556143253293],[11.614429059478462,45.32567184469079],[11.61521977567041,45.32566272544422],[11.616217336665937,45.325711870112166],[11.61627993275587,45.32568568259646],[11.616338484380993,45.32557182029782],[11.616811927431959,45.32546194848163],[11.617273375837787,45.325437863310974],[11.617455223683647,45.32543819394219],[11.61750514713207,45.325621577179106],[11.617683530978733,45.32623858531363],[11.618030872262404,45.326991240366134],[11.618077017488032,45.32723097035844],[11.618204189283023,45.32777488911276],[11.618211627078033,45.327866983067246],[11.61821885761871,45.327954582819224],[11.618260859646686,45.328104391741014],[11.618073777770698,45.32840573224857],[11.617951913991577,45.3285649293926],[11.618195945938973,45.32877198946426],[11.619584637129478,45.32982929160536],[11.61979494264698,45.33023853124389],[11.619945366687027,45.33100920031279],[11.619953845690828,45.3316076014745],[11.619956054436404,45.331724569471305],[11.619958888351801,45.33185502537465],[11.61986668703972,45.332622264992374],[11.61945784752584,45.33344178001677],[11.618989287107775,45.334073636213205],[11.618746164106515,45.3348893448547],[11.61819125094368,45.335586189502365],[11.616892419233663,45.33648012050042],[11.615947838604223,45.33675381888003],[11.614671447614388,45.337305156250046],[11.613854013515148,45.337845967319545],[11.613163742362753,45.33803055401979],[11.613332810379658,45.33844525057871],[11.613417209187066,45.339030660674595],[11.61392424290702,45.33909330887402],[11.614323032047235,45.33923044773013],[11.614441771077711,45.33917596776806],[11.614672536327923,45.33926744572041],[11.61583100003849,45.340033021935405],[11.616013541227382,45.34094698547909],[11.61609906328425,45.34197118733525],[11.616530406963356,45.34274442209758],[11.617570781254187,45.343161632029926],[11.619272845126787,45.343257596925554],[11.62045213587731,45.34336554344919],[11.621407736034145,45.34360463590641],[11.622085319929422,45.343904118027446],[11.623255455969819,45.34403224722456],[11.62350010387336,45.344204652732465],[11.623599062780485,45.34427438865558],[11.623674877296235,45.344326654535806],[11.624059210413485,45.34463286700335],[11.624376707207768,45.34494286568391],[11.624821377932214,45.34538046087576],[11.625125623086126,45.34588654213902],[11.625383595339047,45.34677175005825],[11.62531529517101,45.34750243725654],[11.625128216234407,45.34842488560476],[11.62520517579019,45.34926024780244],[11.625320812369926,45.35010372151809],[11.62538745070341,45.35009543725024],[11.626330130796955,45.34998373170611],[11.628177538565355,45.34976791796468],[11.63037905057995,45.34961817556202],[11.632396596712743,45.34935561614474],[11.634535991558257,45.349243233278706],[11.636628547186731,45.34922190566392],[11.637748826056043,45.34943005031561],[11.638127413332285,45.3496103297113],[11.639112984725468,45.350078115897944],[11.63921092549179,45.350125359816545],[11.640505607720412,45.35078851596265],[11.641984299830547,45.35156441738741],[11.643241626036398,45.35224641287241],[11.644562080289559,45.35263888467698],[11.646125693457757,45.35304370392015],[11.647637053883134,45.35342271142718],[11.649038703754167,45.35391226276912],[11.650057367443608,45.35440169216203],[11.650878728831074,45.35503971626531],[11.651340743121049,45.355364284912625],[11.651101419253612,45.35434143464797],[11.65169449439936,45.35419263285801],[11.652776798443659,45.35413146928163],[11.653701308903122,45.35424499427572],[11.654570476540934,45.35453982715364],[11.655357783141529,45.354449497171544],[11.65608240424325,45.35383854008302],[11.656533238650795,45.353515244541676],[11.65598169787635,45.352778716769514],[11.655409765857211,45.35228794682953],[11.655317691569502,45.351684743807596],[11.655432161797446,45.351403035673485],[11.655535247115978,45.351150847203414],[11.655788002296068,45.35055087100899],[11.65603421008135,45.3496067431564],[11.65520636430943,45.34903416472011],[11.655166373716984,45.348179959718024],[11.65615135313018,45.346860830246925],[11.657567595936477,45.34575668631472],[11.658205576402175,45.34466165286973],[11.65853826190904,45.34386177776665],[11.659531311901349,45.34326254400944],[11.660849000248945,45.34278175297873],[11.661555159807314,45.342121681519316],[11.662096349214728,45.34161847901563],[11.662936504286154,45.34048269752378],[11.663915264572132,45.33903762463578],[11.664521465283352,45.33699814852633],[11.664827679004896,45.33618086667615],[11.665688322282396,45.33575569942507],[11.666544803795453,45.33497056524374],[11.66741393750595,45.3344551722965],[11.667814498244212,45.33422077305167],[11.668053559256911,45.334080161927425],[11.668778181946463,45.333613143183456],[11.669506993263312,45.333371060455974],[11.670048640659047,45.33301633125311],[11.669914680337058,45.33254238931391],[11.669258686341008,45.332161674365715],[11.668566995582278,45.33183579680172],[11.668218229365163,45.33147489329727],[11.66767578648751,45.33079446497633],[11.666901796483353,45.33007443828607],[11.66666214737777,45.32931941832081],[11.666945973608394,45.32857016469799],[11.667724096264164,45.32802089005559],[11.66898820046775,45.32776629291336],[11.669705037371532,45.327542491809005],[11.669770158833424,45.32702788446509],[11.669875696342348,45.32628729617672],[11.670192838377393,45.32543373985445],[11.670707083736227,45.32470158900421],[11.671975809717557,45.32427582152428],[11.673135729000746,45.32397861106543],[11.67419116764647,45.32335978442143],[11.675185401036241,45.32279639380442],[11.676168136530798,45.32226026509173],[11.67712022493554,45.32215692000889],[11.678484379535407,45.322403951635216],[11.67907872858812,45.32256102505584],[11.67962593425876,45.32253017318436],[11.680397046466124,45.32210699655153],[11.680490951841735,45.321731230146355],[11.680129013477742,45.321226648512976],[11.68019029664386,45.32117345213459],[11.680677493700923,45.32075018976634],[11.682360262846371,45.32017955947789],[11.683675098950966,45.31965356161445],[11.685149635180492,45.318997772849634],[11.686830584398157,45.318121067244746],[11.687831807889939,45.31744038045324],[11.688745505269003,45.31679775425141],[11.68944934459731,45.316304087991256],[11.690218203905646,45.31610593588389],[11.690403628789042,45.31611506461663],[11.691994713167379,45.3161720543862],[11.693560500335806,45.3160990986942],[11.69525670698865,45.31608604992359],[11.696305966920573,45.31615127376547],[11.69673377237971,45.3162941892226],[11.697182433468692,45.316607637395876],[11.697462013967353,45.31685306959276],[11.697790987682591,45.31713108816057],[11.698526169971217,45.316962929406266],[11.698820915306541,45.316721920564206],[11.698743021313208,45.316156671783396],[11.69847902792464,45.31543379557756],[11.698369743890302,45.31501331240368],[11.697984804613437,45.31469836039394],[11.697150009593937,45.314313030109545],[11.696572585426484,45.31370557587476],[11.696277234447761,45.31312745994204],[11.695927012746514,45.31219958239049],[11.695286395242446,45.31187266033068],[11.694432144061212,45.311613790195025],[11.694056154706303,45.31121760320767],[11.693793148245463,45.3107827389068],[11.693407364547141,45.31017974736566],[11.689308781557902,45.312796829023],[11.688055698363046,45.312736342451],[11.687945474238102,45.312765943581276],[11.686896515567975,45.31304268860542],[11.685495186216258,45.313084678733745],[11.684545805097798,45.31270195277644],[11.684039477877999,45.31278587691753],[11.683647840416285,45.31313714307323],[11.67964647955831,45.312691092430306],[11.677685321118455,45.312494091604755],[11.675967142517136,45.312309363096496],[11.674926476924666,45.312153734278226],[11.674025946462372,45.3122648545598],[11.67310246725149,45.312430517235555],[11.672518866870524,45.31222815214759],[11.671339840222196,45.31157164863844],[11.669806154611216,45.310968439122426],[11.668337057468213,45.31038169986747],[11.66730611422272,45.309820709391616],[11.667276598527382,45.30980339624726],[11.666468481732398,45.30916517616794],[11.664793231612986,45.30798911114878],[11.662930291503077,45.30688941661485],[11.661034250893296,45.30589847831253],[11.659936988388731,45.305347967180026],[11.65934593077197,45.30498368322385],[11.658760771605925,45.30474527676814],[11.658350578885939,45.305519960335594],[11.656958354497627,45.305480373686244],[11.656170722195187,45.305003629275994],[11.65517377253652,45.30441473277839],[11.653972002031834,45.30408263023523],[11.653158929357843,45.3036064584287],[11.65274421210675,45.30319302948653],[11.6512165478179,45.302436405674],[11.649463942121725,45.30150495164286],[11.647854052462284,45.30062417096858],[11.64674936885182,45.30073081151491],[11.645850868915844,45.30115671558247],[11.64531663717509,45.30173619547917],[11.64477792818433,45.30139762509731],[11.64423587933261,45.300987118965146],[11.643386380470012,45.30054772486295],[11.643234713144311,45.30002915196211],[11.643146137338059,45.299770162373584],[11.642346819702121,45.299860685016654],[11.641158815383424,45.30064431512193],[11.64008795382766,45.30093013921726],[11.639471790812326,45.30084537636645],[11.639390594086949,45.30081349869966],[11.63880905596621,45.30058165981486],[11.638352267482963,45.30035818379228],[11.638079266005839,45.30079656542184],[11.637748399960689,45.301362307442915],[11.637342550453385,45.30168673886545],[11.636807198941895,45.301969155459815],[11.636386257170331,45.303068060616525],[11.635964240770301,45.30441903028977],[11.635595486718826,45.30554373120469],[11.635464236309966,45.30656392959429],[11.635338629458566,45.30743097207802],[11.635234108624337,45.30847755633012],[11.634629037789693,45.30973373129669],[11.633808975309709,45.31103087145406],[11.632847385107882,45.3128533572165],[11.632313683725037,45.313999853102594],[11.631993350789651,45.31452032580346],[11.627008866439358,45.31294741297063],[11.626387393925048,45.3127501843755],[11.620530106979565,45.31077850542341],[11.616178951930904,45.31712536292995],[11.614501599334938,45.317271824859745]]]},"properties":{"localID":"1","namespace":"IT.PCMDPC","versionID":"1","ID_Evento":"1","ID_EventoS":"COVID-19-Italia","nomeLingua":"ita","nomeStatus":"standardizzato","nomeOrigin":"endonimo","nomePronun":"unpopulated","nomeFonte":"comISTAT2019","nomeTesto":"Vo'","nomeScript":"ital","tipoZona":"humanHealthRestrictedZone","tipoZonaSp":"areaMisureUrgentiContenimentoContagio","designIniz":"2020-03-02T00:00:00.000Z","designFine":"08/03/2020","dominioAmb":"tutelaSalute","nomeAutCom":"Presidente del Consiglio dei Ministri","nomeAutRuo":"authority","datasetIni":"02-03-2020","datasetFin":"08-03-2020","legNome":"misure urgenti in materia di contenimento e gestione dell'emergenza epidemiologica da COVID-19","legNomeBre":"DPCM 01/03/2020","legData":"2020-03-01T00:00:00.000Z","legDataTip":"creazione","legLink":"http://www.protezionecivile.it/amministrazione-trasparente/provvedimenti/-/content-view/view/1220881","legSpecRif":"Allegato 1","legNumID":"unpopulated","legDocUff":"unpopulated","legDataApp":"2020-03-02T00:00:00.000Z","legDataAbr":"unpopulated","legLivello":"nazionale","legGU_ID":"52 01-03-2020","legGU_ISSN":"unpopulated","legGU_ISBN":"unpopulated","legGU_Link":"https://www.gazzettaufficiale.it/eli/gu/2020/03/01/52/sg/html"}},
{"type":"Feature","geometry":{"type":"Polygon","coordinates":[[[9.728561228328477,45.14829523674472],[9.729232503262313,45.14806591304288],[9.730197489204697,45.147924709048894],[9.73078816573402,45.14736283792985],[9.731788474963286,45.14799554982119],[9.732990346789496,45.1484739296444],[9.734467738132077,45.14613750720346],[9.734498882273362,45.14608780920271],[9.737944658251996,45.14794694515367],[9.738693318350167,45.14712744805002],[9.739186432542892,45.14658865494541],[9.739538149576534,45.14624432743984],[9.740053677503516,45.14578189275688],[9.740501995190453,45.145040851661015],[9.740504700199336,45.14426669703683],[9.741253692845644,45.14415382622807],[9.743026982064746,45.14455638083856],[9.74365272873585,45.14376915336353],[9.745016422265836,45.14202295374905],[9.743791834443567,45.14175187772959],[9.742836682025162,45.141659077400526],[9.741985493239575,45.14173661933747],[9.740496757102042,45.14169228207093],[9.739414891045849,45.14163628056041],[9.738933479330699,45.14178341282076],[9.738030134525845,45.14176224551275],[9.737745806146908,45.14141301693379],[9.73739787380261,45.14106419917832],[9.73695662367147,45.140382927664646],[9.736650779528057,45.139349717426384],[9.736797926747084,45.13892567542012],[9.737084872725443,45.13849175367896],[9.737024138242697,45.137727002250834],[9.73666706650129,45.13666711336408],[9.73623418920769,45.13564371608793],[9.735580157314553,45.13423467146618],[9.734929051496358,45.133050645593094],[9.73434200469088,45.131902206410466],[9.733598704205283,45.13046671569555],[9.732374395976366,45.12721596487854],[9.731610222345067,45.12712184608689],[9.730695438483599,45.12718169840589],[9.728675232251065,45.127311635248574],[9.726387768444232,45.127425223032354],[9.72454706574001,45.12767095145394],[9.723100245627254,45.1278961679977],[9.722364591941421,45.12804485918662],[9.721783027319079,45.12797669129908],[9.721052876794426,45.127891118473556],[9.719931549925342,45.12770915572608],[9.718083911566756,45.12740572648945],[9.718103108640827,45.12691050375751],[9.718036377473796,45.12665887456055],[9.718040039889544,45.12593872658721],[9.718057227312663,45.12528148589094],[9.717984142351991,45.1245258177691],[9.717921418916326,45.1235810270032],[9.717847799621344,45.122780339697655],[9.717432081081785,45.12106364584018],[9.717157412240446,45.12045324021357],[9.716284773707107,45.119810600403945],[9.715372545377216,45.11905117280028],[9.714589953306575,45.11848897976197],[9.713806139075608,45.117827753477016],[9.712908028333011,45.11717623075936],[9.711833975727105,45.116687845516225],[9.711127958333725,45.11614314494],[9.710622320679903,45.11535413957453],[9.710294670434424,45.11456402502345],[9.710036280023942,45.11423257485246],[9.709567950063008,45.1143975163896],[9.709111873152077,45.11452637378476],[9.707573687553353,45.11453591432694],[9.706406821356298,45.114759165712954],[9.705054593617799,45.11541565642963],[9.704019610565165,45.11706034520668],[9.703407109769797,45.117910269575994],[9.702606084141207,45.11894139086201],[9.702142199689836,45.119475350533236],[9.701966309114203,45.11964745647218],[9.701141587220121,45.12082275776928],[9.700778851174572,45.12131107433519],[9.699975196080501,45.12213517035348],[9.699449572367053,45.12282251520208],[9.69920507798167,45.123625161444316],[9.69883977837141,45.12390645901489],[9.697155579035645,45.12447486334074],[9.695136478322786,45.124694236581924],[9.693246477585202,45.12507479915059],[9.6911684586613,45.125681532517895],[9.688941486844856,45.12659517272742],[9.686456312041129,45.128248460113674],[9.686422414607051,45.128415066652806],[9.686084062761418,45.130078037195176],[9.688727333864652,45.129927080768056],[9.688934028696243,45.13019587527285],[9.689133118634457,45.130887805769156],[9.689149834456753,45.1322739569212],[9.689095707172562,45.13305743805321],[9.689246550671347,45.13396568747686],[9.689902372196459,45.13456483390176],[9.691428754967287,45.13563579379651],[9.692440701511668,45.136232767442074],[9.693941509759627,45.13728583619349],[9.695704843041067,45.13795921148828],[9.697541538145048,45.13838907602257],[9.697851428829456,45.13980943261478],[9.701581307705668,45.14007459829456],[9.702002226715278,45.14224141025946],[9.702839415666139,45.14205623995018],[9.704694550057784,45.14190077404785],[9.705928111741972,45.14188416047334],[9.706301479614599,45.14327709620623],[9.707026775675407,45.14329961677048],[9.707045381513078,45.14480277652022],[9.707503262736928,45.14479994127035],[9.70896537991091,45.144745874041384],[9.70915845100343,45.14475936899372],[9.710976897525525,45.14488640278607],[9.711360474309165,45.145046042650364],[9.711279510974924,45.14569466097535],[9.711713318713668,45.1457999711791],[9.713268651431617,45.146078321405604],[9.713084048649263,45.146574574320475],[9.713025131438526,45.146696467887494],[9.712980954217635,45.14678674453211],[9.712950052153202,45.14692197744529],[9.712913030523891,45.14720574431391],[9.712867923650416,45.14747608606042],[9.712831384212762,45.14754382330037],[9.712732744482423,45.14772897742969],[9.712662234813434,45.14794094487784],[9.712642762326718,45.147977585391374],[9.712527862644698,45.14819383094544],[9.712393685935886,45.14846472623506],[9.712282921433243,45.148699453236276],[9.712211926027264,45.148807910989554],[9.712180908701578,45.148934128252925],[9.712350629007608,45.14896457499808],[9.712553892784783,45.14907133753729],[9.712660141071384,45.149174188891905],[9.71279817343298,45.14927684450836],[9.71300284229907,45.14949610887867],[9.713280052678853,45.14972841436598],[9.713598024618298,45.14997847694101],[9.713818168552766,45.15016163904253],[9.714223196637237,45.150316637017426],[9.714684926762388,45.150426260378325],[9.715357709311633,45.15062909619615],[9.71555162970861,45.150623383415514],[9.715815091162018,45.15032918002473],[9.715892972816066,45.15007214607702],[9.715947553488217,45.14986025943458],[9.716026450627462,45.149684223548434],[9.716113402741515,45.14951715140965],[9.7162500772828,45.14944878527958],[9.716394732428105,45.14944337996828],[9.716532027356676,45.14942450728485],[9.716805288446515,45.14927877540001],[9.7168926895416,45.149147703955975],[9.717077416810705,45.14904303020623],[9.717334149278008,45.149099912185946],[9.717403651081225,45.14912648440819],[9.717635448529963,45.14909802051233],[9.717689360623792,45.14908630633039],[9.717954993249334,45.1490285023671],[9.71806281787593,45.14900533382176],[9.718190820729264,45.14894151532234],[9.718303542085472,45.148864283016415],[9.719459968440837,45.14681362966692],[9.720338619772452,45.146889113578226],[9.722019629433966,45.1470405299124],[9.724413857416328,45.147259406915396],[9.725535351545856,45.14742333207913],[9.727777663283403,45.14869629728075],[9.728561228328477,45.14829523674472]]]},"properties":{"localID":"2","namespace":"IT.PCMDPC","versionID":"1","ID_Evento":"1","ID_EventoS":"COVID-19-Italia","nomeLingua":"ita","nomeStatus":"standardizzato","nomeOrigin":"endonimo","nomePronun":"unpopulated","nomeFonte":"comISTAT2019","nomeTesto":"San Fiorano","nomeScript":"ital","tipoZona":"humanHealthRestrictedZone","tipoZonaSp":"areaMisureUrgentiContenimentoContagio","designIniz":"2020-03-02T00:00:00.000Z","designFine":"08/03/2020","dominioAmb":"tutelaSalute","nomeAutCom":"Presidente del Consiglio dei Ministri","nomeAutRuo":"authority","datasetIni":"02-03-2020","datasetFin":"08-03-2020","legNome":"misure urgenti in materia di contenimento e gestione dell'emergenza epidemiologica da COVID-19","legNomeBre":"DPCM 01/03/2020","legData":"2020-03-01T00:00:00.000Z","legDataTip":"creazione","legLink":"http://www.protezionecivile.it/amministrazione-trasparente/provvedimenti/-/content-view/view/1220881","legSpecRif":"Allegato 1","legNumID":"unpopulated","legDocUff":"unpopulated","legDataApp":"2020-03-02T00:00:00.000Z","legDataAbr":"unpopulated","legLivello":"nazionale","legGU_ID":"52 01-03-2020","legGU_ISSN":"unpopulated","legGU_ISBN":"unpopulated","legGU_Link":"https://www.gazzettaufficiale.it/eli/gu/2020/03/01/52/sg/html"}},
{"type":"Feature","geometry":{"type":"Polygon","coordinates":[[[9.643404057219259,45.22237767319805],[9.643397347274579,45.22178361500073],[9.644178765107396,45.22105007112459],[9.64516137694185,45.22009034389997],[9.645851325704575,45.219159271278336],[9.646453356884367,45.21833670821346],[9.647157219886198,45.21751358122703],[9.647609856028327,45.21699792094262],[9.647759624554116,45.21672701014706],[9.646062775467502,45.216466594565304],[9.644863550557048,45.21628434510723],[9.644249303807067,45.2160267716788],[9.64386268819597,45.21562387525564],[9.64385302542101,45.21476878867945],[9.64409958880557,45.21404725820915],[9.644068003460527,45.213507338053695],[9.644095934609549,45.21259802335956],[9.644124984019493,45.21178770188321],[9.644480829996311,45.21059747942019],[9.644714411794803,45.20985802688431],[9.64492314711881,45.20917273071529],[9.64572819537772,45.20829502319661],[9.646331135673764,45.207562471608675],[9.646899000666938,45.20710917280128],[9.647890537906127,45.206959508671304],[9.648881352797074,45.206746847926055],[9.64998666549827,45.20652451001929],[9.650868080714883,45.20565532569717],[9.65151221717196,45.20519257206454],[9.652191840244425,45.2044955557871],[9.652537737356019,45.20356640795647],[9.6525947926079,45.20298997495187],[9.65230954292017,45.20254152762103],[9.652103141495207,45.202308670680466],[9.652184541309143,45.20163308426661],[9.652848872060963,45.20182731576623],[9.653215304904146,45.20158216613774],[9.654424932242392,45.201584228215154],[9.655433217468701,45.20179448216022],[9.655714140798217,45.20186487483377],[9.657008299243481,45.200363168130515],[9.656475026040514,45.19938505283964],[9.656248124445945,45.19847719794051],[9.656135820026808,45.19756866794228],[9.656294363292977,45.19696464239112],[9.656353808569161,45.19696430030084],[9.657592905096806,45.19695716261555],[9.658433975300246,45.197024336420384],[9.658573740645808,45.19589832694511],[9.660087376846787,45.195916564537235],[9.660178080919723,45.19591603953154],[9.660196514898779,45.19585743783168],[9.660644536983403,45.19441907664205],[9.660801276890599,45.19366202273487],[9.661083307907356,45.192733216681205],[9.661353859265672,45.19191250607856],[9.661515072398085,45.191542496570584],[9.662404995802556,45.19143831210782],[9.663514229855496,45.19158489793478],[9.663933142875148,45.191483443606586],[9.66382628530925,45.19105197533152],[9.662982285805148,45.190723831628596],[9.66219295081123,45.190719401444085],[9.661721767596312,45.19070414550637],[9.661789901258613,45.18999262053302],[9.661804274235568,45.1890383570043],[9.661834841167236,45.18838105119674],[9.66186747607047,45.186805573251654],[9.661808836883838,45.18613978675387],[9.661944982410878,45.18580594124111],[9.663078841005836,45.18588937599721],[9.663993591448781,45.185740016719464],[9.664715218341856,45.18540275738172],[9.665017342241347,45.185112943835456],[9.665219115235637,45.18494973747121],[9.665833208691119,45.184126994155804],[9.665861732970223,45.183298670737976],[9.66614502353767,45.18248686905619],[9.666059718990306,45.18172222514663],[9.665957915258897,45.180633616274335],[9.66592352039895,45.179868671108075],[9.665093236438466,45.17961247223152],[9.66517372116694,45.178873866406256],[9.665174374191112,45.177838673681265],[9.664992740799773,45.177542665285685],[9.664087305986717,45.17738591122214],[9.663665365107942,45.17720034629325],[9.663319744860505,45.177048309391466],[9.663307232201221,45.1769988842351],[9.663079795236294,45.17611353510692],[9.663293188024147,45.17586024308768],[9.665271317717734,45.17523660808567],[9.666441050363169,45.17513975734014],[9.661976338888763,45.17314938555705],[9.662133980492444,45.1728874228454],[9.662850399639266,45.17170403698824],[9.663755192210923,45.17071760130747],[9.662936010325465,45.170173266593075],[9.659894340062774,45.168156518951534],[9.659378164572173,45.16781293626978],[9.659404721312482,45.16673709712269],[9.6594067558377,45.166638069572464],[9.65928858951821,45.166323694066186],[9.65888959271201,45.165929917457575],[9.658788879174148,45.16609995696003],[9.658735682909498,45.166187370875164],[9.658501067730299,45.16644525329321],[9.658445612875823,45.16646358501071],[9.657981344438523,45.16661929549908],[9.657458222706994,45.16649628866564],[9.657376272126017,45.16642473602505],[9.656944089728922,45.16604917430739],[9.656671603140811,45.16559164915976],[9.6565327677323,45.1655519455926],[9.656020398278184,45.16539736613542],[9.655206319252663,45.16511876860331],[9.654985664353154,45.16504325470393],[9.653990019398291,45.164769913121624],[9.653777012213368,45.165059187670266],[9.653615822183339,45.1654291871308],[9.653004889592323,45.16541467619495],[9.65237699943807,45.16517064677013],[9.65233077421398,45.16515267833417],[9.651726762314512,45.1649178929581],[9.650424224264299,45.16451125686087],[9.649440200766866,45.16413881142152],[9.648889819216656,45.16385389466022],[9.648704155230062,45.163918754192245],[9.64849691961271,45.163991150805],[9.647935871808262,45.16388630942959],[9.646708814165294,45.16339819569045],[9.646044352932115,45.16328467687994],[9.645943884350801,45.16326751098165],[9.645732674817706,45.163718786321674],[9.64528634029369,45.16475649457108],[9.644852704984844,45.16579414528377],[9.644247258350577,45.16626563929527],[9.643218843373543,45.16646947912914],[9.64252207613622,45.16674346729042],[9.6410504223082,45.16713881898806],[9.639706979783252,45.16740740770184],[9.638667222464793,45.16773729645821],[9.636821491078441,45.16861178286691],[9.636360366161943,45.16891140729879],[9.635362693570741,45.16902500408146],[9.634910856542328,45.16887448861837],[9.634452999104163,45.16811189103825],[9.63404390700348,45.16779910630408],[9.633658890211874,45.16750419700779],[9.633326969645376,45.16740702197849],[9.632644028973468,45.167212782258694],[9.632190025655333,45.16700825373982],[9.631232434206837,45.16686052725027],[9.629935149027121,45.16641762348554],[9.62897261093789,45.165963861529846],[9.627736000160846,45.16597067687221],[9.626952079940988,45.16628105399507],[9.62610905131026,45.16577259509872],[9.625671088831659,45.165432931678566],[9.625119533167497,45.166192100682025],[9.624041693691154,45.16740870833572],[9.623318001234459,45.167849255697526],[9.623187670884771,45.16873214041029],[9.623377674921462,45.169468316868326],[9.623480000339999,45.16986474515547],[9.624757699008052,45.17149605409436],[9.625173479490588,45.17111570083205],[9.625877518742023,45.17148991057732],[9.627418851757463,45.17148143998757],[9.629102735845532,45.171850235454215],[9.628275449351959,45.17299801328276],[9.628289327501264,45.17425816633801],[9.626187997539462,45.17426972624264],[9.6258497281917,45.17553977465406],[9.625840769594157,45.17557340391164],[9.625784616088861,45.17578421686242],[9.625724285592531,45.176524010070494],[9.62566121820459,45.17729718849789],[9.625109649505406,45.17806535759798],[9.624130971837923,45.178187727924964],[9.623286994602168,45.17782328612166],[9.62315664264378,45.178706152207155],[9.623169035850106,45.179840303492476],[9.623173166467208,45.180218336470155],[9.621489071429213,45.17984947264395],[9.619664198389797,45.17948133208454],[9.619577830380488,45.17998031986477],[9.619571817163814,45.18001506410384],[9.619533199730194,45.18023817202554],[9.618693225855885,45.180242731984656],[9.61870142880982,45.18099883433178],[9.61912279004436,45.18112257226852],[9.6191528905307,45.183894925449614],[9.615787931293395,45.18354407137252],[9.614113287849884,45.18405720015752],[9.613286810592221,45.18532187269498],[9.612883016835998,45.186836315783225],[9.612891145227325,45.187592417850524],[9.612055120345437,45.18797498025391],[9.611980931673369,45.18784452415081],[9.611051879369853,45.18621082383584],[9.610941321960718,45.18601638779612],[9.61076906936225,45.18571345949257],[9.61018058670241,45.18306112253858],[9.61014240261997,45.18291306945666],[9.609707003630643,45.18122494650836],[9.609695337014465,45.18117971493009],[9.609596324138064,45.1807958293961],[9.608344386944422,45.18155866136282],[9.607512982503637,45.18244524650824],[9.606957002556872,45.18282627871673],[9.605556951284864,45.182833724659766],[9.604580917382888,45.183216975316505],[9.603748904763906,45.183977529781856],[9.60278492640075,45.185503898777604],[9.602380878468674,45.18701830519151],[9.602250185955125,45.187901164769514],[9.598456206210168,45.18678694244295],[9.598037491115662,45.186915143413735],[9.59621332133744,45.18654664448221],[9.594496750920376,45.1861145228484],[9.593434953720331,45.18683117976598],[9.592807043321146,45.187653602024],[9.592295064717344,45.18861043953777],[9.592277292257997,45.18934866505704],[9.592378748613827,45.190536350688305],[9.592261271626787,45.19148212212702],[9.591947985769067,45.191960837044796],[9.591571990794789,45.1925298951508],[9.59092508333775,45.19275829090987],[9.590431318884978,45.19302189329411],[9.590333309123897,45.19339147468182],[9.590172004238957,45.19379737143413],[9.589591257379947,45.194268467268174],[9.58884325619481,45.19456938096875],[9.588235531084647,45.19489657305866],[9.587630982297613,45.19552981013387],[9.586909976903685,45.19598360239933],[9.585894842716842,45.19631287985039],[9.585068459999928,45.19642515387782],[9.584699549412317,45.19645403583958],[9.583373030109806,45.199944457677766],[9.584075930868606,45.200201902062474],[9.585414796508438,45.2003930880493],[9.586407867574342,45.20038798569143],[9.58711914962503,45.20022227938498],[9.587856949894983,45.2001554837373],[9.588050613456279,45.200415530398026],[9.588095874799802,45.20109941122488],[9.588040099492064,45.20186483891136],[9.586819035275584,45.20198815604421],[9.586182461695618,45.20446686654737],[9.58684555786422,45.20456247194809],[9.587402837396295,45.20427155108572],[9.58836333777441,45.20357346974582],[9.589312859634767,45.203046478686694],[9.590578801459694,45.20233780333488],[9.591162982754469,45.202190759551314],[9.591941598078074,45.20237575595752],[9.59345832274405,45.2025208863581],[9.594170294475832,45.20241816329886],[9.595368885954692,45.20258295489498],[9.596516463362889,45.20273898559421],[9.597953626410806,45.2037936459006],[9.598122747549777,45.204134826493195],[9.59783376039496,45.204505398041775],[9.597609108308147,45.20493866147104],[9.597625044038766,45.205244623329136],[9.598009686448735,45.205494652240716],[9.598113809952247,45.20571015097849],[9.597926980063868,45.20610719455854],[9.59789397505107,45.20660246610765],[9.597977372428801,45.20726813306077],[9.598132618819365,45.207501373314244],[9.598757497666648,45.207588113821544],[9.59872364598601,45.208002346972314],[9.598486924713463,45.20849868781669],[9.599458537779311,45.208862641924625],[9.599944220873434,45.209031130676536],[9.600417057734393,45.20919066982059],[9.600631162139022,45.20896450242663],[9.601268596419834,45.209033150759716],[9.601594810805581,45.208572355904764],[9.601795135114967,45.208247244142164],[9.602434561948556,45.20850491242802],[9.603548366138817,45.20906611120018],[9.603936208209207,45.20961317106965],[9.603983671484935,45.210486070369505],[9.603980178162338,45.211359240277645],[9.604102815131917,45.212114730245084],[9.604175547541994,45.21296950361884],[9.60377195857325,45.21334069661566],[9.602502417879244,45.21371648474324],[9.601537643701478,45.214009628637356],[9.600891865047654,45.214364095847664],[9.600755392844928,45.21470686182388],[9.601802686987643,45.214989392224666],[9.601844606921981,45.21534023415242],[9.601338147778609,45.217290786009656],[9.601142350071793,45.218044832204825],[9.601182030549278,45.218050301313625],[9.601934028157572,45.218151729397775],[9.602429660988657,45.2182096362768],[9.602501873715882,45.218240215161636],[9.604070142716724,45.218904320982865],[9.604405879977476,45.21904506391338],[9.605333653754707,45.21888641360509],[9.61184173602892,45.22004889354269],[9.61647160342246,45.22064506562455],[9.618581515309787,45.21906736513875],[9.620191986067594,45.219589722087434],[9.617960239609287,45.22402161534862],[9.61924860613195,45.22419466625599],[9.620028711418811,45.22447848089448],[9.620123067141753,45.224955054079395],[9.619977850891273,45.22565796817781],[9.619686377065722,45.22579457228435],[9.618309863413902,45.225721018683345],[9.617201349325306,45.225691017857486],[9.616993979236362,45.22653829879297],[9.61679731319793,45.227196468623966],[9.616195543087013,45.22809087981775],[9.616002610515526,45.22841787608351],[9.615907846855016,45.22857851541971],[9.615770362195999,45.22882230848053],[9.61532267189431,45.22983289264023],[9.615115578293404,45.230707176471824],[9.616299358353494,45.230619763499604],[9.6177193922281,45.22999997815475],[9.618869768151944,45.2291836063974],[9.620388913394935,45.228311202615295],[9.6218055990812,45.22739431691108],[9.622488306261747,45.22692252367418],[9.622910038883882,45.227046225856846],[9.623731054478935,45.22757284194223],[9.625215893192282,45.22706963427575],[9.626332936604337,45.226712442883844],[9.628177181946594,45.22645925197125],[9.629552804764634,45.22645166859946],[9.630812207785882,45.22630069561127],[9.632320962783618,45.22566222447611],[9.633523062165041,45.22494443339912],[9.634876711983797,45.22410875818297],[9.635802363259058,45.223734528120474],[9.637061690809626,45.22358348633464],[9.6386525598586,45.223466560040116],[9.639897323149311,45.2231535393175],[9.640992258308973,45.22311138808674],[9.641971128949502,45.222943854381725],[9.642897147726323,45.22260557026301],[9.643404057219259,45.22237767319805]]]},"properties":{"localID":"3","namespace":"IT.PCMDPC","versionID":"1","ID_Evento":"1","ID_EventoS":"COVID-19-Italia","nomeLingua":"ita","nomeStatus":"standardizzato","nomeOrigin":"endonimo","nomePronun":"unpopulated","nomeFonte":"comISTAT2019","nomeTesto":"Casalpusterlengo","nomeScript":"ital","tipoZona":"humanHealthRestrictedZone","tipoZonaSp":"areaMisureUrgentiContenimentoContagio","designIniz":"2020-03-02T00:00:00.000Z","designFine":"08/03/2020","dominioAmb":"tutelaSalute","nomeAutCom":"Presidente del Consiglio dei Ministri","nomeAutRuo":"authority","datasetIni":"02-03-2020","datasetFin":"08-03-2020","legNome":"misure urgenti in materia di contenimento e gestione dell'emergenza epidemiologica da COVID-19","legNomeBre":"DPCM 01/03/2020","legData":"2020-03-01T00:00:00.000Z","legDataTip":"creazione","legLink":"http://www.protezionecivile.it/amministrazione-trasparente/provvedimenti/-/content-view/view/1220881","legSpecRif":"Allegato 1","legNumID":"unpopulated","legDocUff":"unpopulated","legDataApp":"2020-03-02T00:00:00.000Z","legDataAbr":"unpopulated","legLivello":"nazionale","legGU_ID":"52 01-03-2020","legGU_ISSN":"unpopulated","legGU_ISBN":"unpopulated","legGU_Link":"https://www.gazzettaufficiale.it/eli/gu/2020/03/01/52/sg/html"}},
{"type":"Feature","geometry":{"type":"Polygon","coordinates":[[[9.735791547067745,45.227643508281304],[9.734232698366155,45.22134340449471],[9.732411962489127,45.21743037442989],[9.73119853837702,45.21715911198918],[9.730090943674611,45.21719318403108],[9.728666440689231,45.217346316620464],[9.727456621900256,45.217354029881164],[9.726190909353008,45.21697501413345],[9.725409950500056,45.21665592050767],[9.72465823218092,45.21663368425161],[9.723679455270602,45.21678390707727],[9.723304094314013,45.21630921394176],[9.722917606366927,45.21596059676689],[9.72219320239287,45.21608218793054],[9.721804339863166,45.216552738326904],[9.721696551255375,45.21709352004825],[9.721740002906053,45.21750732219161],[9.720270119912257,45.21709350948781],[9.718176010156107,45.21666562973707],[9.717371429180048,45.21649064433835],[9.71677266598522,45.21647639355077],[9.71600799803282,45.2164361880966],[9.71587555842762,45.21603193682427],[9.715824917479356,45.2150420742169],[9.71605423116884,45.21403246143297],[9.715880195624907,45.21335843105684],[9.714695123098455,45.213302838378915],[9.713885539933724,45.21373997248158],[9.71349662664938,45.214210495137664],[9.713185020826467,45.2147525420624],[9.711625229191009,45.21426717082962],[9.712631525066664,45.212244528483694],[9.711288713215257,45.21179382063835],[9.712697868970292,45.2110650598518],[9.712795146941176,45.21101475256741],[9.714072369506484,45.21035419924232],[9.71309607054973,45.20967616145759],[9.712730661509827,45.20937366817393],[9.712670261089146,45.20932367951695],[9.712559764405354,45.20923219216104],[9.712426948277365,45.209122242751704],[9.711436701154911,45.208345259563515],[9.711036830247448,45.20793367380186],[9.710431177982398,45.207361336546285],[9.708607178059426,45.210190181816735],[9.707776708276233,45.20997029043999],[9.707950844458422,45.2096361584697],[9.708286496468885,45.20897694845211],[9.708660878349697,45.20836251651353],[9.709312041586507,45.207476322186174],[9.709608989308727,45.20678134419646],[9.70944814231908,45.20613422813862],[9.708717794343247,45.20576968489878],[9.70836060831998,45.20571790456281],[9.709966735221041,45.203808569428475],[9.709162923384385,45.20367854302151],[9.70778372927751,45.2033540432106],[9.706583358626162,45.20307342123436],[9.705056665871663,45.20214666851725],[9.703695077554642,45.203244284121425],[9.703191103205636,45.20367945910821],[9.702659145538396,45.203907773210524],[9.702305744755375,45.20416199502187],[9.702052641277591,45.20428957602567],[9.701687729034948,45.2046428858486],[9.701440823904804,45.20527452716992],[9.701066717312932,45.205915925347455],[9.700474260242396,45.20640566994294],[9.70020985534986,45.20665032636275],[9.693510750770866,45.2076004314003],[9.690168836164592,45.208187792597606],[9.687982957862658,45.208552061506566],[9.685758983829391,45.20892553451802],[9.684526130588841,45.20912197553673],[9.684957601325706,45.20687795747727],[9.686937899064299,45.207424160674144],[9.687131551848948,45.20658584443807],[9.687152798727812,45.20623465121603],[9.686830362817313,45.2058945251432],[9.685440009199553,45.20569585887407],[9.684673671898269,45.20550240916087],[9.685010216194723,45.20489729314802],[9.684292442041013,45.20450551858749],[9.683156571167888,45.20428728697375],[9.68213646882854,45.20416736712001],[9.681716202741356,45.20416088336825],[9.681388017775959,45.20546808813152],[9.67845183952263,45.20483747663193],[9.678849952654272,45.20405195308381],[9.677050209959367,45.20368457896467],[9.677389497742904,45.2022333038638],[9.676169656518251,45.20196050733542],[9.674872777216656,45.20167047607216],[9.67464468339356,45.20161944893921],[9.674448541932893,45.202124707936086],[9.674371117421753,45.202453176675036],[9.674334866118635,45.20260696752626],[9.674153194555124,45.203573464875305],[9.674147700169142,45.20360275473018],[9.674100536388503,45.20385508244775],[9.673922720344864,45.203824626294754],[9.673192157055365,45.203689421051806],[9.672702916623217,45.20363829273087],[9.672588074346455,45.20362516225471],[9.672440748291372,45.203608332633586],[9.672473035935674,45.203765654305144],[9.672480421508611,45.20380163382803],[9.670263086328388,45.20798244173918],[9.672979176713069,45.20829952145288],[9.672111305822265,45.211374197863904],[9.674688027098927,45.21173704078189],[9.67379810866218,45.21401972980657],[9.674579060439061,45.214366159820806],[9.674548630360288,45.21502346835253],[9.674363685428647,45.21553765237071],[9.674097778796352,45.21646219056542],[9.673715338550789,45.21779188671524],[9.673650909014915,45.2179902072672],[9.673211469664057,45.219343152599436],[9.673227281423245,45.21960410294364],[9.673867496059984,45.21988837434304],[9.674479118824673,45.21991176846212],[9.675067844447277,45.22015131920154],[9.67517537618768,45.220627769750536],[9.675167768106535,45.221059902219864],[9.674914529451678,45.22118742437119],[9.674273575060052,45.2208401504889],[9.67392737728736,45.22064416442461],[9.673127132856825,45.22082890852325],[9.67244502629996,45.22131001900713],[9.67257759642271,45.2217503229042],[9.673077710627513,45.222035423690365],[9.672703152558764,45.22267674916267],[9.67237573312875,45.222993738414914],[9.672200182252016,45.22322880867475],[9.67410612320338,45.223910693044246],[9.674829052925928,45.2242649678039],[9.675412925010717,45.22455107694083],[9.675895601840443,45.224840711830026],[9.676259653693947,45.225059153270394],[9.676761311801787,45.22547025322797],[9.676860641421579,45.22564278973163],[9.677112494451029,45.22608027670602],[9.677713918387472,45.22631074212232],[9.677984400036777,45.22656118214557],[9.678346617729689,45.227027120081196],[9.679189842608423,45.22723814628186],[9.680277788235102,45.227672728655364],[9.681046343336499,45.22802822230628],[9.68261217826352,45.22900902408118],[9.68411276555091,45.229855192940526],[9.685124035524558,45.23026320101463],[9.68623735424859,45.2306795817659],[9.687540452569941,45.23098679432223],[9.688829827934928,45.23121307146573],[9.690249217892209,45.23165457260429],[9.691167572533514,45.23174802872954],[9.692097482376607,45.231742391589385],[9.692571964775897,45.23200055750526],[9.693403046756249,45.23224755669158],[9.694229941291544,45.2321525096246],[9.695388463155858,45.23209143803481],[9.696320249136177,45.232238787297675],[9.696731290621939,45.23251533191053],[9.696698905775447,45.23299261701181],[9.696918438856178,45.23323430905825],[9.69737625768424,45.233168499904025],[9.698008446509888,45.23277756622339],[9.698208746693123,45.23248828859879],[9.698756830679082,45.23251194189307],[9.699358406608027,45.23274229170047],[9.700146414707477,45.23259344174662],[9.700305828828245,45.23208836816268],[9.700443512871953,45.23188949131295],[9.700722868083908,45.23181576607865],[9.700925277748361,45.231803222058744],[9.701173021363742,45.231787855209454],[9.702012532476767,45.2317358129683],[9.702517875787422,45.23171471239803],[9.702518388769116,45.231756318636364],[9.70252553319664,45.23233576990247],[9.702609964277823,45.23298336105288],[9.702579624485773,45.23362266451294],[9.702516186895101,45.23413810038439],[9.702475395825342,45.23446946733635],[9.702370190891827,45.23523525361973],[9.702262626465712,45.235812018043255],[9.702156193546408,45.23647879484084],[9.702142353631723,45.23742403809611],[9.70207913297005,45.23953080798611],[9.702412256663523,45.23968178920362],[9.703027242429812,45.239957043918814],[9.703962634726208,45.24038336742218],[9.70624336191412,45.24141348076721],[9.706836914265871,45.24201290029163],[9.706421810694975,45.24244755662752],[9.70580073918782,45.2427124391785],[9.704873898677455,45.24297920665412],[9.704379339674286,45.24317129269785],[9.704423578140643,45.24365710271495],[9.704970519050036,45.24460790123583],[9.705472447180368,45.245009880670665],[9.706098205235683,45.245123022943034],[9.706508164380708,45.24530052559982],[9.706602493661425,45.24571401771455],[9.70635471189793,45.24628265513063],[9.706370460261391,45.246525590024376],[9.706411927408674,45.246786377267476],[9.706644182855195,45.24701899457723],[9.70733805063293,45.247482770673464],[9.707989782966855,45.247631762694304],[9.70906045556147,45.247652129516055],[9.710144086291923,45.24769039645071],[9.710297083861912,45.24772915590487],[9.7103330026933,45.247738242041514],[9.710629861585794,45.24781339833535],[9.711015370048752,45.24807206166693],[9.712127108482218,45.247299997108364],[9.713203183910368,45.24673517535405],[9.714521543854014,45.24618683580884],[9.716222024639706,45.24562709191407],[9.717556807285598,45.245375682667515],[9.718795481877857,45.245326284802516],[9.71908510442014,45.245312054774764],[9.720765600846702,45.24519343160114],[9.720957453908088,45.245139127142494],[9.72197204711352,45.2448707717438],[9.723161224861538,45.24434226750668],[9.723203316281877,45.24432358269379],[9.723492549303701,45.244195027325084],[9.724645963734277,45.24361447135256],[9.72479664186513,45.243538650234555],[9.72578227071051,45.242893276755424],[9.726347354893598,45.242241555607606],[9.72663144655458,45.241537623065724],[9.726671152532305,45.24065522223901],[9.726405888247616,45.23983775762151],[9.725844986975634,45.238815141938794],[9.72544373572685,45.23832261175371],[9.725106550686284,45.23785666222828],[9.724194246246437,45.23725034362687],[9.7230280774608,45.23671763296376],[9.722042932537095,45.23639081277722],[9.721387883810364,45.23616006839436],[9.721313481545835,45.23613437851017],[9.720264302546324,45.235780920665626],[9.719600257841373,45.23565908271501],[9.718286638998313,45.23555034109347],[9.717276049659489,45.235223622591256],[9.716492298089287,45.234691033452926],[9.716430203932754,45.23465102161107],[9.715976709337426,45.23422360380751],[9.715796917642464,45.23391866633068],[9.715624022106516,45.233614185840096],[9.715338506484786,45.233111400357075],[9.715360466521416,45.232832206161426],[9.715452647137578,45.2320574948229],[9.715480054954998,45.23200443104658],[9.715513396552256,45.2319398844506],[9.715974999942466,45.23104604831067],[9.716825174186072,45.230171416791144],[9.716855361087113,45.2301403497533],[9.718402696210571,45.229599542921946],[9.71902794697551,45.22950402274419],[9.719877573376358,45.22937421376354],[9.721618082552752,45.22900316875559],[9.723626779420464,45.22868439869083],[9.72481000492603,45.22856888243847],[9.725422364972289,45.228364198765064],[9.72563450711407,45.22829359044268],[9.725923128138614,45.22794970580794],[9.725473528696968,45.22765549667989],[9.725267425406685,45.227476783467715],[9.725752492502046,45.226555531746904],[9.726213804610493,45.22576946775928],[9.726772373477639,45.224622702655424],[9.727773627174914,45.22323008165343],[9.72888500108221,45.22248486216236],[9.729632969793338,45.222210028546584],[9.730719010812653,45.22247314400794],[9.731338220811883,45.22308129007384],[9.731744703164566,45.22398784265526],[9.732241540365832,45.22498383676374],[9.732956202926195,45.22607746395108],[9.733312389541094,45.22639049527282],[9.73408991763981,45.22706935738465],[9.734207773994196,45.227109121871294],[9.735791547067745,45.227643508281304]]]},"properties":{"localID":"4","namespace":"IT.PCMDPC","versionID":"1","ID_Evento":"1","ID_EventoS":"COVID-19-Italia","nomeLingua":"ita","nomeStatus":"standardizzato","nomeOrigin":"endonimo","nomePronun":"unpopulated","nomeFonte":"comISTAT2019","nomeTesto":"Castiglione d'Adda","nomeScript":"ital","tipoZona":"humanHealthRestrictedZone","tipoZonaSp":"areaMisureUrgentiContenimentoContagio","designIniz":"2020-03-02T00:00:00.000Z","designFine":"08/03/2020","dominioAmb":"tutelaSalute","nomeAutCom":"Presidente del Consiglio dei Ministri","nomeAutRuo":"authority","datasetIni":"02-03-2020","datasetFin":"08-03-2020","legNome":"misure urgenti in materia di contenimento e gestione dell'emergenza epidemiologica da COVID-19","legNomeBre":"DPCM 01/03/2020","legData":"2020-03-01T00:00:00.000Z","legDataTip":"creazione","legLink":"http://www.protezionecivile.it/amministrazione-trasparente/provvedimenti/-/content-view/view/1220881","legSpecRif":"Allegato 1","legNumID":"unpopulated","legDocUff":"unpopulated","legDataApp":"2020-03-02T00:00:00.000Z","legDataAbr":"unpopulated","legLivello":"nazionale","legGU_ID":"52 01-03-2020","legGU_ISSN":"unpopulated","legGU_ISBN":"unpopulated","legGU_Link":"https://www.gazzettaufficiale.it/eli/gu/2020/03/01/52/sg/html"}},
{"type":"Feature","geometry":{"type":"Polygon","coordinates":[[[9.659894340062774,45.168156518951534],[9.660082765334367,45.16712024158138],[9.660102050639575,45.16699860455744],[9.66012130868229,45.16694447668459],[9.660397617195532,45.166150730584796],[9.660770621502625,45.16546445437789],[9.660957432402949,45.16525182489467],[9.660869121953937,45.165040810737224],[9.660717361282305,45.164848156757735],[9.660549939648284,45.16467358586211],[9.660171503678598,45.16447774595059],[9.659901930252042,45.164388549653054],[9.659354027515546,45.16420793645091],[9.658939324469657,45.164106801835096],[9.658737417726392,45.1637704179139],[9.658513221395003,45.16308757853396],[9.658386759238498,45.16205312741886],[9.658738228338963,45.16163702336708],[9.65937426713875,45.161624350730925],[9.659729158041857,45.1615052705467],[9.660017531651587,45.16113454502788],[9.660658570754594,45.160455710376866],[9.661526928024838,45.15963152190433],[9.662093600714833,45.159124136325545],[9.66272051977245,45.1583283480881],[9.663166425431244,45.15837976932626],[9.663615995292,45.15874623033473],[9.66389986608911,45.15871329338674],[9.664187770732946,45.15867988935309],[9.664324990150087,45.1584450351684],[9.664168222537585,45.15809488509007],[9.66408897701291,45.157843316338145],[9.664278022031315,45.15768918367562],[9.66440341282031,45.15764280642459],[9.664797408793694,45.15749712111566],[9.664862923927563,45.15743756108861],[9.66503662518258,45.15727968100684],[9.664971213208448,45.15698563326832],[9.664942645299467,45.15685715754498],[9.664856415706046,45.15662141177296],[9.664836741917341,45.15656760182826],[9.664811228732654,45.15649786411905],[9.664867385459802,45.155858419868636],[9.665326304997343,45.15509620775221],[9.665747382503058,45.15439451433054],[9.665828376753355,45.15425951822537],[9.666165206891412,45.153747557818264],[9.66631589135425,45.15351854011019],[9.666815267147589,45.15270547775894],[9.667343657095733,45.15219829039401],[9.6676570440001,45.151800373771984],[9.667691905923883,45.15176040462119],[9.667933211082646,45.15148371302476],[9.668374537421588,45.151148056822684],[9.668711783152494,45.150614992537214],[9.669497270750172,45.15034032595832],[9.67021715322084,45.14989501169732],[9.670463008128293,45.14916444713727],[9.670433083172844,45.14887675661325],[9.670419983122837,45.14875062520393],[9.669707658134225,45.14875481100463],[9.669704174728764,45.14845776252202],[9.669980417541533,45.14815009612905],[9.670236620100798,45.14830162225281],[9.670578904617473,45.14820057398708],[9.670940524914219,45.147986920183044],[9.671223167080356,45.14781872969143],[9.670901577497222,45.14751455964912],[9.67040191510668,45.147211452847344],[9.670357201666034,45.146653602510916],[9.670784603506934,45.14621902050658],[9.671429899113463,45.14592716976754],[9.671592719500142,45.145710167165475],[9.671485758582332,45.14526971229064],[9.671635230370951,45.14499879053651],[9.672016581979086,45.14497853223066],[9.672242135821936,45.14468914884529],[9.672775482398373,45.14353379391585],[9.673236865637845,45.14274793693746],[9.673482306974474,45.141990341621266],[9.673242874076879,45.14110058812103],[9.672641728770518,45.14081608428058],[9.671368745737784,45.140724569917566],[9.671249192904936,45.14029320198491],[9.671119727527696,45.139015729520814],[9.670867104300845,45.138081029640006],[9.670675002914676,45.136884947373815],[9.67057040298411,45.135862287685136],[9.670567401488222,45.13583291919718],[9.670488225390672,45.1350587095733],[9.670571890159021,45.1335189362631],[9.670810275662632,45.13215827359723],[9.670887032084158,45.13111363894763],[9.670302168592418,45.12895666790382],[9.670745527593356,45.12881004576278],[9.670660229955699,45.12863859983966],[9.6705892544542,45.128495902195276],[9.670662492409244,45.12823442556845],[9.67119831614568,45.128384288200024],[9.671546192132219,45.128769328372805],[9.6719698198706,45.129108883610954],[9.672375449645845,45.12899847991664],[9.67266506144616,45.12875371872664],[9.673073336275404,45.12886833769381],[9.673633554159522,45.128928041915586],[9.674332393996762,45.12887889120559],[9.674918376244237,45.12896544648021],[9.675691786390127,45.128771829093104],[9.676740641600885,45.129287719325255],[9.677735985900206,45.129578857399466],[9.678619762115332,45.12904249465298],[9.678827807287245,45.128357137002276],[9.678705259038434,45.12767374692839],[9.67839859019088,45.12754954733823],[9.677574878988686,45.12778848164898],[9.67728049177942,45.127628200927305],[9.677376234311705,45.1271235357581],[9.67795451433509,45.126562003162526],[9.678967987955954,45.12624091175035],[9.680783326707804,45.12598703664441],[9.681590640322373,45.125442111649306],[9.681811345674243,45.124756671612666],[9.682443099545663,45.124419839089164],[9.683287231424906,45.12376664902232],[9.683498862888674,45.12338732554583],[9.68353216516545,45.12298204291884],[9.684114975130989,45.122807524040184],[9.684563938044791,45.123137883654195],[9.685326257663084,45.12308830442624],[9.685367236490173,45.12286825264692],[9.685413341706992,45.12262073001303],[9.686231469313386,45.118228072167454],[9.68639670698806,45.11734073725044],[9.686449103060434,45.11705940962564],[9.686407175900918,45.11696787289939],[9.686227143180668,45.116574658791315],[9.68557006187848,45.116911684665],[9.684577700131086,45.11685463367507],[9.681994411406064,45.11665406667767],[9.681128655535137,45.11655122692972],[9.68094499319383,45.116075233352724],[9.681510422511563,45.11551373964072],[9.681683677095002,45.1151166376156],[9.681247935039849,45.114691648894286],[9.681196789760476,45.1147324758228],[9.681108846284037,45.11478682350696],[9.678012383545921,45.116700320401804],[9.677332982844298,45.116632330097715],[9.674106144426048,45.11630038414334],[9.670802228872267,45.11594256474085],[9.670361976108351,45.11589488142424],[9.666802893307498,45.11547915943169],[9.665379943217616,45.115356947074616],[9.66456354539266,45.115258192755284],[9.663908494997273,45.11523050115701],[9.66293836407165,45.11516863535844],[9.662308753684885,45.11528030677844],[9.66203478526354,45.115362922454125],[9.661736652625578,45.11548617931568],[9.661479189073521,45.11562269314022],[9.66121435528283,45.11580876959909],[9.660820821529144,45.116202620070034],[9.66066856144924,45.11636552945176],[9.660572384468155,45.11650110939524],[9.66038083068271,45.116839789288534],[9.660148738556009,45.117111176835465],[9.659992312510921,45.117121079524566],[9.659997767943892,45.11759364023219],[9.659803307299981,45.118368908511954],[9.659456365176025,45.119154070804626],[9.659206444838004,45.11953359039423],[9.658521163198058,45.11964556360827],[9.658717668777646,45.12014852779675],[9.658197976679588,45.12028654948905],[9.657815943619578,45.12044178731319],[9.656672447735524,45.12134404509829],[9.656086003746566,45.12176149944336],[9.654509482435538,45.1228822724843],[9.652563368781246,45.124212168645606],[9.650529656318486,45.12574506148111],[9.648132586560392,45.12741502601324],[9.647852396118452,45.127376114890744],[9.644802765976015,45.127573422689785],[9.642474526381335,45.12746955532892],[9.641605440366899,45.12707836386112],[9.640152272081432,45.12676247193588],[9.639839935571207,45.12725932727579],[9.638506354229593,45.12691014979464],[9.63657706027175,45.12640533918278],[9.636430158846323,45.126565552225934],[9.636298722352912,45.12670753395862],[9.635128618921545,45.12783026852971],[9.634185552991685,45.1287896889438],[9.633871762284153,45.12900404682892],[9.633680684321776,45.129133057857494],[9.634654362988988,45.129781774057335],[9.634694459407719,45.129818569642005],[9.634725561462025,45.12984713637782],[9.635219652509019,45.130300718328925],[9.635160185737075,45.13067010656995],[9.635064266703642,45.131192751667896],[9.634846295138741,45.13152263156999],[9.63480162494318,45.1315902816905],[9.634283193448521,45.13187756857854],[9.633866308154124,45.13210857959083],[9.6333729620737,45.13234535905112],[9.632946175005026,45.13285182716066],[9.63268580366288,45.1334563849687],[9.632490720872829,45.13421361579326],[9.632406141456805,45.13458688548838],[9.632296701926478,45.1350698368626],[9.632204035583161,45.13588950934409],[9.632123381936083,45.13664610381828],[9.63196680945137,45.13743910335971],[9.631881815467588,45.13801350491135],[9.631872144795617,45.138078747228576],[9.630132710005954,45.13834941900649],[9.629657760032684,45.13910818982374],[9.628024714706186,45.13864910280364],[9.626762878538798,45.138404015585095],[9.625638775203692,45.13796010716094],[9.624566174559433,45.137569902403335],[9.62377570003243,45.13739420850805],[9.62320539108637,45.13757734734117],[9.623146402253004,45.13800074571565],[9.622755333646282,45.13946115987871],[9.62264480784531,45.13982182543916],[9.624955458346735,45.14060133403243],[9.623635947383764,45.14206683569397],[9.625127673549539,45.14239171977402],[9.624562214529522,45.143024941040274],[9.624072276805018,45.14358571793242],[9.624052558544172,45.14410791581141],[9.624337489712612,45.1445744490278],[9.624696386332658,45.14482453228531],[9.625323676836269,45.14519014977622],[9.62574942240891,45.14573693145847],[9.62609680468591,45.146095085956595],[9.626684572280835,45.14633489065087],[9.62738641032082,45.14653807852325],[9.628136480601116,45.14649794371348],[9.628381102979606,45.146471837482494],[9.628936906025416,45.146412508639294],[9.631963713748377,45.1467703931806],[9.63195032656322,45.14686843485283],[9.631818727260823,45.14762079477562],[9.631583926329752,45.148603281552504],[9.631507719454214,45.14897277928437],[9.6312302877034,45.14890680360068],[9.630971715167687,45.14888546949094],[9.629747753573186,45.14878446327235],[9.62963925289108,45.14878045361862],[9.628582530657246,45.148741393608475],[9.627709275100697,45.148714698559246],[9.627593306433184,45.14915468896555],[9.627572648650816,45.14923304195809],[9.627192221680714,45.15021182281506],[9.626848365387907,45.15104636573623],[9.626795599617285,45.15115498150013],[9.626166489529451,45.152449854005866],[9.626098235675402,45.152631042532704],[9.625960967993437,45.152995581329556],[9.625837652031517,45.1533235594425],[9.624924153018044,45.15575333584338],[9.624890177985716,45.155843685814375],[9.624880834301917,45.15586853581564],[9.622497475945252,45.15547649415001],[9.621954968275169,45.15706375180559],[9.62148534000023,45.15811500722529],[9.62168729545254,45.15818591437515],[9.622525394767163,45.15847389202663],[9.622840156292,45.15860719302775],[9.62304954846815,45.15870506492881],[9.623177661001748,45.15878538814165],[9.623228207980803,45.15882561498878],[9.623322868882905,45.15890160383657],[9.623418951716735,45.159036117470116],[9.623450990007312,45.15913046010766],[9.623481285348587,45.15949935143279],[9.62346476377808,45.15966146962612],[9.622450823934859,45.15936546279159],[9.621776268122712,45.16051235632537],[9.619302283275895,45.15999471621178],[9.618580998084457,45.16035869439255],[9.618051025432386,45.16076664763859],[9.617143554889275,45.16156371174073],[9.616115918772538,45.16301852719802],[9.615139902736477,45.16336586453535],[9.61416244578502,45.16357816330122],[9.613121132150766,45.16377280365036],[9.612054113893725,45.16394056382829],[9.61129397678708,45.1642507068536],[9.610538069644804,45.16495686684898],[9.6097030301813,45.16540241940029],[9.608983631439838,45.165955360334706],[9.608682857537719,45.1663890539493],[9.608292148135874,45.16674220335017],[9.60819439004894,45.16712079489774],[9.608184359781788,45.16737289589966],[9.604809259350368,45.17069446237709],[9.605258841368006,45.17108814292522],[9.606041000097115,45.171642101715726],[9.606645972231469,45.17228700013327],[9.606885084658202,45.17323089249235],[9.606758306272626,45.17346554930847],[9.606460757694839,45.174016304715785],[9.605724678279243,45.17420925502466],[9.604503382053952,45.17425173947592],[9.604114786481734,45.174811895638484],[9.604087183335139,45.17485610085946],[9.603601680972716,45.17563377145748],[9.602410666017054,45.17613515395999],[9.600720335020437,45.1763601159042],[9.599069525661584,45.176710871958605],[9.597494657413888,45.17702518212157],[9.596645183939938,45.17733569558582],[9.59624405428674,45.17792289602618],[9.596077266356565,45.17901296721237],[9.596215835542507,45.18009244612553],[9.5957724296143,45.18150801892818],[9.595210588119743,45.182555150317725],[9.594613568314472,45.183890497987576],[9.594371763823977,45.185115996615444],[9.594402488209202,45.18561991409083],[9.594496750920376,45.1861145228484],[9.59621332133744,45.18654664448221],[9.598037491115662,45.186915143413735],[9.598456206210168,45.18678694244295],[9.602250185955125,45.187901164769514],[9.602380878468674,45.18701830519151],[9.60278492640075,45.185503898777604],[9.603748904763906,45.183977529781856],[9.604580917382888,45.183216975316505],[9.605556951284864,45.182833724659766],[9.606957002556872,45.18282627871673],[9.607512982503637,45.18244524650824],[9.608344386944422,45.18155866136282],[9.609596324138064,45.1807958293961],[9.609695337014465,45.18117971493009],[9.609707003630643,45.18122494650836],[9.61014240261997,45.18291306945666],[9.61018058670241,45.18306112253858],[9.61076906936225,45.18571345949257],[9.610941321960718,45.18601638779612],[9.611051879369853,45.18621082383584],[9.611980931673369,45.18784452415081],[9.612055120345437,45.18797498025391],[9.612891145227325,45.187592417850524],[9.612883016835998,45.186836315783225],[9.613286810592221,45.18532187269498],[9.614113287849884,45.18405720015752],[9.615787931293395,45.18354407137252],[9.6191528905307,45.183894925449614],[9.61912279004436,45.18112257226852],[9.61870142880982,45.18099883433178],[9.618693225855885,45.180242731984656],[9.619533199730194,45.18023817202554],[9.619571817163814,45.18001506410384],[9.619577830380488,45.17998031986477],[9.619664198389797,45.17948133208454],[9.621489071429213,45.17984947264395],[9.623173166467208,45.180218336470155],[9.623169035850106,45.179840303492476],[9.62315664264378,45.178706152207155],[9.623286994602168,45.17782328612166],[9.624130971837923,45.178187727924964],[9.625109649505406,45.17806535759798],[9.62566121820459,45.17729718849789],[9.625724285592531,45.176524010070494],[9.625784616088861,45.17578421686242],[9.625840769594157,45.17557340391164],[9.6258497281917,45.17553977465406],[9.626187997539462,45.17426972624264],[9.628289327501264,45.17425816633801],[9.628275449351959,45.17299801328276],[9.629102735845532,45.171850235454215],[9.627418851757463,45.17148143998757],[9.625877518742023,45.17148991057732],[9.625173479490588,45.17111570083205],[9.624757699008052,45.17149605409436],[9.623480000339999,45.16986474515547],[9.623377674921462,45.169468316868326],[9.623187670884771,45.16873214041029],[9.623318001234459,45.167849255697526],[9.624041693691154,45.16740870833572],[9.625119533167497,45.166192100682025],[9.625671088831659,45.165432931678566],[9.62610905131026,45.16577259509872],[9.626952079940988,45.16628105399507],[9.627736000160846,45.16597067687221],[9.62897261093789,45.165963861529846],[9.629935149027121,45.16641762348554],[9.631232434206837,45.16686052725027],[9.632190025655333,45.16700825373982],[9.632644028973468,45.167212782258694],[9.633326969645376,45.16740702197849],[9.633658890211874,45.16750419700779],[9.63404390700348,45.16779910630408],[9.634452999104163,45.16811189103825],[9.634910856542328,45.16887448861837],[9.635362693570741,45.16902500408146],[9.636360366161943,45.16891140729879],[9.636821491078441,45.16861178286691],[9.638667222464793,45.16773729645821],[9.639706979783252,45.16740740770184],[9.6410504223082,45.16713881898806],[9.64252207613622,45.16674346729042],[9.643218843373543,45.16646947912914],[9.644247258350577,45.16626563929527],[9.644852704984844,45.16579414528377],[9.64528634029369,45.16475649457108],[9.645732674817706,45.163718786321674],[9.645943884350801,45.16326751098165],[9.646044352932115,45.16328467687994],[9.646708814165294,45.16339819569045],[9.647935871808262,45.16388630942959],[9.64849691961271,45.163991150805],[9.648704155230062,45.163918754192245],[9.648889819216656,45.16385389466022],[9.649440200766866,45.16413881142152],[9.650424224264299,45.16451125686087],[9.651726762314512,45.1649178929581],[9.65233077421398,45.16515267833417],[9.65237699943807,45.16517064677013],[9.653004889592323,45.16541467619495],[9.653615822183339,45.1654291871308],[9.653777012213368,45.165059187670266],[9.653990019398291,45.164769913121624],[9.654985664353154,45.16504325470393],[9.655206319252663,45.16511876860331],[9.656020398278184,45.16539736613542],[9.6565327677323,45.1655519455926],[9.656671603140811,45.16559164915976],[9.656944089728922,45.16604917430739],[9.657376272126017,45.16642473602505],[9.657458222706994,45.16649628866564],[9.657981344438523,45.16661929549908],[9.658445612875823,45.16646358501071],[9.658501067730299,45.16644525329321],[9.658735682909498,45.166187370875164],[9.658788879174148,45.16609995696003],[9.65888959271201,45.165929917457575],[9.65928858951821,45.166323694066186],[9.6594067558377,45.166638069572464],[9.659404721312482,45.16673709712269],[9.659378164572173,45.16781293626978],[9.659894340062774,45.168156518951534]]]},"properties":{"localID":"5","namespace":"IT.PCMDPC","versionID":"1","ID_Evento":"1","ID_EventoS":"COVID-19-Italia","nomeLingua":"ita","nomeStatus":"standardizzato","nomeOrigin":"endonimo","nomePronun":"unpopulated","nomeFonte":"comISTAT2019","nomeTesto":"Somaglia","nomeScript":"ital","tipoZona":"humanHealthRestrictedZone","tipoZonaSp":"areaMisureUrgentiContenimentoContagio","designIniz":"2020-03-02T00:00:00.000Z","designFine":"08/03/2020","dominioAmb":"tutelaSalute","nomeAutCom":"Presidente del Consiglio dei Ministri","nomeAutRuo":"authority","datasetIni":"02-03-2020","datasetFin":"08-03-2020","legNome":"misure urgenti in materia di contenimento e gestione dell'emergenza epidemiologica da COVID-19","legNomeBre":"DPCM 01/03/2020","legData":"2020-03-01T00:00:00.000Z","legDataTip":"creazione","legLink":"http://www.protezionecivile.it/amministrazione-trasparente/provvedimenti/-/content-view/view/1220881","legSpecRif":"Allegato 1","legNumID":"unpopulated","legDocUff":"unpopulated","legDataApp":"2020-03-02T00:00:00.000Z","legDataAbr":"unpopulated","legLivello":"nazionale","legGU_ID":"52 01-03-2020","legGU_ISSN":"unpopulated","legGU_ISBN":"unpopulated","legGU_Link":"https://www.gazzettaufficiale.it/eli/gu/2020/03/01/52/sg/html"}},
{"type":"Feature","geometry":{"type":"Polygon","coordinates":[[[9.752873510901653,45.181326706636185],[9.751763914684831,45.18017541955545],[9.751580703579256,45.180219983933206],[9.75045910981987,45.18034294963501],[9.746988846517176,45.18045241591667],[9.742306184233678,45.180117624816596],[9.742918201457902,45.179222475162994],[9.74180995056271,45.179148654440404],[9.741148159793552,45.17915295018714],[9.740411546031151,45.17927475543694],[9.739445242223358,45.17935302429612],[9.73891339975576,45.17956351359043],[9.738190775138426,45.17978421181412],[9.737328010137078,45.17977284359055],[9.737274227116593,45.17977214022826],[9.737181418152488,45.179484684574234],[9.73730173751825,45.177605757242645],[9.735286017393557,45.17772320461462],[9.735242664625185,45.17817609337406],[9.735046556976528,45.17822958369363],[9.732797369719352,45.17606523581624],[9.73233547081527,45.17553652013371],[9.731647808961055,45.17474936040583],[9.731414737806881,45.17443158802823],[9.730754083040893,45.17353083737406],[9.729810278972044,45.172375655646455],[9.729728009748166,45.17228898011888],[9.728791215636566,45.171301952125226],[9.728068402899696,45.1705054102477],[9.723045523738305,45.174822127299244],[9.721462692855065,45.176461446719784],[9.720318358655337,45.17755787437908],[9.718517090728682,45.17904549499017],[9.718517345692591,45.18108888144791],[9.716630818574329,45.1808666944642],[9.714012187821739,45.183169514976754],[9.711673273044333,45.18546153508744],[9.709469073505016,45.185295224715354],[9.707699099505806,45.18524319267721],[9.706949609883422,45.18536486184453],[9.706751299822855,45.18579815984851],[9.706003694361625,45.188861730530164],[9.705924009123471,45.189188246675094],[9.70586689026833,45.18942230583658],[9.705413880721098,45.18984818028194],[9.705047968463804,45.19011148563938],[9.704816820604952,45.19046397767635],[9.704803508513933,45.19054508366841],[9.70473347441805,45.19080206384004],[9.704651110949014,45.19154070819138],[9.704712471600716,45.19173384654592],[9.704736262265998,45.19180876715157],[9.704771140455208,45.1919180420287],[9.704875994396623,45.192290969385795],[9.70487481479002,45.19245300721787],[9.704848529051509,45.19257919387758],[9.704820737641286,45.19271438616476],[9.70481398413399,45.19274593484959],[9.704754376617197,45.19307485827277],[9.704741367191433,45.1931445499401],[9.704708109549708,45.19332269533574],[9.70464158176272,45.19366967295326],[9.704545837319927,45.194097835621044],[9.704456374147217,45.19445844996048],[9.704224111307004,45.194914464774016],[9.704203688402629,45.19493709864009],[9.70397342946541,45.195879187442884],[9.709806544702662,45.197076326320946],[9.705056665871663,45.20214666851725],[9.706583358626162,45.20307342123436],[9.70778372927751,45.2033540432106],[9.709162923384385,45.20367854302151],[9.709966735221041,45.203808569428475],[9.70836060831998,45.20571790456281],[9.708717794343247,45.20576968489878],[9.70944814231908,45.20613422813862],[9.709608989308727,45.20678134419646],[9.709312041586507,45.207476322186174],[9.708660878349697,45.20836251651353],[9.708286496468885,45.20897694845211],[9.707950844458422,45.2096361584697],[9.707776708276233,45.20997029043999],[9.708607178059426,45.210190181816735],[9.710431177982398,45.207361336546285],[9.711036830247448,45.20793367380186],[9.711436701154911,45.208345259563515],[9.712426948277365,45.209122242751704],[9.712559764405354,45.20923219216104],[9.712670261089146,45.20932367951695],[9.712730661509827,45.20937366817393],[9.71309607054973,45.20967616145759],[9.714072369506484,45.21035419924232],[9.712795146941176,45.21101475256741],[9.712697868970292,45.2110650598518],[9.711288713215257,45.21179382063835],[9.712631525066664,45.212244528483694],[9.711625229191009,45.21426717082962],[9.713185020826467,45.2147525420624],[9.71349662664938,45.214210495137664],[9.713885539933724,45.21373997248158],[9.714695123098455,45.213302838378915],[9.715880195624907,45.21335843105684],[9.71605423116884,45.21403246143297],[9.715824917479356,45.2150420742169],[9.71587555842762,45.21603193682427],[9.71600799803282,45.2164361880966],[9.71677266598522,45.21647639355077],[9.717371429180048,45.21649064433835],[9.718176010156107,45.21666562973707],[9.720270119912257,45.21709350948781],[9.721740002906053,45.21750732219161],[9.721696551255375,45.21709352004825],[9.721804339863166,45.216552738326904],[9.72219320239287,45.21608218793054],[9.722917606366927,45.21596059676689],[9.723304094314013,45.21630921394176],[9.723679455270602,45.21678390707727],[9.72465823218092,45.21663368425161],[9.725409950500056,45.21665592050767],[9.726190909353008,45.21697501413345],[9.727456621900256,45.217354029881164],[9.728666440689231,45.217346316620464],[9.730090943674611,45.21719318403108],[9.73119853837702,45.21715911198918],[9.732411962489127,45.21743037442989],[9.734232698366155,45.22134340449471],[9.735791547067745,45.227643508281304],[9.73620339942261,45.22766729239816],[9.736913351169122,45.22770828616108],[9.737033108939578,45.22770915446557],[9.738376889461712,45.227599817711045],[9.740458450253849,45.227019254097925],[9.741964795222218,45.226289340184934],[9.742885111482774,45.22555422035911],[9.7433195186469,45.224678243578715],[9.743456261418725,45.22344412162921],[9.743170833898162,45.222068731415675],[9.742711458792957,45.22102754049709],[9.742228751564637,45.220148511738586],[9.74187318201818,45.2195108017537],[9.74156366343256,45.218955621674354],[9.741384161420418,45.21788558253762],[9.741423482715467,45.21778435700203],[9.741444998837718,45.2177299622708],[9.741766192594635,45.216901936316965],[9.741949498163232,45.2166768112616],[9.742129030531597,45.216652766205286],[9.743280992500914,45.21586590276438],[9.74486639002123,45.21536047493312],[9.745786751100692,45.215376776504996],[9.745992080379288,45.21538522503043],[9.747095654192638,45.215399929561286],[9.748531138265504,45.21609266089806],[9.749308008780543,45.21705973776193],[9.749469756290804,45.217422996201435],[9.749511711370657,45.217509236270956],[9.749832677193917,45.21821749900867],[9.7514110470968,45.21938261993369],[9.751718072331762,45.21961072908867],[9.751839090732682,45.21969858850898],[9.752338325004283,45.219890051265715],[9.753772059413896,45.220432994240795],[9.754001977939794,45.22048853578506],[9.755561378503042,45.22089824314117],[9.756980072761454,45.221266921050024],[9.758602281183887,45.22181200250907],[9.75883360039269,45.22188979159485],[9.75895041096617,45.22192896681806],[9.760407727872256,45.22232435228879],[9.761858541901528,45.222748296062655],[9.76191608657014,45.22276262908954],[9.761996024484258,45.22277111012556],[9.762098454063446,45.222793767234215],[9.762785077471726,45.22293862100718],[9.763863922960226,45.222652355103634],[9.764799159513679,45.222105996055355],[9.765276370893,45.22159870576643],[9.765720107420886,45.220497538539654],[9.76578429113392,45.22012194903671],[9.765861090449393,45.2196953180769],[9.76592099028961,45.21933498534244],[9.76576384836764,45.21806680389683],[9.765552242153149,45.21748312081954],[9.76529197217675,45.217070787581335],[9.765724035213548,45.21605070494057],[9.766809530684844,45.21532330090655],[9.768202569543913,45.21473783408625],[9.769509843420265,45.214404960515076],[9.770550894469139,45.21416390510248],[9.770822960783898,45.214123539396375],[9.772203194786826,45.21391870855215],[9.773681570677526,45.21399872410948],[9.774614362980628,45.2142264382715],[9.775211155504481,45.214096365594635],[9.776110020372514,45.213703192731096],[9.776551796066906,45.21341213913225],[9.776902291851302,45.21317536837978],[9.776955604917754,45.21313933288616],[9.776905848491962,45.21310722467506],[9.776583012983236,45.212898833227335],[9.776247118095444,45.21257612060954],[9.776183893245047,45.21248570053153],[9.77565086196105,45.21177996613311],[9.775169783136098,45.211054094429855],[9.774657027450155,45.20986935895304],[9.774373732020562,45.20870105814672],[9.773918463526867,45.207056848782635],[9.7737650438893,45.20627610075854],[9.773727012768449,45.20608595674784],[9.773584783750723,45.20498872570895],[9.773563982511007,45.2047817802213],[9.773499980121736,45.20414486754075],[9.773481738495661,45.203963235517655],[9.772972132609942,45.203003509088866],[9.772315838428826,45.202292139504195],[9.77210630207728,45.20206418313763],[9.771181113468094,45.201440331417395],[9.770208233636948,45.20099653747856],[9.770092131831209,45.200943580879844],[9.769143938334672,45.2004998877407],[9.768204993937351,45.199795078865925],[9.767238053964805,45.19890141479142],[9.76699099658079,45.198936790861346],[9.765992953041872,45.19909880753915],[9.764911788169796,45.19917806204135],[9.763404839757193,45.198837077744024],[9.761856705574315,45.198271307653414],[9.761313840835282,45.1976628165692],[9.761481735112092,45.19688753758647],[9.761748459364874,45.19588657925192],[9.761376402891422,45.19567303436493],[9.760698219126654,45.195416488961136],[9.760121395650124,45.19512327701123],[9.759875456161048,45.194818868708765],[9.7598677825186,45.194242813056206],[9.760305652149762,45.193663792622324],[9.76106103624358,45.1930286386457],[9.76198018283752,45.19226636384002],[9.763233054134734,45.191708898541805],[9.7631538057828,45.19149338442964],[9.762562605114175,45.19107425804963],[9.761761861546987,45.19116962101976],[9.760250553349605,45.1914407357357],[9.760053505252822,45.19098296806765],[9.759608819523336,45.191048937391166],[9.758957481178273,45.18801969852396],[9.758499976702394,45.18807675417124],[9.757710436283535,45.18805498534167],[9.756995630425854,45.187906692232495],[9.756419021657173,45.187622458753886],[9.755441482513728,45.18493742503114],[9.754819720232248,45.18508555436471],[9.753727032702786,45.18523680574802],[9.751896602756252,45.18542889147638],[9.751069624039303,45.18546133993975],[9.750219333550213,45.18565596436943],[9.75022770227603,45.1853228544547],[9.750268431678196,45.18454844423387],[9.75043833550684,45.18391720622736],[9.75055354105977,45.182998269310055],[9.750245119435137,45.182775255089155],[9.750659430366486,45.18234046143623],[9.751631613248925,45.18173994894703],[9.752873510901653,45.181326706636185]]]},"properties":{"localID":"6","namespace":"IT.PCMDPC","versionID":"1","ID_Evento":"1","ID_EventoS":"COVID-19-Italia","nomeLingua":"ita","nomeStatus":"standardizzato","nomeOrigin":"endonimo","nomePronun":"unpopulated","nomeFonte":"comISTAT2019","nomeTesto":"Castelgerundo","nomeScript":"ital","tipoZona":"humanHealthRestrictedZone","tipoZonaSp":"areaMisureUrgentiContenimentoContagio","designIniz":"2020-03-02T00:00:00.000Z","designFine":"08/03/2020","dominioAmb":"tutelaSalute","nomeAutCom":"Presidente del Consiglio dei Ministri","nomeAutRuo":"authority","datasetIni":"02-03-2020","datasetFin":"08-03-2020","legNome":"misure urgenti in materia di contenimento e gestione dell'emergenza epidemiologica da COVID-19","legNomeBre":"DPCM 01/03/2020","legData":"2020-03-01T00:00:00.000Z","legDataTip":"creazione","legLink":"http://www.protezionecivile.it/amministrazione-trasparente/provvedimenti/-/content-view/view/1220881","legSpecRif":"Allegato 1","legNumID":"unpopulated","legDocUff":"unpopulated","legDataApp":"2020-03-02T00:00:00.000Z","legDataAbr":"unpopulated","legLivello":"nazionale","legGU_ID":"52 01-03-2020","legGU_ISSN":"unpopulated","legGU_ISBN":"unpopulated","legGU_Link":"https://www.gazzettaufficiale.it/eli/gu/2020/03/01/52/sg/html"}},
{"type":"Feature","geometry":{"type":"Polygon","coordinates":[[[9.804951338392138,45.15926852907934],[9.804757472129927,45.159053870114164],[9.804497445184197,45.158659617276015],[9.80447921273397,45.15854352902643],[9.804371682012006,45.15785935645587],[9.80438253336988,45.156824095033514],[9.804724913293791,45.15313101248737],[9.804418472758563,45.15305214738448],[9.80328305464852,45.152826101197164],[9.803172311592773,45.1521877601411],[9.80239808797257,45.15141004867617],[9.801585595309907,45.150623621243035],[9.802723838186362,45.15014753322464],[9.802469247779769,45.14923114751413],[9.80188411946114,45.14832609735406],[9.800929495637634,45.147378615278384],[9.799555685397463,45.14647006449985],[9.798986714525071,45.14580793653582],[9.798254945770374,45.14532694946758],[9.797496005904126,45.1447201402096],[9.796477759421045,45.14393059607998],[9.79640299423386,45.143872621427015],[9.795848161891673,45.14351784601048],[9.795748441326039,45.14345409105885],[9.795337417980383,45.14328142990397],[9.795210351949784,45.14322743284067],[9.794430555819593,45.14289617268724],[9.794343728861836,45.14285087220682],[9.792982789039424,45.14214109005308],[9.791011215409947,45.141218572208054],[9.789895682683328,45.14056918158422],[9.789834783916747,45.14053359846829],[9.789556893740706,45.14037303028772],[9.789493848087675,45.140336594962896],[9.787416745978756,45.13913637002394],[9.787356353377751,45.13910139151147],[9.786972470034087,45.13887903325208],[9.786264541624043,45.140117144642],[9.785925894283483,45.14138871875932],[9.78394705888348,45.14085320110972],[9.782538304414443,45.14293325102627],[9.783203220527549,45.143189738483535],[9.782262383410199,45.145077539084184],[9.780596149524598,45.14768361030173],[9.780568652388508,45.14772662392981],[9.776728955212045,45.14693364039447],[9.776658380643637,45.14735719512758],[9.77654788928813,45.147358609799554],[9.775157621717701,45.14737638616661],[9.77523761156139,45.14764590224837],[9.774298439604127,45.147805305615194],[9.773522922343709,45.1478375500286],[9.772430877568201,45.147979979643544],[9.77132321818806,45.148851623970906],[9.771153522704642,45.1494738768504],[9.77062256293407,45.14972051216088],[9.769597829422098,45.14919631509478],[9.770020823874834,45.14849133360592],[9.767842872136791,45.14734478849178],[9.767266845316332,45.14802378222688],[9.768727772877652,45.148824102595825],[9.766569852918076,45.1501168395405],[9.764639864488894,45.149436660487886],[9.76438858882351,45.149672379814824],[9.762353860975677,45.14876780474325],[9.76161277281899,45.149474879945664],[9.761793613352106,45.14968072161461],[9.761066298216653,45.150468703212894],[9.75657019983188,45.14972325427744],[9.756540162435833,45.149706623620865],[9.756611097868769,45.14930109181842],[9.755474150999705,45.14893954058786],[9.75350112224591,45.15173408413001],[9.752177762230573,45.150743627830856],[9.752045427014007,45.15132060432963],[9.751802620621234,45.1522043524481],[9.751547804677394,45.15314221528131],[9.750959166669682,45.15384821551193],[9.747967736970198,45.15274262319065],[9.748791735564096,45.15154900865755],[9.748573006414267,45.151361407276625],[9.750023992046579,45.14947955599278],[9.749179154807669,45.14908001955319],[9.750152155214021,45.14761537708175],[9.750648452268354,45.14763010921225],[9.751614126315909,45.14657957927639],[9.752923322492538,45.143609402717864],[9.754565705579592,45.143724588655346],[9.75474720486602,45.14302125936956],[9.754021539889843,45.14297203551229],[9.753015955772222,45.14291565829322],[9.752344245460518,45.14310012553106],[9.751859040080033,45.142959302761994],[9.751250625231664,45.142153144442844],[9.750467840200239,45.1416272028821],[9.750024942799278,45.14180113767048],[9.749652476245581,45.142496716707534],[9.74979324792523,45.143530975756484],[9.74967704052092,45.14436888981279],[9.748906154036868,45.14475202010753],[9.747619554437186,45.1446074176025],[9.746899055471188,45.14398200984693],[9.746519867328459,45.14319235695011],[9.746332400524363,45.142473440512134],[9.745016422265836,45.14202295374905],[9.74365272873585,45.14376915336353],[9.743026982064746,45.14455638083856],[9.741253692845644,45.14415382622807],[9.740504700199336,45.14426669703683],[9.740501995190453,45.145040851661015],[9.740053677503516,45.14578189275688],[9.739538149576534,45.14624432743984],[9.739186432542892,45.14658865494541],[9.738693318350167,45.14712744805002],[9.737944658251996,45.14794694515367],[9.734498882273362,45.14608780920271],[9.734467738132077,45.14613750720346],[9.732990346789496,45.1484739296444],[9.731788474963286,45.14799554982119],[9.73078816573402,45.14736283792985],[9.730197489204697,45.147924709048894],[9.729232503262313,45.14806591304288],[9.728561228328477,45.14829523674472],[9.729763910334393,45.14883665546337],[9.730160994508784,45.14905014537406],[9.729282892507586,45.15001894699877],[9.72858051713969,45.149807383773506],[9.728223114717265,45.15070982554171],[9.72992078997786,45.15115806678291],[9.728179006223375,45.15461275930902],[9.727324543124778,45.15630735937736],[9.727302686903604,45.15635071208968],[9.730252635354475,45.157214057725085],[9.729599186581066,45.16083688727981],[9.729361892806349,45.1620496214628],[9.729355852402184,45.1620806690492],[9.729260693750886,45.16256876124137],[9.729141593303229,45.163175730288785],[9.729046319403988,45.163663344048594],[9.72901393485445,45.1638291547521],[9.728841350172994,45.16440675009482],[9.728367166192116,45.165993659557024],[9.728358698080484,45.16632678300358],[9.728212568437838,45.1668408068966],[9.728002111861153,45.16730122323222],[9.727974952002036,45.168165561745866],[9.72784003502887,45.16856250887329],[9.727770796652026,45.16912104785738],[9.727723422024983,45.1692830846664],[9.72757570685568,45.16978842145661],[9.727643552132704,45.16993200609031],[9.727758784309895,45.170174325473035],[9.728068402899696,45.1705054102477],[9.728791215636566,45.171301952125226],[9.729728009748166,45.17228898011888],[9.729810278972044,45.172375655646455],[9.730754083040893,45.17353083737406],[9.731414737806881,45.17443158802823],[9.731647808961055,45.17474936040583],[9.73233547081527,45.17553652013371],[9.732797369719352,45.17606523581624],[9.735046556976528,45.17822958369363],[9.735242664625185,45.17817609337406],[9.735286017393557,45.17772320461462],[9.73730173751825,45.177605757242645],[9.737181418152488,45.179484684574234],[9.737274227116593,45.17977214022826],[9.737328010137078,45.17977284359055],[9.738190775138426,45.17978421181412],[9.73891339975576,45.17956351359043],[9.739445242223358,45.17935302429612],[9.740411546031151,45.17927475543694],[9.741148159793552,45.17915295018714],[9.74180995056271,45.179148654440404],[9.742918201457902,45.179222475162994],[9.742306184233678,45.180117624816596],[9.746988846517176,45.18045241591667],[9.75045910981987,45.18034294963501],[9.751580703579256,45.180219983933206],[9.751763914684831,45.18017541955545],[9.752873510901653,45.181326706636185],[9.754284087366718,45.18115535309481],[9.755733646562854,45.181046754547914],[9.756702556223836,45.18116636571411],[9.757354608053475,45.18138708564639],[9.758340695919468,45.18183964214434],[9.759301573980895,45.18231034946866],[9.760187917186322,45.18291656564373],[9.760717285659274,45.18348013585697],[9.761140525191756,45.18372036833386],[9.762061134176468,45.184029293500046],[9.762777708693198,45.18431256411586],[9.763468033701049,45.184532993394484],[9.76431455736556,45.185013419758874],[9.764660630496737,45.18519114495004],[9.765060361400668,45.18557553828827],[9.76542133628968,45.18591517034823],[9.766013109342644,45.18637929803957],[9.766489142223788,45.18675417912845],[9.766800769465275,45.18721116599626],[9.767325908849177,45.18745069396223],[9.767676124892784,45.18793442799173],[9.7680127497807,45.188355240060716],[9.768464436039535,45.18881130026929],[9.768863007690454,45.18910566766718],[9.769068621004122,45.18924830151263],[9.769377515273526,45.18949827021396],[9.769595948685295,45.18964983019376],[9.769815260203792,45.18986439873935],[9.77058409998433,45.19023728698535],[9.77138736936119,45.19033088170319],[9.772855337289876,45.19062700643429],[9.773504386371503,45.1906136167939],[9.774087114141697,45.19040263820189],[9.774951238435891,45.190288748154664],[9.77507141468625,45.189765839797126],[9.775011821422448,45.18912712664456],[9.774402216888243,45.1888088987199],[9.774332434241503,45.18878066792692],[9.773895158540697,45.18845055866561],[9.773998100914781,45.18759471511017],[9.77379031060047,45.187290056301016],[9.773521427313204,45.18717486732237],[9.77328865978766,45.18690638460412],[9.773337895518742,45.18584385573983],[9.773240381606936,45.18522340773504],[9.772940339246654,45.18468533335873],[9.773101636313628,45.184378177748506],[9.773184265095615,45.18390052741651],[9.773059610903365,45.183154237296684],[9.77357714775823,45.18283567221155],[9.774097269638986,45.18270612409319],[9.774665971790878,45.18240521802067],[9.775408861817587,45.181869068568524],[9.775523098370497,45.18178728894905],[9.77605788399221,45.18180165051893],[9.776529141531972,45.18182545582665],[9.776632699652652,45.181690910085266],[9.776682341237313,45.18162638014402],[9.776766781326215,45.181517774100655],[9.777760836049412,45.18161004469251],[9.779238159990468,45.18167198402899],[9.779458269115741,45.18101335230928],[9.780578342863361,45.18120012370942],[9.780683016115,45.181218304862824],[9.78147390705787,45.181350646212856],[9.781557572313156,45.18095400644394],[9.781790275756238,45.18028628404088],[9.782429532022585,45.17902744911601],[9.78246919968467,45.17894923116599],[9.782496688770607,45.17889519433795],[9.782514485844528,45.17884339602218],[9.782937299959052,45.17761393333371],[9.783171796991278,45.176154043027914],[9.783306610011417,45.1748478691039],[9.78332520060292,45.17371067720063],[9.783334287479441,45.17315537595434],[9.783463110508961,45.17191669701516],[9.78351415454272,45.17142581523564],[9.783595708214744,45.16994895892256],[9.783692791410376,45.168679065271164],[9.783821877666195,45.167886025127736],[9.783903409605028,45.16733636356957],[9.784022065353978,45.1669435946172],[9.784086005218208,45.166731998429704],[9.784284128770414,45.16633457441916],[9.784721542354392,45.16575546436768],[9.785651067551466,45.16487590296673],[9.786484711126931,45.1644291018293],[9.787622361325901,45.16388116206758],[9.788420535786612,45.16363260350759],[9.78963994772462,45.16348016406394],[9.79054252837749,45.16341990645086],[9.791524445524091,45.1635751338058],[9.793148141347302,45.16413097957599],[9.794490136336394,45.16423160223556],[9.79490590337422,45.16426277848781],[9.797065939808808,45.16404069648215],[9.79840766248474,45.16353622621408],[9.798449402343909,45.16351897434836],[9.799293234002425,45.16316997285323],[9.800597627748004,45.16272876876645],[9.80200701120026,45.161611672627856],[9.802860112653063,45.16075051798605],[9.803687127571786,45.159844539870555],[9.804951338392138,45.15926852907934]]]},"properties":{"localID":"7","namespace":"IT.PCMDPC","versionID":"1","ID_Evento":"1","ID_EventoS":"COVID-19-Italia","nomeLingua":"ita","nomeStatus":"standardizzato","nomeOrigin":"endonimo","nomePronun":"unpopulated","nomeFonte":"comISTAT2019","nomeTesto":"Maleo","nomeScript":"ital","tipoZona":"humanHealthRestrictedZone","tipoZonaSp":"areaMisureUrgentiContenimentoContagio","designIniz":"2020-03-02T00:00:00.000Z","designFine":"08/03/2020","dominioAmb":"tutelaSalute","nomeAutCom":"Presidente del Consiglio dei Ministri","nomeAutRuo":"authority","datasetIni":"02-03-2020","datasetFin":"08-03-2020","legNome":"misure urgenti in materia di contenimento e gestione dell'emergenza epidemiologica da COVID-19","legNomeBre":"DPCM 01/03/2020","legData":"2020-03-01T00:00:00.000Z","legDataTip":"creazione","legLink":"http://www.protezionecivile.it/amministrazione-trasparente/provvedimenti/-/content-view/view/1220881","legSpecRif":"Allegato 1","legNumID":"unpopulated","legDocUff":"unpopulated","legDataApp":"2020-03-02T00:00:00.000Z","legDataAbr":"unpopulated","legLivello":"nazionale","legGU_ID":"52 01-03-2020","legGU_ISSN":"unpopulated","legGU_ISBN":"unpopulated","legGU_Link":"https://www.gazzettaufficiale.it/eli/gu/2020/03/01/52/sg/html"}},
{"type":"Feature","geometry":{"type":"Polygon","coordinates":[[[9.711015370048752,45.24807206166693],[9.710629861585794,45.24781339833535],[9.7103330026933,45.247738242041514],[9.710297083861912,45.24772915590487],[9.710144086291923,45.24769039645071],[9.70906045556147,45.247652129516055],[9.707989782966855,45.247631762694304],[9.70733805063293,45.247482770673464],[9.706644182855195,45.24701899457723],[9.706411927408674,45.246786377267476],[9.706370460261391,45.246525590024376],[9.70635471189793,45.24628265513063],[9.706602493661425,45.24571401771455],[9.706508164380708,45.24530052559982],[9.706098205235683,45.245123022943034],[9.705472447180368,45.245009880670665],[9.704970519050036,45.24460790123583],[9.704423578140643,45.24365710271495],[9.704379339674286,45.24317129269785],[9.704873898677455,45.24297920665412],[9.70580073918782,45.2427124391785],[9.706421810694975,45.24244755662752],[9.706836914265871,45.24201290029163],[9.70624336191412,45.24141348076721],[9.703962634726208,45.24038336742218],[9.703027242429812,45.239957043918814],[9.702412256663523,45.23968178920362],[9.70207913297005,45.23953080798611],[9.702142353631723,45.23742403809611],[9.702156193546408,45.23647879484084],[9.702262626465712,45.235812018043255],[9.702370190891827,45.23523525361973],[9.702475395825342,45.23446946733635],[9.702516186895101,45.23413810038439],[9.702579624485773,45.23362266451294],[9.702609964277823,45.23298336105288],[9.70252553319664,45.23233576990247],[9.702518388769116,45.231756318636364],[9.702517875787422,45.23171471239803],[9.702012532476767,45.2317358129683],[9.701173021363742,45.231787855209454],[9.700925277748361,45.231803222058744],[9.700722868083908,45.23181576607865],[9.700443512871953,45.23188949131295],[9.700305828828245,45.23208836816268],[9.700146414707477,45.23259344174662],[9.699358406608027,45.23274229170047],[9.698756830679082,45.23251194189307],[9.698208746693123,45.23248828859879],[9.698008446509888,45.23277756622339],[9.69737625768424,45.233168499904025],[9.696918438856178,45.23323430905825],[9.696698905775447,45.23299261701181],[9.696731290621939,45.23251533191053],[9.696320249136177,45.232238787297675],[9.695388463155858,45.23209143803481],[9.694229941291544,45.2321525096246],[9.693403046756249,45.23224755669158],[9.692571964775897,45.23200055750526],[9.692097482376607,45.231742391589385],[9.691167572533514,45.23174802872954],[9.690249217892209,45.23165457260429],[9.688829827934928,45.23121307146573],[9.687540452569941,45.23098679432223],[9.68623735424859,45.2306795817659],[9.685124035524558,45.23026320101463],[9.68411276555091,45.229855192940526],[9.68261217826352,45.22900902408118],[9.681046343336499,45.22802822230628],[9.680277788235102,45.227672728655364],[9.679189842608423,45.22723814628186],[9.678346617729689,45.227027120081196],[9.677984400036777,45.22656118214557],[9.677713918387472,45.22631074212232],[9.677112494451029,45.22608027670602],[9.676860641421579,45.22564278973163],[9.676761311801787,45.22547025322797],[9.676259653693947,45.225059153270394],[9.675895601840443,45.224840711830026],[9.675412925010717,45.22455107694083],[9.674829052925928,45.2242649678039],[9.67410612320338,45.223910693044246],[9.672200182252016,45.22322880867475],[9.67142166884631,45.223098375199946],[9.670260943706792,45.22296116480757],[9.669110020155506,45.22257185597632],[9.668468345771739,45.22216154388329],[9.668007522431974,45.22196621156965],[9.667488065400727,45.222203287864815],[9.667017886902228,45.22229605750966],[9.666817218021377,45.222348020845416],[9.666552154442753,45.222416673849274],[9.666484537073636,45.22243419551501],[9.666017590021246,45.222805997028324],[9.664609417149245,45.223291296893436],[9.663735953715083,45.22375545713815],[9.6625719263304,45.224428347993715],[9.66181482566036,45.22504484958579],[9.661739980577233,45.22510309613194],[9.661360375509075,45.22539854867889],[9.66073019938631,45.22488009309365],[9.660254355804074,45.224486785991374],[9.659967475366074,45.223912343107216],[9.659923736420788,45.223435508962716],[9.659714935148166,45.2230046468406],[9.659340788791289,45.22259273624634],[9.658685934148838,45.222137424573795],[9.658175527359996,45.22205936442173],[9.657400902176441,45.22226186441184],[9.656979054730197,45.22212927485401],[9.656019895248285,45.22179272729302],[9.655367354028138,45.221535434696065],[9.654653914735642,45.2215215188261],[9.654147161526309,45.221758482102686],[9.65383454083822,45.222264348531915],[9.653745727760203,45.22232407237245],[9.653240454600288,45.22266383573462],[9.65192674726813,45.22250932342095],[9.650804626920946,45.22239870344706],[9.650181156253781,45.22245627321192],[9.649441837032459,45.222406470052164],[9.64887988145174,45.22227464819521],[9.648255488116448,45.22225118951512],[9.647277158449553,45.222463793302104],[9.646246423757235,45.222550641430615],[9.645842493513126,45.222651069766606],[9.645801867597395,45.222661171000375],[9.645178286881093,45.22270971867773],[9.644590676298069,45.22256000848977],[9.64387959313794,45.22275306124552],[9.643832211543646,45.22306838720536],[9.643566877831887,45.22325892042842],[9.643432065246449,45.22372775250651],[9.643374363344753,45.22425917830679],[9.643202145431003,45.22480024962892],[9.642480304185268,45.22517337311813],[9.6415886039616,45.225169395402276],[9.641118256889447,45.22525306105145],[9.640341909237838,45.225311419818865],[9.639349630956614,45.2254250162033],[9.638356540114444,45.22546658167135],[9.63771170873822,45.22817065930653],[9.638025589256621,45.228898036984376],[9.637744903256579,45.22999779536592],[9.637473336603572,45.23077344761703],[9.63769211041363,45.230970274891106],[9.639059854606725,45.23138569025415],[9.639488502588097,45.232121417818355],[9.63977453808213,45.23263290488036],[9.639783943900616,45.23346999699758],[9.639804260989443,45.234144998954825],[9.64141291393603,45.234451025869234],[9.642396166941099,45.23465253978987],[9.642814823121348,45.23449715087303],[9.643041379687963,45.234252823179865],[9.643574493762442,45.23465150330249],[9.643722350894377,45.2347620736046],[9.64430713078951,45.23465075813603],[9.645221993476856,45.23443854346005],[9.645931915908589,45.23412848261518],[9.646247530101558,45.23387464889139],[9.647831154201107,45.23421672939346],[9.647672319694895,45.234618872817876],[9.646580402857007,45.23738338527119],[9.646615578578022,45.238238323786874],[9.646727818024095,45.23914685865762],[9.646649780470062,45.2401284598422],[9.646149267759363,45.240932436562225],[9.645852372821476,45.241717263327935],[9.645407595106766,45.24181879735392],[9.64476892580673,45.24392877982513],[9.644483943239804,45.24464151039227],[9.644371805147061,45.24486718110237],[9.643709039614858,45.24485291255649],[9.642904318896138,45.244677429545646],[9.642302815148858,45.24444678184172],[9.642257338027841,45.24493311905757],[9.642899285113607,45.24536156883072],[9.643440538499558,45.24589861601218],[9.643700776914573,45.246374233057814],[9.643917259484537,45.24748920795599],[9.644067298901499,45.24836150604474],[9.644200329111506,45.24885585203091],[9.643571054978722,45.24955251060571],[9.643293059263335,45.25032371215457],[9.643384632056241,45.25032319585436],[9.643297042046596,45.25053523247948],[9.642867238445971,45.250843698831986],[9.640897375154758,45.25125086146749],[9.640725967519026,45.25187292409812],[9.639987696399603,45.25194909480773],[9.639406574066388,45.25240242946735],[9.638893091577192,45.253206446448644],[9.638607080183851,45.253838143472656],[9.64128562500461,45.25403916353104],[9.641489430117842,45.254029021723525],[9.641716301202367,45.25493689920627],[9.641723464282393,45.25670116392625],[9.641356954773393,45.25803546394465],[9.641129125144388,45.25930597192814],[9.642256387512589,45.26093791383058],[9.643499758501404,45.26268621620216],[9.644474625554059,45.264354999536764],[9.64490755363599,45.26496089627285],[9.645653294666635,45.26600462799085],[9.646684840292432,45.26704295482747],[9.648139126729369,45.268258931574735],[9.649739436723925,45.26886193470163],[9.651381099318476,45.26861852154603],[9.6528186607986,45.268367276037964],[9.654040101321025,45.2682342606098],[9.655660578833086,45.268368978178614],[9.656758130999627,45.26847969374318],[9.658145958360677,45.2683366787117],[9.659505897634153,45.26805877095925],[9.660637616279123,45.267818190138485],[9.661850211659923,45.2679551965343],[9.662667977614147,45.26812147564711],[9.663800711268596,45.26822605740628],[9.664135498532838,45.2682569592629],[9.664764363041105,45.26838044589056],[9.66489216076001,45.26840552977647],[9.665604841134513,45.2685454653991],[9.666541401499762,45.26912509519611],[9.667759505527599,45.26973007788837],[9.668422774764185,45.26976219801034],[9.669060962790429,45.26983046783426],[9.66967997700398,45.26982683718441],[9.669748014456113,45.26985344370968],[9.669791248821003,45.269871202237404],[9.670050441945715,45.26982466272385],[9.670366671490354,45.269750797124075],[9.670772541158197,45.26964489902116],[9.67094283710025,45.26955837710541],[9.671137748475525,45.26946721026528],[9.671252149517674,45.26937204014605],[9.671365954127937,45.269294846071745],[9.671464165213779,45.26917724169643],[9.671562519869308,45.26900563921098],[9.67165206545515,45.2688971007899],[9.671750220891155,45.26877499837003],[9.671800671323632,45.26859466338979],[9.67185033646416,45.2684143510071],[9.671986153535,45.268216091589316],[9.67204535912921,45.26812964955628],[9.672009874403441,45.26809385558443],[9.671992882431393,45.267733879561625],[9.671987617954473,45.267683821877945],[9.67197678465759,45.26757132025418],[9.671934991378329,45.26714912420812],[9.671825028207785,45.26647465538088],[9.671511917744168,45.26586439244869],[9.670867585831862,45.265274070454886],[9.669611094232037,45.26465135427855],[9.668439907431447,45.26369505418939],[9.668412834292704,45.26361479753764],[9.668205384889115,45.26296158164541],[9.66800324964012,45.262329366536946],[9.668050490013934,45.2622642736994],[9.668718194441693,45.261344001440584],[9.670020287604785,45.2604992210907],[9.670981877172867,45.259899459160266],[9.6717013184777,45.259067484978765],[9.671769892043113,45.2589991837133],[9.67203808716997,45.25867804887331],[9.672994249658808,45.258035420488696],[9.673794889968772,45.2574974760721],[9.675253938649753,45.25693975743237],[9.678114430722852,45.256409705513136],[9.678206465518098,45.2564163670929],[9.679275870945737,45.256493867600454],[9.679366923872808,45.256489252318886],[9.6794920732845,45.25650952245046],[9.681117851395259,45.25711193636774],[9.682164578434735,45.25831190177625],[9.682880861978196,45.25958584399192],[9.68360537055977,45.26154384301497],[9.684180424422784,45.26272860330166],[9.684879847394724,45.263651571940976],[9.686013363518992,45.264634937314504],[9.687176491369108,45.26489799790506],[9.688756200985207,45.26482546258165],[9.69048556760296,45.264481943484476],[9.691710599718245,45.26361037334323],[9.69198840883791,45.26234847381242],[9.691947717760636,45.261775644058446],[9.69186599242109,45.26066591291246],[9.691827690127992,45.259612959038776],[9.691831328396747,45.258928823031184],[9.691828422319615,45.25868973601341],[9.691829617908725,45.25861843836374],[9.691822031742642,45.25816396380261],[9.69181896579354,45.25791171370121],[9.692442813381343,45.25680974143124],[9.693555728987693,45.256100859060204],[9.694403039574638,45.25587101766671],[9.694447111507568,45.25585926426089],[9.69471087832215,45.25578777083427],[9.695257830033047,45.25578187524928],[9.695666595883964,45.25577744874088],[9.696647536597899,45.25574445871921],[9.697280815630132,45.25568209548741],[9.700023422510347,45.25763664031853],[9.701203751541316,45.258268508964974],[9.702588191888902,45.258719090295756],[9.703350832947796,45.259065458202976],[9.703818784910746,45.25928761506885],[9.704033712154551,45.2594032984273],[9.704612723508202,45.259934459427804],[9.704638019548955,45.25995768066326],[9.705408509677863,45.26042099519041],[9.705867533545414,45.26079106709214],[9.705906341928046,45.26082194685163],[9.706129486718249,45.26100165549926],[9.707311870851653,45.26178646556965],[9.70759334898513,45.26188502831141],[9.708448365630977,45.262179034516784],[9.709215699087535,45.26216172472996],[9.710083633469846,45.2622553472175],[9.710642829414763,45.26248441145209],[9.71071139000998,45.2625125047566],[9.71122122831525,45.26274803040479],[9.711865241891365,45.26304541401069],[9.713984690268592,45.26332923192565],[9.715310466863336,45.26333892765362],[9.7166497485894,45.263411554581076],[9.717645337936757,45.26334137062545],[9.71805062013561,45.26331273739808],[9.718381504335904,45.26321809356278],[9.718533250792252,45.26317468180078],[9.718977638755844,45.263036865819004],[9.719332124804838,45.262845599094945],[9.719382201723421,45.262800817343965],[9.719798454435798,45.262428586145106],[9.72025249652822,45.262047654455976],[9.721096619124715,45.261268195177024],[9.721637233356171,45.26067968146138],[9.722166469703815,45.260199250596685],[9.722563559195397,45.25935058025186],[9.72260516316553,45.25861218783586],[9.722383247801183,45.25819951920295],[9.72182668342986,45.25752792121275],[9.72106666992614,45.25689360806804],[9.720577060993191,45.25647362835293],[9.719474828865975,45.25598547964796],[9.718439279602102,45.255730954724136],[9.717483500059327,45.25573696201209],[9.71723991132612,45.25582325879313],[9.71713436785895,45.25586115870342],[9.716633403182025,45.25603936648458],[9.716092327410577,45.25659185236306],[9.715476239282143,45.25726183612164],[9.714796426021824,45.25793219464134],[9.714062322608337,45.25834186569942],[9.713277411866137,45.25850372771174],[9.712981779851823,45.258564657786266],[9.711873791176899,45.25863458168067],[9.71106840926478,45.25844156770643],[9.71024805090461,45.2580686017315],[9.709542300302001,45.25768592072112],[9.70870687291546,45.2571240041715],[9.708149920515405,45.25640732152176],[9.70779687060331,45.255689391511744],[9.707552863104473,45.25513613187786],[9.707377213245392,45.2547378197192],[9.707254345824861,45.25408147448583],[9.7072306811136,45.25349388613876],[9.707216909768636,45.25311851825086],[9.7072717798819,45.25240705585299],[9.707353267038718,45.25178544878082],[9.707525292123291,45.25127129179168],[9.708060201957139,45.25073237586315],[9.708390338039845,45.25012272318653],[9.708572488731667,45.249888403588486],[9.708854405979624,45.24952574724334],[9.709806569257287,45.24883384096113],[9.71002889472899,45.24867229257381],[9.711015370048752,45.24807206166693]]]},"properties":{"localID":"8","namespace":"IT.PCMDPC","versionID":"1","ID_Evento":"1","ID_EventoS":"COVID-19-Italia","nomeLingua":"ita","nomeStatus":"standardizzato","nomeOrigin":"endonimo","nomePronun":"unpopulated","nomeFonte":"comISTAT2019","nomeTesto":"Bertonico","nomeScript":"ital","tipoZona":"humanHealthRestrictedZone","tipoZonaSp":"areaMisureUrgentiContenimentoContagio","designIniz":"2020-03-02T00:00:00.000Z","designFine":"08/03/2020","dominioAmb":"tutelaSalute","nomeAutCom":"Presidente del Consiglio dei Ministri","nomeAutRuo":"authority","datasetIni":"02-03-2020","datasetFin":"08-03-2020","legNome":"misure urgenti in materia di contenimento e gestione dell'emergenza epidemiologica da COVID-19","legNomeBre":"DPCM 01/03/2020","legData":"2020-03-01T00:00:00.000Z","legDataTip":"creazione","legLink":"http://www.protezionecivile.it/amministrazione-trasparente/provvedimenti/-/content-view/view/1220881","legSpecRif":"Allegato 1","legNumID":"unpopulated","legDocUff":"unpopulated","legDataApp":"2020-03-02T00:00:00.000Z","legDataAbr":"unpopulated","legLivello":"nazionale","legGU_ID":"52 01-03-2020","legGU_ISSN":"unpopulated","legGU_ISBN":"unpopulated","legGU_Link":"https://www.gazzettaufficiale.it/eli/gu/2020/03/01/52/sg/html"}},
{"type":"Feature","geometry":{"type":"Polygon","coordinates":[[[9.672200182252016,45.22322880867475],[9.67237573312875,45.222993738414914],[9.672703152558764,45.22267674916267],[9.673077710627513,45.222035423690365],[9.67257759642271,45.2217503229042],[9.67244502629996,45.22131001900713],[9.673127132856825,45.22082890852325],[9.67392737728736,45.22064416442461],[9.674273575060052,45.2208401504889],[9.674914529451678,45.22118742437119],[9.675167768106535,45.221059902219864],[9.67517537618768,45.220627769750536],[9.675067844447277,45.22015131920154],[9.674479118824673,45.21991176846212],[9.673867496059984,45.21988837434304],[9.673227281423245,45.21960410294364],[9.673211469664057,45.219343152599436],[9.673650909014915,45.2179902072672],[9.673715338550789,45.21779188671524],[9.674097778796352,45.21646219056542],[9.674363685428647,45.21553765237071],[9.674548630360288,45.21502346835253],[9.674579060439061,45.214366159820806],[9.67379810866218,45.21401972980657],[9.674688027098927,45.21173704078189],[9.672111305822265,45.211374197863904],[9.672979176713069,45.20829952145288],[9.670263086328388,45.20798244173918],[9.672480421508611,45.20380163382803],[9.672473035935674,45.203765654305144],[9.672440748291372,45.203608332633586],[9.672588074346455,45.20362516225471],[9.672702916623217,45.20363829273087],[9.673192157055365,45.203689421051806],[9.673922720344864,45.203824626294754],[9.674100536388503,45.20385508244775],[9.674147700169142,45.20360275473018],[9.674153194555124,45.203573464875305],[9.674334866118635,45.20260696752626],[9.674371117421753,45.202453176675036],[9.674448541932893,45.202124707936086],[9.67464468339356,45.20161944893921],[9.674872777216656,45.20167047607216],[9.676169656518251,45.20196050733542],[9.677389497742904,45.2022333038638],[9.677050209959367,45.20368457896467],[9.678849952654272,45.20405195308381],[9.67845183952263,45.20483747663193],[9.681388017775959,45.20546808813152],[9.681716202741356,45.20416088336825],[9.68213646882854,45.20416736712001],[9.683156571167888,45.20428728697375],[9.684292442041013,45.20450551858749],[9.685010216194723,45.20489729314802],[9.684673671898269,45.20550240916087],[9.685440009199553,45.20569585887407],[9.686830362817313,45.2058945251432],[9.687152798727812,45.20623465121603],[9.687131551848948,45.20658584443807],[9.686937899064299,45.207424160674144],[9.684957601325706,45.20687795747727],[9.684526130588841,45.20912197553673],[9.685758983829391,45.20892553451802],[9.687982957862658,45.208552061506566],[9.690168836164592,45.208187792597606],[9.693510750770866,45.2076004314003],[9.70020985534986,45.20665032636275],[9.700474260242396,45.20640566994294],[9.701066717312932,45.205915925347455],[9.701440823904804,45.20527452716992],[9.701687729034948,45.2046428858486],[9.702052641277591,45.20428957602567],[9.702305744755375,45.20416199502187],[9.702659145538396,45.203907773210524],[9.703191103205636,45.20367945910821],[9.703695077554642,45.203244284121425],[9.705056665871663,45.20214666851725],[9.709806544702662,45.197076326320946],[9.70397342946541,45.195879187442884],[9.704203688402629,45.19493709864009],[9.704224111307004,45.194914464774016],[9.704456374147217,45.19445844996048],[9.704545837319927,45.194097835621044],[9.70464158176272,45.19366967295326],[9.704708109549708,45.19332269533574],[9.704741367191433,45.1931445499401],[9.704754376617197,45.19307485827277],[9.70481398413399,45.19274593484959],[9.704820737641286,45.19271438616476],[9.704848529051509,45.19257919387758],[9.70487481479002,45.19245300721787],[9.704875994396623,45.192290969385795],[9.704771140455208,45.1919180420287],[9.704736262265998,45.19180876715157],[9.704712471600716,45.19173384654592],[9.704651110949014,45.19154070819138],[9.70473347441805,45.19080206384004],[9.704803508513933,45.19054508366841],[9.704816820604952,45.19046397767635],[9.705047968463804,45.19011148563938],[9.704878296365154,45.19009453916677],[9.703824308647416,45.18998401001389],[9.703021925705535,45.189952946774895],[9.702027974685738,45.18986903948127],[9.701211656584858,45.18973903853472],[9.70119946115882,45.190819319988364],[9.69848449291912,45.19053893063192],[9.698260490997972,45.19199856467569],[9.697552358034336,45.19201631851548],[9.696835103296488,45.19203429022701],[9.695627573102907,45.19218567953008],[9.693869902748057,45.192115380474725],[9.691921296748207,45.19204619578226],[9.690673792352678,45.19205375718659],[9.68960308696443,45.19194322605484],[9.688990561238569,45.19182090358995],[9.688564302679042,45.191310383007206],[9.6884802048932,45.1906717714139],[9.688528525317944,45.18940223636264],[9.688494610531723,45.18870030937452],[9.688791089411497,45.18795138492009],[9.688864398735886,45.18769889228273],[9.684900310032425,45.18726368976122],[9.684160464522353,45.19031969229913],[9.684204702531881,45.190823525375365],[9.682534897728276,45.190644494062994],[9.681362513641714,45.19054347346504],[9.68016369668577,45.19036161072672],[9.679423161743593,45.19017698729362],[9.679103860155847,45.19008886893166],[9.679208577017953,45.18926008965208],[9.679171963535863,45.188324138173776],[9.679138029761905,45.187613193487465],[9.678076537314174,45.18719643314695],[9.67664839523076,45.18698889078295],[9.675489455809055,45.18694174527681],[9.674381242567334,45.18687629627929],[9.673643824869279,45.18695266216343],[9.67356641459537,45.187943305614596],[9.671342407069435,45.18717326428977],[9.670700055906659,45.186672963418935],[9.670036503943958,45.18653282796785],[9.669244584493047,45.18630343993929],[9.668681382740049,45.18603668240115],[9.669839427792697,45.18384248679138],[9.670088071763171,45.18333692734485],[9.669102227161897,45.18284763150809],[9.667560929137034,45.182748632693375],[9.66609965167667,45.18514262972295],[9.665219115235637,45.18494973747121],[9.665017342241347,45.185112943835456],[9.664715218341856,45.18540275738172],[9.663993591448781,45.185740016719464],[9.663078841005836,45.18588937599721],[9.661944982410878,45.18580594124111],[9.661808836883838,45.18613978675387],[9.66186747607047,45.186805573251654],[9.661834841167236,45.18838105119674],[9.661804274235568,45.1890383570043],[9.661789901258613,45.18999262053302],[9.661721767596312,45.19070414550637],[9.66219295081123,45.190719401444085],[9.662982285805148,45.190723831628596],[9.66382628530925,45.19105197533152],[9.663933142875148,45.191483443606586],[9.663514229855496,45.19158489793478],[9.662404995802556,45.19143831210782],[9.661515072398085,45.191542496570584],[9.661353859265672,45.19191250607856],[9.661083307907356,45.192733216681205],[9.660801276890599,45.19366202273487],[9.660644536983403,45.19441907664205],[9.660196514898779,45.19585743783168],[9.660178080919723,45.19591603953154],[9.660087376846787,45.195916564537235],[9.658573740645808,45.19589832694511],[9.658433975300246,45.197024336420384],[9.657592905096806,45.19695716261555],[9.656353808569161,45.19696430030084],[9.656294363292977,45.19696464239112],[9.656135820026808,45.19756866794228],[9.656248124445945,45.19847719794051],[9.656475026040514,45.19938505283964],[9.657008299243481,45.200363168130515],[9.655714140798217,45.20186487483377],[9.655433217468701,45.20179448216022],[9.654424932242392,45.201584228215154],[9.653215304904146,45.20158216613774],[9.652848872060963,45.20182731576623],[9.652184541309143,45.20163308426661],[9.652103141495207,45.202308670680466],[9.65230954292017,45.20254152762103],[9.6525947926079,45.20298997495187],[9.652537737356019,45.20356640795647],[9.652191840244425,45.2044955557871],[9.65151221717196,45.20519257206454],[9.650868080714883,45.20565532569717],[9.64998666549827,45.20652451001929],[9.648881352797074,45.206746847926055],[9.647890537906127,45.206959508671304],[9.646899000666938,45.20710917280128],[9.646331135673764,45.207562471608675],[9.64572819537772,45.20829502319661],[9.64492314711881,45.20917273071529],[9.644714411794803,45.20985802688431],[9.644480829996311,45.21059747942019],[9.644124984019493,45.21178770188321],[9.644095934609549,45.21259802335956],[9.644068003460527,45.213507338053695],[9.64409958880557,45.21404725820915],[9.64385302542101,45.21476878867945],[9.64386268819597,45.21562387525564],[9.644249303807067,45.2160267716788],[9.644863550557048,45.21628434510723],[9.646062775467502,45.216466594565304],[9.647759624554116,45.21672701014706],[9.647609856028327,45.21699792094262],[9.647157219886198,45.21751358122703],[9.646453356884367,45.21833670821346],[9.645851325704575,45.219159271278336],[9.64516137694185,45.22009034389997],[9.644178765107396,45.22105007112459],[9.643397347274579,45.22178361500073],[9.643404057219259,45.22237767319805],[9.644590676298069,45.22256000848977],[9.645178286881093,45.22270971867773],[9.645801867597395,45.222661171000375],[9.645842493513126,45.222651069766606],[9.646246423757235,45.222550641430615],[9.647277158449553,45.222463793302104],[9.648255488116448,45.22225118951512],[9.64887988145174,45.22227464819521],[9.649441837032459,45.222406470052164],[9.650181156253781,45.22245627321192],[9.650804626920946,45.22239870344706],[9.65192674726813,45.22250932342095],[9.653240454600288,45.22266383573462],[9.653745727760203,45.22232407237245],[9.65383454083822,45.222264348531915],[9.654147161526309,45.221758482102686],[9.654653914735642,45.2215215188261],[9.655367354028138,45.221535434696065],[9.656019895248285,45.22179272729302],[9.656979054730197,45.22212927485401],[9.657400902176441,45.22226186441184],[9.658175527359996,45.22205936442173],[9.658685934148838,45.222137424573795],[9.659340788791289,45.22259273624634],[9.659714935148166,45.2230046468406],[9.659923736420788,45.223435508962716],[9.659967475366074,45.223912343107216],[9.660254355804074,45.224486785991374],[9.66073019938631,45.22488009309365],[9.661360375509075,45.22539854867889],[9.661739980577233,45.22510309613194],[9.66181482566036,45.22504484958579],[9.6625719263304,45.224428347993715],[9.663735953715083,45.22375545713815],[9.664609417149245,45.223291296893436],[9.666017590021246,45.222805997028324],[9.666484537073636,45.22243419551501],[9.666552154442753,45.222416673849274],[9.666817218021377,45.222348020845416],[9.667017886902228,45.22229605750966],[9.667488065400727,45.222203287864815],[9.668007522431974,45.22196621156965],[9.668468345771739,45.22216154388329],[9.669110020155506,45.22257185597632],[9.670260943706792,45.22296116480757],[9.67142166884631,45.223098375199946],[9.672200182252016,45.22322880867475]]]},"properties":{"localID":"9","namespace":"IT.PCMDPC","versionID":"1","ID_Evento":"1","ID_EventoS":"COVID-19-Italia","nomeLingua":"ita","nomeStatus":"standardizzato","nomeOrigin":"endonimo","nomePronun":"unpopulated","nomeFonte":"comISTAT2019","nomeTesto":"Terranova dei Passerini","nomeScript":"ital","tipoZona":"humanHealthRestrictedZone","tipoZonaSp":"areaMisureUrgentiContenimentoContagio","designIniz":"2020-03-02T00:00:00.000Z","designFine":"08/03/2020","dominioAmb":"tutelaSalute","nomeAutCom":"Presidente del Consiglio dei Ministri","nomeAutRuo":"authority","datasetIni":"02-03-2020","datasetFin":"08-03-2020","legNome":"misure urgenti in materia di contenimento e gestione dell'emergenza epidemiologica da COVID-19","legNomeBre":"DPCM 01/03/2020","legData":"2020-03-01T00:00:00.000Z","legDataTip":"creazione","legLink":"http://www.protezionecivile.it/amministrazione-trasparente/provvedimenti/-/content-view/view/1220881","legSpecRif":"Allegato 1","legNumID":"unpopulated","legDocUff":"unpopulated","legDataApp":"2020-03-02T00:00:00.000Z","legDataAbr":"unpopulated","legLivello":"nazionale","legGU_ID":"52 01-03-2020","legGU_ISSN":"unpopulated","legGU_ISBN":"unpopulated","legGU_Link":"https://www.gazzettaufficiale.it/eli/gu/2020/03/01/52/sg/html"}},
{"type":"Feature","geometry":{"type":"Polygon","coordinates":[[[9.705047968463804,45.19011148563938],[9.705413880721098,45.18984818028194],[9.70586689026833,45.18942230583658],[9.705924009123471,45.189188246675094],[9.706003694361625,45.188861730530164],[9.706751299822855,45.18579815984851],[9.706949609883422,45.18536486184453],[9.707699099505806,45.18524319267721],[9.709469073505016,45.185295224715354],[9.711673273044333,45.18546153508744],[9.714012187821739,45.183169514976754],[9.716630818574329,45.1808666944642],[9.718517345692591,45.18108888144791],[9.718517090728682,45.17904549499017],[9.720318358655337,45.17755787437908],[9.721462692855065,45.176461446719784],[9.723045523738305,45.174822127299244],[9.728068402899696,45.1705054102477],[9.727758784309895,45.170174325473035],[9.727643552132704,45.16993200609031],[9.72757570685568,45.16978842145661],[9.727723422024983,45.1692830846664],[9.727770796652026,45.16912104785738],[9.72784003502887,45.16856250887329],[9.727974952002036,45.168165561745866],[9.728002111861153,45.16730122323222],[9.728212568437838,45.1668408068966],[9.728358698080484,45.16632678300358],[9.728367166192116,45.165993659557024],[9.728841350172994,45.16440675009482],[9.72901393485445,45.1638291547521],[9.729046319403988,45.163663344048594],[9.729141593303229,45.163175730288785],[9.729260693750886,45.16256876124137],[9.729355852402184,45.1620806690492],[9.729361892806349,45.1620496214628],[9.729599186581066,45.16083688727981],[9.730252635354475,45.157214057725085],[9.727302686903604,45.15635071208968],[9.727324543124778,45.15630735937736],[9.728179006223375,45.15461275930902],[9.72992078997786,45.15115806678291],[9.728223114717265,45.15070982554171],[9.72858051713969,45.149807383773506],[9.729282892507586,45.15001894699877],[9.730160994508784,45.14905014537406],[9.729763910334393,45.14883665546337],[9.728561228328477,45.14829523674472],[9.727777663283403,45.14869629728075],[9.725535351545856,45.14742333207913],[9.724413857416328,45.147259406915396],[9.722019629433966,45.1470405299124],[9.720338619772452,45.146889113578226],[9.719459968440837,45.14681362966692],[9.718303542085472,45.148864283016415],[9.718190820729264,45.14894151532234],[9.71806281787593,45.14900533382176],[9.717954993249334,45.1490285023671],[9.717689360623792,45.14908630633039],[9.717635448529963,45.14909802051233],[9.717403651081225,45.14912648440819],[9.717334149278008,45.149099912185946],[9.717077416810705,45.14904303020623],[9.7168926895416,45.149147703955975],[9.716805288446515,45.14927877540001],[9.716532027356676,45.14942450728485],[9.716394732428105,45.14944337996828],[9.7162500772828,45.14944878527958],[9.716113402741515,45.14951715140965],[9.716026450627462,45.149684223548434],[9.715947553488217,45.14986025943458],[9.715892972816066,45.15007214607702],[9.715815091162018,45.15032918002473],[9.71555162970861,45.150623383415514],[9.715357709311633,45.15062909619615],[9.714684926762388,45.150426260378325],[9.714223196637237,45.150316637017426],[9.713818168552766,45.15016163904253],[9.713598024618298,45.14997847694101],[9.713280052678853,45.14972841436598],[9.71300284229907,45.14949610887867],[9.71279817343298,45.14927684450836],[9.712660141071384,45.149174188891905],[9.712553892784783,45.14907133753729],[9.712350629007608,45.14896457499808],[9.712180908701578,45.148934128252925],[9.712211926027264,45.148807910989554],[9.712282921433243,45.148699453236276],[9.712393685935886,45.14846472623506],[9.712527862644698,45.14819383094544],[9.712642762326718,45.147977585391374],[9.712662234813434,45.14794094487784],[9.712732744482423,45.14772897742969],[9.712831384212762,45.14754382330037],[9.712867923650416,45.14747608606042],[9.712913030523891,45.14720574431391],[9.712950052153202,45.14692197744529],[9.712980954217635,45.14678674453211],[9.713025131438526,45.146696467887494],[9.713084048649263,45.146574574320475],[9.713268651431617,45.146078321405604],[9.711713318713668,45.1457999711791],[9.711279510974924,45.14569466097535],[9.711360474309165,45.145046042650364],[9.710976897525525,45.14488640278607],[9.70915845100343,45.14475936899372],[9.70896537991091,45.144745874041384],[9.707503262736928,45.14479994127035],[9.707045381513078,45.14480277652022],[9.707026775675407,45.14329961677048],[9.706301479614599,45.14327709620623],[9.705928111741972,45.14188416047334],[9.704694550057784,45.14190077404785],[9.702839415666139,45.14205623995018],[9.702002226715278,45.14224141025946],[9.702131170701819,45.14341983448314],[9.702127863272201,45.1441849974541],[9.702047349681694,45.14487862481942],[9.70196981937725,45.14581526682005],[9.702131760529621,45.14657039805844],[9.702243911325308,45.147415872473935],[9.702341471671623,45.148108404722706],[9.702384505309457,45.148504206035426],[9.702423299985831,45.14873319222556],[9.702428946249102,45.14876645209975],[9.702439367666624,45.14882792454838],[9.702573325567773,45.14937619638057],[9.702584464808442,45.149506649831594],[9.70261777475531,45.149889016324664],[9.702570258097046,45.15003334480507],[9.702507404463587,45.15022276618591],[9.702089635897263,45.15038736356987],[9.70162927764925,45.15019216426097],[9.701283167316388,45.14997824973613],[9.70084415959913,45.1500979581317],[9.70069422847116,45.15012588548],[9.700644070111936,45.15018470831758],[9.700132682468888,45.15056142330543],[9.69998384403459,45.15074235659879],[9.699932148214138,45.15080568760523],[9.699907017943538,45.15089586153943],[9.69976201236957,45.15159810437263],[9.699714018388056,45.15159578117629],[9.699223268589572,45.15157207968587],[9.699155750310622,45.15156763634638],[9.698944060815867,45.151540846927034],[9.698907815554888,45.1515362576673],[9.698362985815535,45.15147260221471],[9.698294080338384,45.15146456168061],[9.697940309963533,45.15142281445528],[9.697516770575394,45.15136632144627],[9.697419875143575,45.151353363826395],[9.697241768743345,45.15132952815237],[9.697089571426128,45.15130654741395],[9.696482838390311,45.15121497714052],[9.69644822283979,45.15131175698068],[9.696250251727623,45.1518980843869],[9.69546399895568,45.151527835459035],[9.695406391235524,45.151501879312434],[9.694691773553483,45.15119288041154],[9.694332319749199,45.15111514262678],[9.694278518545833,45.15110440800981],[9.693343856293986,45.1509179624258],[9.69120334560189,45.150642905238165],[9.69118750604182,45.15069891531088],[9.690861763777304,45.151851181366666],[9.687319841833464,45.15164406052186],[9.68429010473241,45.151456303950425],[9.68408139103569,45.15144336054031],[9.684016521469351,45.15143934424443],[9.683888712117255,45.151431408889216],[9.683772862639179,45.15218740026673],[9.683616484938648,45.15320781083883],[9.683581062610797,45.153191396153694],[9.683063097834152,45.15295141095382],[9.682850712758984,45.15285635849819],[9.682696061142455,45.152787137854034],[9.682472492024589,45.15268706388844],[9.682300448094233,45.152610074810916],[9.682065120914686,45.15250472428746],[9.681357124719149,45.15218784827156],[9.6809068798261,45.1519863116138],[9.680115726581281,45.151644670109725],[9.680076686127792,45.15162626493089],[9.679841851056883,45.151515615665346],[9.679676927494015,45.151445308933546],[9.67960725001579,45.151415896185284],[9.678189051729637,45.150817078522486],[9.677839802457239,45.15066968275216],[9.677754750482414,45.150633298422655],[9.677682293262716,45.15060231491558],[9.676164480815856,45.149935043382676],[9.676029362700383,45.149879412827346],[9.67442682385699,45.149219626374936],[9.674346676388923,45.149185829082484],[9.674061519972309,45.149065565364566],[9.673985671717254,45.14903600111066],[9.673398078121233,45.14879031890313],[9.673322098685734,45.14875852345803],[9.67306353586263,45.14865509722523],[9.672429641936645,45.14840149713742],[9.672394975246954,45.14838682623922],[9.672342976363948,45.148364806812836],[9.672228144663471,45.14831441804087],[9.672158561446249,45.1482880400455],[9.672089663742232,45.14826013127757],[9.67157123467903,45.14805031152972],[9.671223167080356,45.14781872969143],[9.670940524914219,45.147986920183044],[9.670578904617473,45.14820057398708],[9.670236620100798,45.14830162225281],[9.669980417541533,45.14815009612905],[9.669704174728764,45.14845776252202],[9.669707658134225,45.14875481100463],[9.670419983122837,45.14875062520393],[9.670433083172844,45.14887675661325],[9.670463008128293,45.14916444713727],[9.67021715322084,45.14989501169732],[9.669497270750172,45.15034032595832],[9.668711783152494,45.150614992537214],[9.668374537421588,45.151148056822684],[9.667933211082646,45.15148371302476],[9.667691905923883,45.15176040462119],[9.6676570440001,45.151800373771984],[9.667343657095733,45.15219829039401],[9.666815267147589,45.15270547775894],[9.66631589135425,45.15351854011019],[9.666165206891412,45.153747557818264],[9.665828376753355,45.15425951822537],[9.665747382503058,45.15439451433054],[9.665326304997343,45.15509620775221],[9.664867385459802,45.155858419868636],[9.664811228732654,45.15649786411905],[9.664836741917341,45.15656760182826],[9.664856415706046,45.15662141177296],[9.664942645299467,45.15685715754498],[9.664971213208448,45.15698563326832],[9.66503662518258,45.15727968100684],[9.664862923927563,45.15743756108861],[9.664797408793694,45.15749712111566],[9.66440341282031,45.15764280642459],[9.664278022031315,45.15768918367562],[9.66408897701291,45.157843316338145],[9.664168222537585,45.15809488509007],[9.664324990150087,45.1584450351684],[9.664187770732946,45.15867988935309],[9.66389986608911,45.15871329338674],[9.663615995292,45.15874623033473],[9.663166425431244,45.15837976932626],[9.66272051977245,45.1583283480881],[9.662093600714833,45.159124136325545],[9.661526928024838,45.15963152190433],[9.660658570754594,45.160455710376866],[9.660017531651587,45.16113454502788],[9.659729158041857,45.1615052705467],[9.65937426713875,45.161624350730925],[9.658738228338963,45.16163702336708],[9.658386759238498,45.16205312741886],[9.658513221395003,45.16308757853396],[9.658737417726392,45.1637704179139],[9.658939324469657,45.164106801835096],[9.659354027515546,45.16420793645091],[9.659901930252042,45.164388549653054],[9.660171503678598,45.16447774595059],[9.660549939648284,45.16467358586211],[9.660717361282305,45.164848156757735],[9.660869121953937,45.165040810737224],[9.660957432402949,45.16525182489467],[9.660770621502625,45.16546445437789],[9.660397617195532,45.166150730584796],[9.66012130868229,45.16694447668459],[9.660102050639575,45.16699860455744],[9.660082765334367,45.16712024158138],[9.659894340062774,45.168156518951534],[9.662936010325465,45.170173266593075],[9.663755192210923,45.17071760130747],[9.662850399639266,45.17170403698824],[9.662133980492444,45.1728874228454],[9.661976338888763,45.17314938555705],[9.666441050363169,45.17513975734014],[9.665271317717734,45.17523660808567],[9.663293188024147,45.17586024308768],[9.663079795236294,45.17611353510692],[9.663307232201221,45.1769988842351],[9.663319744860505,45.177048309391466],[9.663665365107942,45.17720034629325],[9.664087305986717,45.17738591122214],[9.664992740799773,45.177542665285685],[9.665174374191112,45.177838673681265],[9.66517372116694,45.178873866406256],[9.665093236438466,45.17961247223152],[9.66592352039895,45.179868671108075],[9.665957915258897,45.180633616274335],[9.666059718990306,45.18172222514663],[9.66614502353767,45.18248686905619],[9.665861732970223,45.183298670737976],[9.665833208691119,45.184126994155804],[9.665219115235637,45.18494973747121],[9.66609965167667,45.18514262972295],[9.667560929137034,45.182748632693375],[9.669102227161897,45.18284763150809],[9.670088071763171,45.18333692734485],[9.669839427792697,45.18384248679138],[9.668681382740049,45.18603668240115],[9.669244584493047,45.18630343993929],[9.670036503943958,45.18653282796785],[9.670700055906659,45.186672963418935],[9.671342407069435,45.18717326428977],[9.67356641459537,45.187943305614596],[9.673643824869279,45.18695266216343],[9.674381242567334,45.18687629627929],[9.675489455809055,45.18694174527681],[9.67664839523076,45.18698889078295],[9.678076537314174,45.18719643314695],[9.679138029761905,45.187613193487465],[9.679171963535863,45.188324138173776],[9.679208577017953,45.18926008965208],[9.679103860155847,45.19008886893166],[9.679423161743593,45.19017698729362],[9.68016369668577,45.19036161072672],[9.681362513641714,45.19054347346504],[9.682534897728276,45.190644494062994],[9.684204702531881,45.190823525375365],[9.684160464522353,45.19031969229913],[9.684900310032425,45.18726368976122],[9.688864398735886,45.18769889228273],[9.688791089411497,45.18795138492009],[9.688494610531723,45.18870030937452],[9.688528525317944,45.18940223636264],[9.6884802048932,45.1906717714139],[9.688564302679042,45.191310383007206],[9.688990561238569,45.19182090358995],[9.68960308696443,45.19194322605484],[9.690673792352678,45.19205375718659],[9.691921296748207,45.19204619578226],[9.693869902748057,45.192115380474725],[9.695627573102907,45.19218567953008],[9.696835103296488,45.19203429022701],[9.697552358034336,45.19201631851548],[9.698260490997972,45.19199856467569],[9.69848449291912,45.19053893063192],[9.70119946115882,45.190819319988364],[9.701211656584858,45.18973903853472],[9.702027974685738,45.18986903948127],[9.703021925705535,45.189952946774895],[9.703824308647416,45.18998401001389],[9.704878296365154,45.19009453916677],[9.705047968463804,45.19011148563938]]]},"properties":{"localID":"10","namespace":"IT.PCMDPC","versionID":"1","ID_Evento":"1","ID_EventoS":"COVID-19-Italia","nomeLingua":"ita","nomeStatus":"standardizzato","nomeOrigin":"endonimo","nomePronun":"unpopulated","nomeFonte":"comISTAT2019","nomeTesto":"Codogno","nomeScript":"ital","tipoZona":"humanHealthRestrictedZone","tipoZonaSp":"areaMisureUrgentiContenimentoContagio","designIniz":"2020-03-02T00:00:00.000Z","designFine":"08/03/2020","dominioAmb":"tutelaSalute","nomeAutCom":"Presidente del Consiglio dei Ministri","nomeAutRuo":"authority","datasetIni":"02-03-2020","datasetFin":"08-03-2020","legNome":"misure urgenti in materia di contenimento e gestione dell'emergenza epidemiologica da COVID-19","legNomeBre":"DPCM 01/03/2020","legData":"2020-03-01T00:00:00.000Z","legDataTip":"creazione","legLink":"http://www.protezionecivile.it/amministrazione-trasparente/provvedimenti/-/content-view/view/1220881","legSpecRif":"Allegato 1","legNumID":"unpopulated","legDocUff":"unpopulated","legDataApp":"2020-03-02T00:00:00.000Z","legDataAbr":"unpopulated","legLivello":"nazionale","legGU_ID":"52 01-03-2020","legGU_ISSN":"unpopulated","legGU_ISBN":"unpopulated","legGU_Link":"https://www.gazzettaufficiale.it/eli/gu/2020/03/01/52/sg/html"}},
{"type":"Feature","geometry":{"type":"Polygon","coordinates":[[[9.702002226715278,45.14224141025946],[9.701581307705668,45.14007459829456],[9.697851428829456,45.13980943261478],[9.697541538145048,45.13838907602257],[9.695704843041067,45.13795921148828],[9.693941509759627,45.13728583619349],[9.692440701511668,45.136232767442074],[9.691428754967287,45.13563579379651],[9.689902372196459,45.13456483390176],[9.689246550671347,45.13396568747686],[9.689095707172562,45.13305743805321],[9.689149834456753,45.1322739569212],[9.689133118634457,45.130887805769156],[9.688934028696243,45.13019587527285],[9.688727333864652,45.129927080768056],[9.686084062761418,45.130078037195176],[9.686422414607051,45.128415066652806],[9.686456312041129,45.128248460113674],[9.688941486844856,45.12659517272742],[9.6911684586613,45.125681532517895],[9.693246477585202,45.12507479915059],[9.695136478322786,45.124694236581924],[9.697155579035645,45.12447486334074],[9.69883977837141,45.12390645901489],[9.69920507798167,45.123625161444316],[9.699449572367053,45.12282251520208],[9.699975196080501,45.12213517035348],[9.700778851174572,45.12131107433519],[9.701141587220121,45.12082275776928],[9.701966309114203,45.11964745647218],[9.702142199689836,45.119475350533236],[9.702606084141207,45.11894139086201],[9.703407109769797,45.117910269575994],[9.704019610565165,45.11706034520668],[9.705054593617799,45.11541565642963],[9.706406821356298,45.114759165712954],[9.707573687553353,45.11453591432694],[9.709111873152077,45.11452637378476],[9.709567950063008,45.1143975163896],[9.710036280023942,45.11423257485246],[9.709790846004845,45.11391903987418],[9.708641062392282,45.112440890728095],[9.708106823925874,45.11139100290596],[9.707687245196409,45.11035841628536],[9.707152738081616,45.109281519155346],[9.706942560574637,45.108733719916145],[9.706540532402812,45.108088088828715],[9.705922732264403,45.10747080097438],[9.705636437864937,45.10693246605292],[9.70594342720225,45.10605738901287],[9.705711753317628,45.10582478299989],[9.705124523991339,45.10562138048136],[9.70485468453775,45.10559314512585],[9.70479814765304,45.10558722523666],[9.70406813533009,45.10551086903225],[9.703431847004873,45.105451778695006],[9.702944977060575,45.10513971469372],[9.702484868388613,45.10493551424421],[9.70224103869583,45.1047479776087],[9.702211212464073,45.1043880973636],[9.702091838187243,45.10398374710843],[9.701503866105716,45.10371730422041],[9.701200172902585,45.10382720385728],[9.700596917036629,45.10438900756415],[9.700017759685991,45.10484264967956],[9.699677683173334,45.10509678699738],[9.699748712079279,45.105708462605165],[9.700082333165467,45.10643463671581],[9.700140477135536,45.1065612263296],[9.700690203606802,45.10785410387203],[9.700595548083417,45.10814974526608],[9.700384118750879,45.10881014773477],[9.699721225891142,45.10967753271854],[9.699395691412317,45.11010347205993],[9.697895686432327,45.111147849232786],[9.696833168098795,45.11158641906776],[9.696330516329272,45.11206658071761],[9.695763515647597,45.11248411859626],[9.695437940499726,45.112891188054675],[9.695482540624946,45.11342202435454],[9.695207229488238,45.113783766069595],[9.694363707975176,45.11446402955512],[9.693241260274746,45.115208994881264],[9.691849012034078,45.11572154953333],[9.690467350586276,45.1160629771482],[9.689645200991125,45.11597527693309],[9.68958896462755,45.11596927525459],[9.688406041620087,45.115922406872095],[9.687503167175215,45.11642041140955],[9.687444271062361,45.11645291621398],[9.687383045734197,45.116486691671994],[9.686787162992731,45.11685209646328],[9.686449103060434,45.11705940962564],[9.68639670698806,45.11734073725044],[9.686231469313386,45.118228072167454],[9.685413341706992,45.12262073001303],[9.685367236490173,45.12286825264692],[9.685326257663084,45.12308830442624],[9.684563938044791,45.123137883654195],[9.684114975130989,45.122807524040184],[9.68353216516545,45.12298204291884],[9.683498862888674,45.12338732554583],[9.683287231424906,45.12376664902232],[9.682443099545663,45.124419839089164],[9.681811345674243,45.124756671612666],[9.681590640322373,45.125442111649306],[9.680783326707804,45.12598703664441],[9.678967987955954,45.12624091175035],[9.67795451433509,45.126562003162526],[9.677376234311705,45.1271235357581],[9.67728049177942,45.127628200927305],[9.677574878988686,45.12778848164898],[9.67839859019088,45.12754954733823],[9.678705259038434,45.12767374692839],[9.678827807287245,45.128357137002276],[9.678619762115332,45.12904249465298],[9.677735985900206,45.129578857399466],[9.676740641600885,45.129287719325255],[9.675691786390127,45.128771829093104],[9.674918376244237,45.12896544648021],[9.674332393996762,45.12887889120559],[9.673633554159522,45.128928041915586],[9.673073336275404,45.12886833769381],[9.67266506144616,45.12875371872664],[9.672375449645845,45.12899847991664],[9.6719698198706,45.129108883610954],[9.671546192132219,45.128769328372805],[9.67119831614568,45.128384288200024],[9.670662492409244,45.12823442556845],[9.6705892544542,45.128495902195276],[9.670660229955699,45.12863859983966],[9.670745527593356,45.12881004576278],[9.670302168592418,45.12895666790382],[9.670887032084158,45.13111363894763],[9.670810275662632,45.13215827359723],[9.670571890159021,45.1335189362631],[9.670488225390672,45.1350587095733],[9.670567401488222,45.13583291919718],[9.67057040298411,45.135862287685136],[9.670675002914676,45.136884947373815],[9.670867104300845,45.138081029640006],[9.671119727527696,45.139015729520814],[9.671249192904936,45.14029320198491],[9.671368745737784,45.140724569917566],[9.672641728770518,45.14081608428058],[9.673242874076879,45.14110058812103],[9.673482306974474,45.141990341621266],[9.673236865637845,45.14274793693746],[9.672775482398373,45.14353379391585],[9.672242135821936,45.14468914884529],[9.672016581979086,45.14497853223066],[9.671635230370951,45.14499879053651],[9.671485758582332,45.14526971229064],[9.671592719500142,45.145710167165475],[9.671429899113463,45.14592716976754],[9.670784603506934,45.14621902050658],[9.670357201666034,45.146653602510916],[9.67040191510668,45.147211452847344],[9.670901577497222,45.14751455964912],[9.671223167080356,45.14781872969143],[9.67157123467903,45.14805031152972],[9.672089663742232,45.14826013127757],[9.672158561446249,45.1482880400455],[9.672228144663471,45.14831441804087],[9.672342976363948,45.148364806812836],[9.672394975246954,45.14838682623922],[9.672429641936645,45.14840149713742],[9.67306353586263,45.14865509722523],[9.673322098685734,45.14875852345803],[9.673398078121233,45.14879031890313],[9.673985671717254,45.14903600111066],[9.674061519972309,45.149065565364566],[9.674346676388923,45.149185829082484],[9.67442682385699,45.149219626374936],[9.676029362700383,45.149879412827346],[9.676164480815856,45.149935043382676],[9.677682293262716,45.15060231491558],[9.677754750482414,45.150633298422655],[9.677839802457239,45.15066968275216],[9.678189051729637,45.150817078522486],[9.67960725001579,45.151415896185284],[9.679676927494015,45.151445308933546],[9.679841851056883,45.151515615665346],[9.680076686127792,45.15162626493089],[9.680115726581281,45.151644670109725],[9.6809068798261,45.1519863116138],[9.681357124719149,45.15218784827156],[9.682065120914686,45.15250472428746],[9.682300448094233,45.152610074810916],[9.682472492024589,45.15268706388844],[9.682696061142455,45.152787137854034],[9.682850712758984,45.15285635849819],[9.683063097834152,45.15295141095382],[9.683581062610797,45.153191396153694],[9.683616484938648,45.15320781083883],[9.683772862639179,45.15218740026673],[9.683888712117255,45.151431408889216],[9.684016521469351,45.15143934424443],[9.68408139103569,45.15144336054031],[9.68429010473241,45.151456303950425],[9.687319841833464,45.15164406052186],[9.690861763777304,45.151851181366666],[9.69118750604182,45.15069891531088],[9.69120334560189,45.150642905238165],[9.693343856293986,45.1509179624258],[9.694278518545833,45.15110440800981],[9.694332319749199,45.15111514262678],[9.694691773553483,45.15119288041154],[9.695406391235524,45.151501879312434],[9.69546399895568,45.151527835459035],[9.696250251727623,45.1518980843869],[9.69644822283979,45.15131175698068],[9.696482838390311,45.15121497714052],[9.697089571426128,45.15130654741395],[9.697241768743345,45.15132952815237],[9.697419875143575,45.151353363826395],[9.697516770575394,45.15136632144627],[9.697940309963533,45.15142281445528],[9.698294080338384,45.15146456168061],[9.698362985815535,45.15147260221471],[9.698907815554888,45.1515362576673],[9.698944060815867,45.151540846927034],[9.699155750310622,45.15156763634638],[9.699223268589572,45.15157207968587],[9.699714018388056,45.15159578117629],[9.69976201236957,45.15159810437263],[9.699907017943538,45.15089586153943],[9.699932148214138,45.15080568760523],[9.69998384403459,45.15074235659879],[9.700132682468888,45.15056142330543],[9.700644070111936,45.15018470831758],[9.70069422847116,45.15012588548],[9.70084415959913,45.1500979581317],[9.701283167316388,45.14997824973613],[9.70162927764925,45.15019216426097],[9.702089635897263,45.15038736356987],[9.702507404463587,45.15022276618591],[9.702570258097046,45.15003334480507],[9.70261777475531,45.149889016324664],[9.702584464808442,45.149506649831594],[9.702573325567773,45.14937619638057],[9.702439367666624,45.14882792454838],[9.702428946249102,45.14876645209975],[9.702423299985831,45.14873319222556],[9.702384505309457,45.148504206035426],[9.702341471671623,45.148108404722706],[9.702243911325308,45.147415872473935],[9.702131760529621,45.14657039805844],[9.70196981937725,45.14581526682005],[9.702047349681694,45.14487862481942],[9.702127863272201,45.1441849974541],[9.702131170701819,45.14341983448314],[9.702002226715278,45.14224141025946]]]},"properties":{"localID":"11","namespace":"IT.PCMDPC","versionID":"1","ID_Evento":"1","ID_EventoS":"COVID-19-Italia","nomeLingua":"ita","nomeStatus":"standardizzato","nomeOrigin":"endonimo","nomePronun":"unpopulated","nomeFonte":"comISTAT2019","nomeTesto":"Fombio","nomeScript":"ital","tipoZona":"humanHealthRestrictedZone","tipoZonaSp":"areaMisureUrgentiContenimentoContagio","designIniz":"2020-03-02T00:00:00.000Z","designFine":"08/03/2020","dominioAmb":"tutelaSalute","nomeAutCom":"Presidente del Consiglio dei Ministri","nomeAutRuo":"authority","datasetIni":"02-03-2020","datasetFin":"08-03-2020","legNome":"misure urgenti in materia di contenimento e gestione dell'emergenza epidemiologica da COVID-19","legNomeBre":"DPCM 01/03/2020","legData":"2020-03-01T00:00:00.000Z","legDataTip":"creazione","legLink":"http://www.protezionecivile.it/amministrazione-trasparente/provvedimenti/-/content-view/view/1220881","legSpecRif":"Allegato 1","legNumID":"unpopulated","legDocUff":"unpopulated","legDataApp":"2020-03-02T00:00:00.000Z","legDataAbr":"unpopulated","legLivello":"nazionale","legGU_ID":"52 01-03-2020","legGU_ISSN":"unpopulated","legGU_ISBN":"unpopulated","legGU_Link":"https://www.gazzettaufficiale.it/eli/gu/2020/03/01/52/sg/html"}},
{"type":"Feature","geometry":{"type":"Polygon","coordinates":[[[9.889634703516641,45.4273303265779],[9.889269697119035,45.427427512112345],[9.888044612261915,45.42756304868277],[9.886676099899624,45.42751969272321],[9.886066277823065,45.4275700164218],[9.885833494391166,45.42758924406891],[9.885344018268164,45.427876635912185],[9.885019610058945,45.428067110940475],[9.88495466578238,45.428134788349325],[9.884920445748016,45.42817314078494],[9.884532721719271,45.42860745693899],[9.883660159836856,45.42921730092849],[9.882499511628039,45.42938829872988],[9.881400231683276,45.429396793104914],[9.880814061923335,45.429518339459506],[9.880664723422704,45.42978052182092],[9.881076275774829,45.430758485872445],[9.881576203213816,45.431663743857996],[9.881434720153871,45.43242994030629],[9.881011472175263,45.433162310659725],[9.881050209441087,45.43400811801923],[9.881531493767763,45.434535482821076],[9.881681656081009,45.43514640318305],[9.880555561730503,45.435083089816025],[9.877832275524511,45.43425793880849],[9.875930570218625,45.43364245448418],[9.873559111778865,45.43323757254488],[9.871517958187477,45.432695106334194],[9.869440290674268,45.43226988581611],[9.867926503980405,45.431930356476414],[9.86707883963864,45.43174080392595],[9.866797589374892,45.43167790278046],[9.864475091662849,45.43111943579014],[9.864222838760634,45.43118885176417],[9.86414612540563,45.43120939824006],[9.863201870480644,45.43146210794618],[9.861260481913822,45.43242190607391],[9.859663470452405,45.43307874590913],[9.858897321212474,45.43339384457049],[9.857772299970755,45.43423941273486],[9.856760154663771,45.435786220646634],[9.856039820235441,45.437186818106746],[9.855281504886895,45.43861468465521],[9.854356531289838,45.44001680736264],[9.853585083985577,45.441426750457225],[9.853104361069024,45.44346462344554],[9.852683340739445,45.44522300407036],[9.852183284633435,45.446828950262194],[9.851780497387933,45.44725500928408],[9.85154149512757,45.44751782437125],[9.851419503586406,45.447644751916314],[9.851311711205156,45.44775807965362],[9.851151204953373,45.44792579348163],[9.849820502425853,45.448727817989486],[9.848626117597911,45.44924075625755],[9.848447969467266,45.45015121010544],[9.848002762703418,45.45116264250717],[9.846533437283545,45.45210968601699],[9.84512733257317,45.45215610547924],[9.844149654906374,45.45204182032149],[9.843000675696342,45.45191079927238],[9.84095010168228,45.45161987505806],[9.840077473656503,45.45141928093539],[9.839389436781119,45.450731242668446],[9.838342730359539,45.45000084009405],[9.837497668056463,45.44907092194996],[9.836412518986352,45.44833176785215],[9.83509095251752,45.448035411856225],[9.833794663791226,45.44858496077685],[9.83336357639213,45.4497042410546],[9.832813025076526,45.4505273739461],[9.831667446297562,45.45089576841285],[9.830203116170674,45.451329478649704],[9.829383297221119,45.4521095562805],[9.828914259000946,45.45326511326017],[9.828404745628164,45.454276935508695],[9.827686718050233,45.455238697328916],[9.827478453508764,45.45565183865251],[9.827204490790184,45.45615789483487],[9.82700223134574,45.456321380848124],[9.826617792321247,45.45627015118764],[9.825966870531792,45.45636487648767],[9.825522551598667,45.45659312035635],[9.825424981737411,45.456917866151365],[9.825068467331993,45.45702844999931],[9.82434659921995,45.45719118718864],[9.824112329371065,45.45724239163273],[9.823589311457027,45.45733618274297],[9.823342629418816,45.45708592624293],[9.823090867120127,45.45648465993867],[9.823013558497683,45.45556709009454],[9.823000184634768,45.45464907988824],[9.82249266048992,45.454049654510946],[9.822360399061097,45.453969588820954],[9.821655717864052,45.45354716700565],[9.82109922296334,45.453213562543546],[9.820597094324373,45.45298314740279],[9.819758328646548,45.45334921588926],[9.819065407870848,45.45366289424065],[9.818220234469154,45.45399933465177],[9.818033175459657,45.454108700917644],[9.817877808919667,45.45419981213775],[9.817422525687421,45.45394653894912],[9.817316448459735,45.45390239205275],[9.817220282721118,45.45383548195776],[9.817482713345248,45.453410550666725],[9.8176201251942,45.45318453718001],[9.818044214581462,45.452443402874636],[9.81804985415085,45.451948288134055],[9.817663602243764,45.451771025505096],[9.817122586497042,45.452386995865034],[9.816531712241648,45.45309329761984],[9.815895804120558,45.45317436620698],[9.815737047441404,45.453194081024634],[9.81531892561997,45.453245993161936],[9.814186219335099,45.453020051274784],[9.813933681600822,45.45296784084313],[9.813355882247807,45.45280993790865],[9.812910365956704,45.452678096687634],[9.812867854020448,45.4526779844191],[9.812610952886503,45.452590213869826],[9.811919021671802,45.45255463466842],[9.8117022392563,45.45254266525238],[9.81087093157192,45.45265516092445],[9.810871369313318,45.452517065085324],[9.81092501767279,45.4518551080658],[9.811319878713205,45.45085315798303],[9.81215904778739,45.449623034029564],[9.812860117878136,45.448573897785145],[9.813018950287018,45.448059699506594],[9.81509536256021,45.44838694468617],[9.816303171066263,45.4487833764688],[9.81785899316928,45.44936631046112],[9.818294679762715,45.449426195558615],[9.819946672964186,45.44870325454977],[9.821659564542147,45.44777281065281],[9.822812684120413,45.44704442140397],[9.823724781512585,45.44645277137212],[9.824139904492478,45.44617298314537],[9.82276193946678,45.44531655647622],[9.821859725953038,45.44482797885998],[9.821363640457678,45.44412945471683],[9.820906326085057,45.44345765606099],[9.819456045599946,45.44309003853767],[9.818245340575524,45.44248662582607],[9.817388053218279,45.44244776844677],[9.816968479959991,45.44261279169168],[9.816926765620401,45.44149693909856],[9.816441106233082,45.44062729975178],[9.815920352305884,45.43998294262541],[9.815749981737143,45.4396961211227],[9.814745945639906,45.44011734730145],[9.814300408289927,45.440255539570224],[9.813971503112855,45.440195262201605],[9.812787634642696,45.43997827931261],[9.811250195677491,45.43976418497377],[9.810850110607657,45.43950599648614],[9.81097757035217,45.43858696117806],[9.81098016688361,45.43698472811565],[9.81102393248632,45.43558022763048],[9.811032855533627,45.43441901251614],[9.810925423685116,45.4331686081234],[9.810721028240993,45.43228793112407],[9.810497255901222,45.431839461914706],[9.809761640712857,45.43224974307791],[9.809197227127466,45.43211871199885],[9.809325858405032,45.43128068963164],[9.809171078778373,45.43029165046956],[9.808825214480597,45.42934898292945],[9.80828683312698,45.42835366322412],[9.808108203100486,45.42748179695635],[9.8077838090309,45.42625093418436],[9.807506003213236,45.425595799388404],[9.80737355611261,45.42527269570488],[9.807230932119474,45.42498877533748],[9.80744953445075,45.42432703929992],[9.807755830816978,45.42339774345918],[9.807893207908162,45.42317174167057],[9.80790047868351,45.422784638825355],[9.80564205636497,45.42307062640536],[9.8051137198157,45.42316437079647],[9.804519992188732,45.423267567639016],[9.803540301957694,45.423589513213685],[9.801929086543707,45.42444694916401],[9.801639971339563,45.42459896272506],[9.799898934541845,45.42551433518915],[9.799482177166311,45.42579192972723],[9.79920240910822,45.4259782709928],[9.798841529134553,45.42667389724402],[9.798245477932829,45.427011103264775],[9.796851582571827,45.426975842851235],[9.795038038038378,45.4270964933457],[9.793554943295984,45.42707982359821],[9.791864903470174,45.426893514877605],[9.790166783742437,45.4266397507377],[9.789647831122883,45.4264948143701],[9.789557433330646,45.4255143161532],[9.789213558058028,45.42468857872935],[9.789209502728633,45.42348243611962],[9.788154408445621,45.422985667837565],[9.787485637604492,45.422693230561286],[9.786853493853645,45.422274534884195],[9.785601679616716,45.426936784135414],[9.785881738491343,45.42777198622602],[9.786148632144773,45.42858025357191],[9.786224824697483,45.429461838513895],[9.786152498738002,45.429777383576784],[9.785077110501994,45.42966778008251],[9.784648174488863,45.4295204315103],[9.782636559779528,45.42882941413154],[9.781315972544391,45.428550420365575],[9.78043247191852,45.42844845566275],[9.779735768462158,45.43076652570482],[9.774771237998838,45.42952214897767],[9.774466048157125,45.429641241835995],[9.773223907192692,45.42948762067954],[9.772717743486707,45.429869101906824],[9.771303516999986,45.43022071935946],[9.77090650409221,45.430169386733105],[9.7704512250549,45.430532523404274],[9.76961727578213,45.43031311758039],[9.769308519070266,45.43017116880089],[9.76862203882273,45.43045483702009],[9.768053762193206,45.43097173056777],[9.767746406027744,45.43187391706236],[9.767939436413652,45.432907754562166],[9.768729753250488,45.43367653588442],[9.769611443275998,45.43457973120746],[9.769849397277643,45.43515420469706],[9.770326320044768,45.43543902709165],[9.770677513830192,45.43587771988983],[9.770803973072745,45.43671397652654],[9.770579850924245,45.43809267564578],[9.770277037243554,45.439327873693706],[9.769781946486148,45.44052838647936],[9.769635635388408,45.44073939698426],[9.76915490700139,45.44143272942224],[9.768027516794298,45.44221442161539],[9.767430563234097,45.44345160945694],[9.76700479502955,45.44505668437189],[9.766525211570405,45.44740921026707],[9.76576192980638,45.449592620567216],[9.765107262540631,45.45129823303633],[9.764636911798148,45.45245353827861],[9.764042942078248,45.452979596920336],[9.763543074922568,45.453847055571174],[9.762672336501268,45.455662104754914],[9.762069096158028,45.45621955177042],[9.761661724408988,45.45659597445048],[9.76032646104525,45.456569094158255],[9.759127451796719,45.456459830081016],[9.757641177875813,45.45626268528359],[9.756321754534577,45.456109413157805],[9.756239591176756,45.45570489650447],[9.756339638201737,45.454579089394066],[9.755201103284314,45.45455962006512],[9.75403782127541,45.45460331253736],[9.753583798863737,45.455083375176265],[9.75331121780519,45.45574226937848],[9.753163256115268,45.45615730062282],[9.752805695366266,45.457158787315755],[9.752267515981059,45.45804444136842],[9.751814772719714,45.458623499346814],[9.750791868836654,45.45864824075041],[9.750605869992448,45.45909052508619],[9.75042993711012,45.46028883341282],[9.75020600759516,45.46105558942742],[9.750050655351199,45.46158750462544],[9.749804908893376,45.46234520645226],[9.749348047470034,45.462318323822885],[9.748703993438768,45.46228042548258],[9.747656150565644,45.46235929905918],[9.746882942604927,45.46289543729361],[9.74620643672164,45.46364134858021],[9.745987783729541,45.46388242487451],[9.745693544370791,45.46484747202621],[9.746483655916109,45.46558939693362],[9.748011375913173,45.46600245005022],[9.749098502733581,45.4659863259293],[9.749148342721972,45.466850111496385],[9.746107938177653,45.4671670546216],[9.74621056171467,45.46815651365078],[9.742658172365932,45.468458720504],[9.743362201468438,45.47043439916422],[9.742428956453859,45.47048547031588],[9.741245244222553,45.470571310154575],[9.740792979673012,45.47060410562513],[9.739192785628735,45.47052448118578],[9.738644294406122,45.47049971531203],[9.737807191686654,45.47046193791073],[9.737517361688866,45.47056232379991],[9.737039267021698,45.47117748903714],[9.736491167850385,45.47133403202866],[9.73615072014487,45.47171428054907],[9.735964590214644,45.47215654099487],[9.735984414953926,45.47269648433328],[9.736582155296775,45.47340371817829],[9.73724468850349,45.474173537175325],[9.73733144408157,45.47493807759009],[9.73650741332808,45.47551947087917],[9.73504331635018,45.47607797576074],[9.733961723790593,45.47653499155786],[9.732096439548892,45.47674501023345],[9.730885495427389,45.477094799945924],[9.73022778449365,45.47768409663511],[9.730128519093308,45.47773032095526],[9.729032269857111,45.47824080688884],[9.728570451478998,45.47819436821699],[9.727853600043133,45.478122310923865],[9.726368731420608,45.47707863175285],[9.725323560648025,45.47639218202293],[9.724169701610965,45.47621047994597],[9.722966203757528,45.476146103724815],[9.722146155505968,45.476052284320126],[9.721873910259133,45.4767740889799],[9.721480390627963,45.47801874033156],[9.721234739634182,45.47882139425588],[9.720758437501376,45.479598517499234],[9.720322237615056,45.480510380520045],[9.720175348667734,45.481308556085565],[9.720154711328222,45.481420546222054],[9.719808395800891,45.48213721201448],[9.71979092923914,45.482178943777704],[9.719718858115222,45.482359427033316],[9.718871518145445,45.48213973839905],[9.718432038691594,45.48213503857734],[9.717809326157214,45.48212841366518],[9.716890022893311,45.48228721214435],[9.716100461951884,45.48245868584366],[9.716035071514108,45.48247259154709],[9.715917691701081,45.482499282758276],[9.71587452214122,45.482509102876975],[9.71518844682256,45.482665099853456],[9.713939781583365,45.48272875234262],[9.712135110875025,45.48269502764578],[9.710585670885367,45.48260565435892],[9.709389087732006,45.48257978393203],[9.709292911836299,45.482577690192095],[9.708792508248061,45.48242987760379],[9.7085050106962,45.482344945495754],[9.708278274525176,45.482277963061726],[9.707303319718173,45.481059854811406],[9.706379805027165,45.47985941219985],[9.706249997241105,45.47972203129623],[9.705407294270257,45.47883030048306],[9.70516876988738,45.478481060358256],[9.705003136687068,45.47823825191999],[9.704773522850036,45.47725899788092],[9.704389902535903,45.47625324435501],[9.704174439952464,45.47539046196522],[9.703994647002965,45.474311426816215],[9.703896037220263,45.47407522599458],[9.703638591125191,45.473458507693174],[9.703452397839115,45.47312811098841],[9.703193755792082,45.47266915907743],[9.702854988176949,45.47217617026244],[9.702363598375483,45.471756145617746],[9.701994647129327,45.471407368662824],[9.701741521204955,45.47111189055427],[9.701285746921627,45.47040358480018],[9.701188520611913,45.47036368100556],[9.700905877350486,45.47020339906772],[9.700558671671569,45.46999399596005],[9.700385278604756,45.46989870171415],[9.700283348239221,45.46984267958317],[9.700112255795595,45.46973548196821],[9.700081051819064,45.46970673076199],[9.699976633295998,45.46961051777801],[9.699799490901482,45.46944508456114],[9.699702947210126,45.46933317078773],[9.699696647111724,45.46921168996363],[9.699697779237523,45.46904516637911],[9.699666529060282,45.46891032581685],[9.699700547833206,45.46875261358723],[9.69969369002847,45.46858611826184],[9.699720584357859,45.468432949408],[9.699756249949365,45.46834271386343],[9.699758804924532,45.468162190000875],[9.699766501381573,45.467622548052184],[9.699808852778322,45.466911199209484],[9.699315903537656,45.465988648321],[9.699271945647844,45.46590636808676],[9.69875997670104,45.465295766714426],[9.698648724048713,45.46516307440279],[9.69832083011819,45.46450800320445],[9.698083590371922,45.46394237561748],[9.697936668657936,45.46343920224684],[9.697905959958568,45.46302533609991],[9.698042895226926,45.46271846710721],[9.698129239056232,45.46265493212757],[9.698077787897212,45.46250222191145],[9.698071778287764,45.46234023704025],[9.698099055666258,45.462025027324515],[9.698198668960293,45.46180388742613],[9.698273277629559,45.4616324144784],[9.698364533861795,45.46144732785228],[9.698447212674292,45.461280303336224],[9.698555065975707,45.46108162121935],[9.698686998262685,45.460824280771725],[9.69876159810155,45.46071579830774],[9.698824899306485,45.46059840711118],[9.697818104870146,45.46005547692467],[9.697518008940774,45.45994054762254],[9.696661495692478,45.45961248399249],[9.695056052858762,45.45907320097846],[9.694018002799375,45.458908499096985],[9.69375815534408,45.45962116889961],[9.693607896276848,45.459883113921286],[9.691495280602943,45.4597069053369],[9.690974862523028,45.45957504137341],[9.690880467456623,45.459551149993565],[9.69083293507757,45.45953932826774],[9.690340598902113,45.459416860693864],[9.689926715879208,45.45904130914992],[9.689889072515705,45.458708499984276],[9.689856905427247,45.45842965174684],[9.689863696965181,45.458344388579626],[9.689783321701984,45.457773017932986],[9.689397502307234,45.456551172553645],[9.688792533284287,45.455186657576114],[9.688337779273423,45.45355116653979],[9.687984774555082,45.4518700806785],[9.68752186218108,45.450612690686924],[9.686836034187492,45.44889760100626],[9.686123022817164,45.44704763914364],[9.685823670372438,45.445564226839466],[9.685380552483165,45.4438206618461],[9.684940190398645,45.44230209127684],[9.684725467273827,45.441466268716454],[9.684361504479414,45.44097339291533],[9.683380070828171,45.44123130812765],[9.682664734280896,45.44128958307249],[9.682110161503688,45.4412485801263],[9.681436141323205,45.44119791175139],[9.679220039117595,45.440860070712105],[9.677017202522265,45.4405581095073],[9.675224482105472,45.44033470143289],[9.673007808083964,45.439942728129516],[9.671381310555448,45.43971827871366],[9.669945020507175,45.43935765984134],[9.668533027721553,45.438888888437916],[9.667188582240685,45.438725717318164],[9.665252148668,45.43823294620627],[9.662968229916332,45.43754415368153],[9.66183289157567,45.43721768509227],[9.659663984782995,45.44035367232863],[9.658551889201803,45.440378084852505],[9.657707108104866,45.440301954142136],[9.657284574075609,45.440250373623215],[9.657171888535656,45.441556203782554],[9.656441963132723,45.441461391826195],[9.656426335335,45.44231658564476],[9.6562323035629,45.443226837069446],[9.656421130578899,45.44407185835621],[9.65668596153732,45.4448534500967],[9.656684448523297,45.44582558347792],[9.656540114807994,45.44660953098202],[9.656224280599334,45.44697069000167],[9.65601006997706,45.44721564448194],[9.655595209707075,45.44783012591877],[9.655539951424743,45.448577538085964],[9.655202095273145,45.44921856339088],[9.654643738980734,45.449590806709594],[9.653574273316377,45.45000199693296],[9.652571760574077,45.450673826150634],[9.652054516643716,45.45128886258843],[9.651900335643662,45.4523338897128],[9.651527059056786,45.45323614042191],[9.65110992931757,45.45366157141766],[9.650653492728205,45.45400622604071],[9.650331862279968,45.45402547900981],[9.64933473721995,45.45387870432641],[9.648494516067432,45.45421653600241],[9.647462874335467,45.454591431780806],[9.646994345532494,45.45499914928056],[9.646378508641503,45.45594777370394],[9.645788240697753,45.45689623022839],[9.645473141294147,45.45730307416212],[9.644658127594935,45.457613710467356],[9.643790003076324,45.457753642455124],[9.643336402714857,45.45765266988097],[9.642636008769784,45.45749909462974],[9.641112957393666,45.457408647607764],[9.639937573936605,45.45752326909739],[9.639777139414946,45.458037236423095],[9.639589455729123,45.45840732772472],[9.638373871034888,45.45836013639589],[9.636981744851257,45.458538931211066],[9.635510968112895,45.45854712820782],[9.633832717115455,45.45830442376743],[9.633053818183601,45.45816332874966],[9.632820244468283,45.458121015417106],[9.631605148178876,45.45811874759143],[9.630109191892938,45.45816301943303],[9.628689075243807,45.45812585154183],[9.62751195084461,45.45808731152733],[9.627025846442281,45.4580809860167],[9.626131380690225,45.45815790252035],[9.625873217905378,45.45794328502178],[9.625944178833702,45.457420830928065],[9.62640769225327,45.45654517611039],[9.626633501202358,45.45614787060406],[9.624223215498283,45.45562102162578],[9.624112105000629,45.45598167314552],[9.620056914732091,45.45590476085936],[9.618460784188395,45.46315038985224],[9.614169864851469,45.462615474418826],[9.612494243295787,45.462615481344564],[9.612331177253324,45.46291339008447],[9.611207943999107,45.46313544525131],[9.610702261918721,45.463687220431794],[9.610589120230022,45.46375782319887],[9.610295681613465,45.463941431511195],[9.610233731365247,45.464133257537554],[9.609699069499914,45.46578878627102],[9.609614430896475,45.466051018585844],[9.608872182198638,45.46835063062548],[9.60835022756705,45.46858743850974],[9.607625994269679,45.471426680826056],[9.60876742820602,45.47169062460462],[9.608600094076275,45.47278066007494],[9.608909718881813,45.47302204798974],[9.608658066290527,45.475453728791585],[9.607053849601906,45.4753272257333],[9.607021383838628,45.47468831304016],[9.605573941311965,45.474524984434225],[9.605398887270931,45.47490396665281],[9.602391543592772,45.47448542498834],[9.602221261644633,45.4744617231574],[9.601438582804407,45.47424981735601],[9.60122329905968,45.474457971469214],[9.59954519309726,45.47425977892015],[9.598959095323345,45.47448788665451],[9.598498831829366,45.47451730577473],[9.597674237653742,45.474386390125375],[9.593449615778127,45.473715561806955],[9.592309150583414,45.47354145366207],[9.59207118887215,45.47402874909448],[9.59205417472137,45.47484795448787],[9.591896932086234,45.47571288255279],[9.591657044425038,45.47602017624719],[9.590845171317085,45.476069030983204],[9.590235370028337,45.475874512317866],[9.590137915571908,45.47511891073073],[9.590106609120324,45.47457000220316],[9.589240542544758,45.47371935809093],[9.588231252718247,45.47262642404078],[9.58729120224892,45.47131954347042],[9.587256188993445,45.47127085576874],[9.587179784236389,45.47116464239999],[9.58629486761319,45.469720004031586],[9.585398674878794,45.468419425706976],[9.584452320238514,45.467209113172444],[9.583610559213406,45.4662142900605],[9.583312536253494,45.465846755045554],[9.581800766907023,45.46562044519858],[9.58042878229107,45.46530338999947],[9.578840008843224,45.46505042594485],[9.577994498638091,45.46492869200804],[9.57736601042261,45.464760839716405],[9.577259619031443,45.4643653306811],[9.577324511821278,45.4632038520254],[9.577492180559254,45.46208685144737],[9.577609880160898,45.461087123565655],[9.57769260382735,45.46042061270255],[9.577606767991137,45.46023651720308],[9.57753803418077,45.460236865011],[9.576642737839109,45.46024463604889],[9.576293460704395,45.46024765430309],[9.57556954522239,45.460201812406204],[9.5746979341841,45.46025570053108],[9.574008568330179,45.4603851880781],[9.573316004329849,45.46019964349157],[9.572238733805271,45.459917012108555],[9.57153549216119,45.459938545199066],[9.57137034397111,45.45991616508038],[9.570959125380686,45.459860410702305],[9.570394662455445,45.459692218041624],[9.570293486723386,45.4596470061753],[9.570245280921013,45.45962545675774],[9.569893593133097,45.45946969199907],[9.569379086836076,45.45918422088151],[9.56871467737053,45.45925054387324],[9.568265654300305,45.459328785808275],[9.568209539068588,45.45933857688965],[9.56811454086695,45.45935254459249],[9.567334558367572,45.45937443563055],[9.566528654918399,45.459421150461],[9.566145756628297,45.45944334680727],[9.565164093500977,45.459763241572205],[9.564015001241115,45.45996696761369],[9.562700518398573,45.46026149711612],[9.561470546856798,45.460051521864614],[9.560407665796044,45.45992173169622],[9.559861628336996,45.46032045865421],[9.559092897706968,45.46018921364449],[9.557799332466159,45.46001551284029],[9.557115733967574,45.460018852262166],[9.55557393007239,45.46002636905208],[9.55453936143099,45.460175430852985],[9.553328107348031,45.46056836142955],[9.552073538372118,45.46045741570069],[9.550793145348004,45.460319592268],[9.550360407899117,45.46053769397668],[9.550171629685519,45.460853652075365],[9.547999416510015,45.461080137916674],[9.547913898340564,45.461494606004095],[9.54785534118129,45.46205295434692],[9.5476989385824,45.46307084773085],[9.547580270927785,45.46402554887035],[9.547283134797304,45.46504411479772],[9.547038830152767,45.466233445448175],[9.546451215766036,45.466317261671136],[9.546440493728925,45.46653334643665],[9.546382637783854,45.46716371483262],[9.546086855440894,45.4683262802883],[9.54572806709133,45.46958816103325],[9.54544176951772,45.47040864590034],[9.545181814740209,45.47131000743641],[9.545022883511104,45.4720758711902],[9.545014872961147,45.47257096585384],[9.545096994895317,45.473128659525955],[9.545207432431662,45.47396524091425],[9.545228642214163,45.47483825083062],[9.545249071142194,45.475630261950535],[9.54527180686715,45.47575150746807],[9.545294623544656,45.475873176551126],[9.545370480242253,45.47627776472222],[9.54571501400138,45.47750929058766],[9.545225435650625,45.478483752909334],[9.543520810801937,45.47817683956527],[9.542727052305041,45.47812662466148],[9.542550788086865,45.47842449557357],[9.542301489993052,45.47910976666704],[9.541943509761046,45.4791384739945],[9.541252629530918,45.47914175334996],[9.54124404135753,45.47958285586075],[9.54139434989409,45.48058127176885],[9.541390966424194,45.481562424037534],[9.541474557323083,45.48227311674738],[9.542144107179485,45.48271099977695],[9.542623245333159,45.48330278965448],[9.542912085492294,45.484066518599676],[9.543652504312652,45.485215143440946],[9.544509516508297,45.48650723583908],[9.545032774980399,45.48733084143787],[9.545076669863493,45.48738238171958],[9.544134298333963,45.48740914347909],[9.542711013713877,45.487361909395545],[9.542265387216853,45.48734603647992],[9.540281155464058,45.48726543443153],[9.540169594441753,45.48764401597129],[9.539922009053486,45.48851829532508],[9.539328238355438,45.4893222099948],[9.538452585108528,45.49009144715547],[9.537282396960288,45.49084405521862],[9.535756590083658,45.49188637764468],[9.534369364966782,45.49270298336257],[9.532981360747346,45.493438575447584],[9.531043593655351,45.49423969971798],[9.529563279338037,45.49469665760466],[9.528315265844588,45.495359517797766],[9.527710375614005,45.49637045855223],[9.52728155860807,45.49704752762099],[9.526517436482619,45.497456095993215],[9.525933153806132,45.49793585461656],[9.52529115625027,45.500468140728785],[9.524586885675381,45.500435379034435],[9.522998134329185,45.50026266131265],[9.52206224039119,45.50009591365376],[9.52145643852138,45.500764773982965],[9.521037452858177,45.50278293775377],[9.520698271928097,45.503477577175964],[9.520303920472786,45.50374490485678],[9.520189441698978,45.50382192792178],[9.519846570462517,45.50412054229235],[9.519205234511157,45.504478985101045],[9.518613588601474,45.50506226295283],[9.518260223849941,45.505612935149195],[9.517971173273402,45.506199314417636],[9.517884708103301,45.50654175431742],[9.51782385335932,45.506884077888586],[9.517801214287127,45.5072082202111],[9.51779081566322,45.507469296941764],[9.517801995055242,45.50753907460321],[9.517858714524058,45.50789203487824],[9.517907418482272,45.50796833635318],[9.517961002695266,45.50805359071786],[9.51798696071262,45.50809397093426],[9.518033680611941,45.508168299302774],[9.518682925492305,45.508428360862645],[9.519603668739885,45.508325158946434],[9.5201117003675,45.508051364077474],[9.520487172994915,45.50793957812099],[9.520779984219141,45.50787632277348],[9.522496249693747,45.50734905270908],[9.522429961154257,45.50707009488699],[9.522190096263627,45.505785385183366],[9.522178034617498,45.505719999144965],[9.522521608147946,45.50586291201724],[9.523990265411967,45.50605569147059],[9.524255554178472,45.50619206464938],[9.524394776004899,45.5064390894095],[9.524505151175989,45.50674129239298],[9.52597743557073,45.506273583744566],[9.526090823986696,45.506237427073955],[9.527939065392637,45.505648244992905],[9.528024928330467,45.505620862101765],[9.530267765821232,45.50494654813721],[9.532282516314346,45.50430433554055],[9.532666150965774,45.50418204086875],[9.532962485547154,45.504090088878726],[9.534199437744647,45.50370625429709],[9.53492811967972,45.50348011669806],[9.53577451931981,45.50321745658258],[9.536166404316058,45.50309584859416],[9.53874036362917,45.50230286549542],[9.540592706090754,45.501723081351855],[9.541239952054893,45.50149810209119],[9.541572105551795,45.50178719738463],[9.5410139812712,45.50365307033075],[9.541186169031274,45.50425533068859],[9.541752290016923,45.50455867304248],[9.542011236590104,45.50486348759322],[9.541417497694564,45.505685416292714],[9.54144506843124,45.50589230163385],[9.54312848576048,45.50656837745744],[9.543796716068446,45.50683523760588],[9.545307251415942,45.506837023567876],[9.54662665528712,45.5069810031388],[9.547203793041083,45.507043974759306],[9.548767221663867,45.50721649339695],[9.549344891953881,45.50738472841434],[9.54975635124798,45.507571771065656],[9.550175884356662,45.50858687629016],[9.550373973027488,45.509206988822434],[9.550585535309896,45.50989906054745],[9.549639298975247,45.51001162983333],[9.548682696413794,45.511690432025546],[9.548268559314817,45.512547532492064],[9.547941988259348,45.51319717601567],[9.547335804153198,45.51405519508911],[9.547239416705576,45.51467672483706],[9.547524553143319,45.515035414815785],[9.548193141121068,45.515329234313704],[9.547905079469372,45.51598770614167],[9.546878510240894,45.51574959497705],[9.546835326929571,45.51657790474293],[9.548450400906422,45.516768171190364],[9.54917016117772,45.51705274489776],[9.54930298552498,45.51754715633946],[9.54921722084339,45.51794362719615],[9.54988508842007,45.51815644230477],[9.550066175495278,45.5183445755522],[9.549958655713676,45.51913719256157],[9.551481373236001,45.519039828843354],[9.551221339720687,45.52125536737367],[9.551580549906179,45.52132563323684],[9.550958649279286,45.52320085506122],[9.550358326091157,45.52335677568502],[9.55032146300676,45.52416704385602],[9.545132302005488,45.524533120271606],[9.541837571447438,45.52474495452095],[9.540564904492616,45.52482675634924],[9.539823247362524,45.52487441786569],[9.53970315768767,45.52487926339067],[9.539068652722664,45.52491828411134],[9.539113644237814,45.52543338154095],[9.537936492998806,45.525580789965126],[9.53743130976128,45.52564617805002],[9.537204230163361,45.5256741249863],[9.537089156095668,45.525688290031844],[9.537700398142237,45.52801669170686],[9.537879860101889,45.52801073936349],[9.538154053353999,45.52800231284866],[9.538759047316807,45.528060178111474],[9.538700345491549,45.528828425200366],[9.538551180616226,45.52916488808004],[9.53800203096243,45.52910318223927],[9.537951505090836,45.52913201261663],[9.53739018800775,45.52939531574725],[9.535145595108258,45.53003594749407],[9.535838239251879,45.53149985506084],[9.53774780320299,45.53164389268047],[9.537479925398227,45.53444449593747],[9.533148328140555,45.53441081059077],[9.53220236173353,45.53434322223115],[9.531402499314419,45.53504182912431],[9.530347734768045,45.535963043402276],[9.529637363458317,45.53686694601972],[9.52947445116854,45.53707423759965],[9.529318032607778,45.537380990944115],[9.52929332923093,45.53742910676417],[9.528933616250542,45.53812987181692],[9.528343700659452,45.53941975439162],[9.528283709853122,45.539545845402536],[9.528004562191924,45.54013240329095],[9.527260662657861,45.54139598551624],[9.526773837075043,45.542757402497685],[9.526351970510987,45.544217509842696],[9.526072973740623,45.545893003877424],[9.526045378153155,45.5470542591434],[9.526040807978017,45.547936391630934],[9.526064194634541,45.54907040715188],[9.526613239237932,45.55024701237816],[9.527252654142464,45.55149520226332],[9.52764378700967,45.55222248121509],[9.527932011330211,45.55274933857725],[9.527945358781567,45.55277372199298],[9.527984401782975,45.552829902580065],[9.52829464597087,45.55331758777078],[9.528450815501879,45.55357789089192],[9.528086161033817,45.554454777155385],[9.527899531729911,45.554903607626514],[9.526961079363296,45.55593406458023],[9.526253708390824,45.55701743818205],[9.525026730567225,45.55871528776929],[9.52472953908462,45.55982378854978],[9.52483666799308,45.56169550050582],[9.52554014821838,45.56293440603507],[9.52586364613137,45.56314310037034],[9.52821319723789,45.56465878866416],[9.5283247770089,45.56473075313169],[9.53034672591619,45.5658175812882],[9.53043836248233,45.565866835759344],[9.530785500973744,45.5661324873335],[9.5314348499854,45.56661769504915],[9.532605182591851,45.56749216213964],[9.53389846304008,45.568737255931815],[9.534497669787276,45.56976056231352],[9.534608409328442,45.570624140024414],[9.534627624536094,45.571299124914916],[9.534646071186698,45.571893094695156],[9.534730234836784,45.57265778566732],[9.534798575682899,45.57310751509027],[9.534817879877302,45.573791512004064],[9.534783814666888,45.5742507153068],[9.53463505047523,45.574782480041314],[9.534647526756759,45.576096565245415],[9.53478656460794,45.577073426151564],[9.534809095501194,45.57716691805514],[9.53485976898549,45.577209669527356],[9.536245700124487,45.57837530755408],[9.537431027591571,45.579017797122766],[9.53804080946558,45.57978902153763],[9.538343077535572,45.58057067377459],[9.53854439618856,45.58151483603834],[9.538566470419847,45.58172616837713],[9.53860082728757,45.58205461302157],[9.538616134530972,45.58231558298608],[9.53862044007674,45.582765612586115],[9.538562132821502,45.58336895656839],[9.538527031571007,45.58372014258201],[9.538356657256726,45.58408549771798],[9.536455215798748,45.585566104251654],[9.536076643007668,45.58587971008491],[9.535679387406821,45.58620881564204],[9.535603320436897,45.58636759171277],[9.53526458179413,45.587074849648566],[9.53474775970447,45.58799536970364],[9.534270976068722,45.589086711770236],[9.53388624963746,45.59042063419769],[9.533662051517934,45.59111476102971],[9.533156953219951,45.59192719688549],[9.532993042385565,45.592215991814925],[9.532921746087824,45.592810391864944],[9.532798366708683,45.59340888749876],[9.532737892995012,45.59370234194629],[9.532689173539653,45.59397258649346],[9.532493924984964,45.59501760995428],[9.532098318460854,45.59656760124561],[9.532024125663783,45.59713779131348],[9.531978791583139,45.597486254070375],[9.531882275488119,45.59812576716558],[9.531569235050739,45.598919291937406],[9.531193448619362,45.599857146500625],[9.530791482946997,45.60074109509632],[9.530364022658274,45.60164316885164],[9.530064530428824,45.60218177595362],[9.529872276411192,45.602527546589094],[9.52943129367763,45.60335767901529],[9.529066478114482,45.60410643620598],[9.529025279582557,45.60421312100169],[9.528749394301963,45.604927418550815],[9.528664095082668,45.60514826309102],[9.528603310055107,45.60530571196725],[9.528200758849714,45.606135640398875],[9.528121024267891,45.60629758178722],[9.528049740590358,45.60644237591573],[9.526997666932456,45.60775237222635],[9.525727449556948,45.609054347794284],[9.525392835843153,45.60929786954954],[9.52527776029078,45.609397702266236],[9.524966776848315,45.60959014617038],[9.524751146576204,45.60980122630643],[9.524429022282733,45.610261118712884],[9.524401632633626,45.61030935819608],[9.524094517863528,45.610849975653394],[9.523924056550872,45.611528789610574],[9.523831340614477,45.61179661495405],[9.523807985426766,45.61220736969923],[9.52374425805694,45.61266607498588],[9.523747907124024,45.61305758950638],[9.523723634062891,45.61337286474405],[9.523753781727583,45.613687868513644],[9.523770566381058,45.61403158085403],[9.523760190535628,45.61437543767691],[9.523566708617127,45.615265882526906],[9.522944197891595,45.61621348714245],[9.522706741679926,45.61657495514531],[9.52092900882901,45.61712313925934],[9.520090187333736,45.616568904192846],[9.519794683528241,45.61513011456586],[9.519875217043495,45.61413065600738],[9.519639876227487,45.613645685600304],[9.518805522554324,45.61356846766903],[9.517758619142034,45.61408627218195],[9.517821278252224,45.61531911406635],[9.518562776406046,45.61644984376785],[9.520102601189322,45.617909976318366],[9.520637618515455,45.61889763036674],[9.52047347857798,45.6205635350156],[9.520374551021005,45.620838926396736],[9.520023313431937,45.6218167047995],[9.519923206064334,45.622087196505916],[9.518962075705936,45.623576704813416],[9.518694892713281,45.62381193632728],[9.517753143919553,45.624626301296246],[9.515452393539604,45.62552780680761],[9.512610193990366,45.62614365308042],[9.51088156619527,45.62649344615381],[9.508860309658292,45.627114534900784],[9.50635472308517,45.6280887708842],[9.5044115474341,45.62884446008368],[9.50195623140127,45.629719368790255],[9.499642833481868,45.63069261104817],[9.497007383222474,45.6315231891677],[9.495565964531306,45.632465557866624],[9.495333625013979,45.63376267777653],[9.495644522178967,45.635552491201004],[9.496002916940585,45.6369100480879],[9.496104259883879,45.63821472987567],[9.495854661772288,45.63900789155226],[9.495871644719099,45.63966036795305],[9.495874161494495,45.639763879715154],[9.495922117817235,45.640834761263875],[9.49588264105725,45.64217605520286],[9.495868492893246,45.643481237035026],[9.495765182530475,45.64485880941762],[9.495407434080407,45.64648950810631],[9.495198964459052,45.647588505386],[9.495103851848224,45.648443999460326],[9.495028592816354,45.648642341444834],[9.494915466435124,45.64891284645497],[9.494330538343126,45.64952745275194],[9.493154320931984,45.65003657423781],[9.491705687818586,45.650213854898254],[9.490347403561259,45.65045371511292],[9.488631258442716,45.650866121342574],[9.48678943013892,45.65158505194115],[9.485832212082308,45.65220118417452],[9.48575231015927,45.65233203412144],[9.485313332378125,45.65304945865189],[9.485562307123354,45.65364246109981],[9.485915279829584,45.65392671471729],[9.48659629962254,45.654475125247394],[9.487925582189215,45.65531553272973],[9.488509013503583,45.65598809278103],[9.488634308406208,45.65711265172295],[9.488297547162038,45.65823918877982],[9.488178691346068,45.659328790858346],[9.488046380055724,45.65970896397515],[9.487255141988731,45.66088086514943],[9.486904721626805,45.66191746341652],[9.486897204254266,45.66252954548944],[9.487284776487648,45.6628159141589],[9.48736761838205,45.66294361887288],[9.487505966616725,45.663156985883525],[9.48741102584069,45.66404847186877],[9.487210318293016,45.66458937847836],[9.48708494435264,45.6649319482917],[9.486586760189882,45.66669822152754],[9.486141698076038,45.66718615652334],[9.485619768304492,45.667417897053106],[9.484242918058552,45.667419251224],[9.483732194209573,45.66764643745746],[9.48325750994425,45.66768444974882],[9.482885389456028,45.66770403510874],[9.48251381109103,45.66778660410077],[9.48205182536155,45.667806566756006],[9.481680087836924,45.66787114188515],[9.481372451576066,45.66792645171347],[9.480949523568324,45.6680092313545],[9.480462929480712,45.668155304291446],[9.480194115248251,45.668246446405185],[9.479873720108882,45.66831080225801],[9.479424866707136,45.66836668000612],[9.479014686692732,45.66844040615522],[9.478604426153662,45.66850513210767],[9.478066169204933,45.668615411693395],[9.47772033991258,45.66870687156381],[9.477349514003349,45.668879431027705],[9.477299440537521,45.66891186270266],[9.47705584600871,45.669069679214545],[9.476595379981188,45.66926961628636],[9.4762234745733,45.66931616723933],[9.47555598445378,45.66932796577175],[9.474683483859591,45.6693855908484],[9.473863243534883,45.66955101245649],[9.472784714879024,45.66953749777128],[9.472052813513574,45.66952251854956],[9.471245496180845,45.66969688136248],[9.470807278277613,45.669859782580914],[9.47068235734873,45.66990621770878],[9.469980443965712,45.67040416407598],[9.469431055483064,45.670721437119774],[9.468883770162824,45.67129074453853],[9.468450649997175,45.67169756422449],[9.467862644803402,45.672005994574505],[9.467480362960561,45.67234959694527],[9.467663258362656,45.67272688519754],[9.46817912157765,45.6730037986965],[9.468555122014704,45.673443279055576],[9.46841758659443,45.673884885759726],[9.46795945736925,45.674372804795055],[9.467745925412624,45.67494073697833],[9.467970360117882,45.67567788025719],[9.468013844951129,45.676271761722205],[9.467979308483017,45.67674894581618],[9.467611509078148,45.67694468779865],[9.467519122496222,45.67699384294395],[9.466609622384157,45.677249591151174],[9.465546171231333,45.67752396935082],[9.464611735869072,45.677869794796216],[9.463665471879876,45.67834169235749],[9.46291166280694,45.678794793302856],[9.462647124525411,45.67880851170088],[9.462346916765329,45.6788240887128],[9.461922465101658,45.678735795127565],[9.46101061552926,45.678712480140256],[9.460255864115789,45.679057562587246],[9.460227853299951,45.679079354135716],[9.459592415494098,45.67957328206079],[9.458709386451018,45.679936861868676],[9.45815911406133,45.68024232339446],[9.45812138975792,45.68026324974844],[9.457611465708473,45.6807153359954],[9.456934599286724,45.681168086033516],[9.456701655375666,45.68125554486303],[9.45625610875539,45.68142282623351],[9.45561430710956,45.681452396537516],[9.454525494087909,45.681780764954574],[9.453080869022585,45.68256958970219],[9.452006373775028,45.683284909895214],[9.451754738876502,45.683411770750325],[9.45130453617324,45.68363871850519],[9.451115114945475,45.68403549573538],[9.451028344507353,45.684422870522596],[9.451198553743149,45.68482723717655],[9.451577918204451,45.685689810603556],[9.45197011290088,45.686250815387176],[9.45200583248954,45.68630016588352],[9.452345029640766,45.68685688142695],[9.452491451101904,45.687495335859516],[9.452495756282193,45.68769290964606],[9.45251185063978,45.68843135087815],[9.452005743141884,45.68897340388912],[9.452005748847808,45.68904251317294],[9.452005810357916,45.689180414710194],[9.452005503505926,45.68924341996414],[9.452006167069781,45.68942344121289],[9.452005860218968,45.689486446464215],[9.452006452301188,45.689657453653886],[9.45267013893583,45.690536905304285],[9.45351204335561,45.69141562474591],[9.454266508887512,45.69259172690086],[9.455328638720967,45.693694591331564],[9.4558145306269,45.695006762308296],[9.456311471819392,45.696093866136245],[9.4565522033642,45.697262989889296],[9.456455327115284,45.69798344678141],[9.456568696791756,45.698375426085555],[9.45661393067196,45.69853185657108],[9.457672024717809,45.69912165487931],[9.45782909488609,45.699481068960004],[9.458024215166677,45.69977730360814],[9.458439151030106,45.70025267820699],[9.458803381915317,45.70080925353552],[9.45937505011244,45.70159902169778],[9.459676241442649,45.70229986724072],[9.45937026304543,45.702580128630686],[9.459218467578772,45.702868764895626],[9.459389234459175,45.70332710784596],[9.458923485552258,45.70449007445114],[9.458796539303494,45.70464666093865],[9.458742054563603,45.70488424848773],[9.458716014648328,45.70514809938278],[9.458625771366718,45.70561331885268],[9.458551638260026,45.70575208980672],[9.458555366711751,45.706207052081886],[9.458527432874023,45.70624012172557],[9.458350067610471,45.70640568702433],[9.458092462720364,45.707112245480126],[9.457487598433927,45.70798812636314],[9.457262938963964,45.708111333711194],[9.457054020765517,45.70827724395819],[9.456904124889622,45.7084605931888],[9.456812266079144,45.70866590578198],[9.456046301220645,45.70926300932787],[9.455395637979805,45.7098236631115],[9.454656447867933,45.7105556569498],[9.454401738949402,45.710726132697005],[9.453736423318094,45.711171368545],[9.453649916863501,45.711243972847264],[9.452766569287851,45.711985302454956],[9.452003524156156,45.712456354099096],[9.45178390182898,45.71250673771919],[9.451062000107449,45.712669338672214],[9.45090942673613,45.712703712111754],[9.449873529878626,45.713301859388274],[9.449750691822507,45.71400438531834],[9.449832782691628,45.71462512273076],[9.449827732212032,45.71559721492392],[9.44975275786157,45.71585852643897],[9.450028300056365,45.71656851280615],[9.4499874810662,45.717882778535184],[9.450002038177825,45.71969185523815],[9.450077573559515,45.72109567340552],[9.449893668469782,45.72219448035305],[9.450070552527558,45.72341789407544],[9.450462960853457,45.72427139885896],[9.450685630624468,45.72479257135827],[9.44983405378247,45.725966018069215],[9.449241282839893,45.727363470886786],[9.448530928573778,45.72852735478008],[9.447846981061165,45.72978113990848],[9.447748833366047,45.73036658453408],[9.447712389856568,45.730627745501025],[9.447281898097806,45.73143949095918],[9.445856381093835,45.7331912200199],[9.446056370765184,45.734090506325],[9.44678343814655,45.735005716707555],[9.447948221067701,45.73600023890649],[9.448309033031832,45.7358283102238],[9.448525642668496,45.7359978210715],[9.448870388907887,45.73627729611466],[9.449068742883252,45.736605294773284],[9.449169201456122,45.73692681931898],[9.449307290333225,45.73706327304999],[9.449365672473565,45.73716735635039],[9.449414373020561,45.73738698272775],[9.449508582254142,45.737647702628344],[9.44954336881282,45.737966667554176],[9.449417440556871,45.73834106813218],[9.449274829446622,45.73856288595495],[9.449295097074733,45.738857149742024],[9.449203798008261,45.7392498651057],[9.44917519814532,45.73937298392927],[9.449108708601049,45.73965894607815],[9.44921942970684,45.739887729381785],[9.449401507925627,45.74009517942838],[9.449668965312283,45.74036177842012],[9.450053297526239,45.740642790972956],[9.450405003680377,45.74100393160764],[9.45057023309773,45.74106672589109],[9.451178632840406,45.741297907190656],[9.452001039249211,45.74185718286495],[9.452677901562554,45.742300033541525],[9.453169152405618,45.74264011376135],[9.45389266690706,45.74308726856961],[9.453976764031852,45.743140300176336],[9.454758372037166,45.743632860074605],[9.45559923114987,45.74427754702085],[9.456220074627815,45.744743106624846],[9.456777839894167,45.74535291837953],[9.457155494904955,45.74594544076649],[9.457138560967747,45.747016598827024],[9.456900055425244,45.74771960703024],[9.456648156390878,45.74835966580733],[9.456459221232146,45.74883745956635],[9.4561665338371,45.7492076483641],[9.455642167106316,45.74954277911882],[9.454939538194656,45.750094623819386],[9.454581658467221,45.75074859282865],[9.453897330506882,45.75157488622497],[9.45329994757118,45.75242332005446],[9.452663099337821,45.75316390454798],[9.452000595732502,45.75381459668784],[9.450734767998858,45.75479167649808],[9.450148699802943,45.75546004749631],[9.449961495640094,45.756445829062855],[9.44991435820617,45.756694055159294],[9.449396337672054,45.75783019524182],[9.448398830131193,45.75850917484975],[9.447374199792094,45.75901724517748],[9.446429807287293,45.7599120170331],[9.445868860114874,45.7605172450385],[9.447044494472053,45.76119670177789],[9.4476737291278,45.76149124834234],[9.447806042492216,45.761553734645595],[9.448833414205268,45.76202949501968],[9.449212967365893,45.76220525485865],[9.450528487491514,45.7630821176811],[9.450609300097028,45.763135809837685],[9.450824274326685,45.763279255940574],[9.450971329078977,45.76337738526053],[9.451514704488028,45.763780268923156],[9.452001574269934,45.76326080457449],[9.453208705724366,45.7633505210778],[9.453982095040294,45.763572460493215],[9.45468391717279,45.76290361043258],[9.45506610876354,45.762461049601555],[9.455360459363527,45.76228886680266],[9.455771801425113,45.762269213908375],[9.456079614567274,45.7621689777759],[9.456359782575472,45.76183484027801],[9.456627760276442,45.761581746768286],[9.4567806559597,45.76141012663322],[9.457153363736806,45.76138162817724],[9.457511984854637,45.76120916594804],[9.457921617754241,45.76098250590646],[9.45833087895855,45.76071084937223],[9.458664407946932,45.7606105029077],[9.459062810120905,45.76058189487983],[9.459461409843104,45.76058028959593],[9.459821525519388,45.76058783344577],[9.460130215557147,45.7605956025712],[9.460477754370409,45.76063919356786],[9.46089108873429,45.7608625405524],[9.461612149873288,45.76097663910048],[9.461691695218134,45.76126433990883],[9.461850162584755,45.761767721712964],[9.462070708836603,45.762000858335846],[9.462329164121957,45.76215282697962],[9.462973457126427,45.76231222278694],[9.463657605350445,45.762624451972286],[9.463968299748243,45.76287520809505],[9.46422766434687,45.76313518746333],[9.46459034927124,45.76344872006727],[9.465069281886624,45.763824799730806],[9.46545823244146,45.76420124286137],[9.465730311653182,45.76444315727202],[9.465886946586599,45.764721524952],[9.465966142202879,45.764964226615575],[9.466058040111763,45.765188867632034],[9.466149713110964,45.76538650548277],[9.46626708973319,45.76558403545958],[9.466333964056547,45.76588979413636],[9.46656702104213,45.7660778553392],[9.46691490012228,45.766157427297905],[9.467211671425705,45.766273226725765],[9.467405846010573,45.76642544706738],[9.467510379465976,45.76662302926194],[9.467680737805518,45.76700036233574],[9.469006310660221,45.76711191428069],[9.469508309238472,45.76716386016778],[9.469855895942521,45.767207422325654],[9.470051321543515,45.767503652753156],[9.470414344168164,45.76785318247187],[9.470634874074943,45.76807728807141],[9.469941407294518,45.76819714478958],[9.46948017999353,45.76840607030972],[9.469198466753436,45.76855123150447],[9.468878470542446,45.76873256672876],[9.46854627274747,45.76899494963557],[9.468110690919735,45.76919474821143],[9.46798479757728,45.76951928750303],[9.467783039103558,45.76999715201725],[9.467606988871479,45.770474909823974],[9.46741609157851,45.77071871743552],[9.467148496334314,45.77101683249185],[9.466880097731215,45.7712159413315],[9.466585559835837,45.77137016277231],[9.466226573951579,45.771506637418206],[9.46590579673034,45.771597957512704],[9.465623685058528,45.771698115055635],[9.46529178065802,45.77199650540549],[9.465100342520303,45.77217728734646],[9.46488322164069,45.772358193470076],[9.46466622481054,45.77255708841634],[9.464435920294484,45.772702027411405],[9.463900527900838,45.77328024846592],[9.463517012337338,45.773560834012606],[9.463107908532086,45.77385951372855],[9.462660209854377,45.774158364771424],[9.462173992534483,45.77446634929657],[9.461610614875864,45.77477466213107],[9.461316267089634,45.77495587222683],[9.460829837986768,45.77523684700695],[9.460342784005206,45.77544583808085],[9.46008672049365,45.775590873156574],[9.45967728675375,45.775853541684654],[9.459369626244195,45.77598079160325],[9.45906228901758,45.77614404046412],[9.458449182033267,45.77666855598869],[9.458168212072179,45.77691269207433],[9.457964645796887,45.77718353946076],[9.457786417742877,45.7774092712659],[9.457569891905917,45.777671155742354],[9.457455667285634,45.77786063089545],[9.457225986630204,45.77808656821696],[9.457021599865842,45.77825839399963],[9.456765147532943,45.778358426771575],[9.456482540709077,45.77840457108678],[9.456122601393238,45.77843301634778],[9.455672696685014,45.77847081715578],[9.455364058220873,45.77848104547059],[9.455094991603305,45.77860812971742],[9.454838229507606,45.77867396478433],[9.454774058675632,45.77869040493092],[9.454402581877469,45.77888090276407],[9.454368555888914,45.779163441186505],[9.454393834693379,45.779384978540975],[9.454498785884917,45.77963658113876],[9.454610872208232,45.77982288110607],[9.454866408016803,45.77999974488175],[9.455228926321114,45.78017617830352],[9.455524278888447,45.78031542425271],[9.455752771403366,45.78039663098246],[9.455238518771521,45.7804346863741],[9.454833915774252,45.78041204143989],[9.454254288902527,45.7804292464922],[9.453951791514013,45.780512387412415],[9.453709438319907,45.78079634073346],[9.45362074321332,45.7810107962695],[9.453319513273177,45.78125030073338],[9.452998451566367,45.78134186469203],[9.452790483993125,45.781351622159356],[9.4530535353511,45.78161702079081],[9.452216559176916,45.78154050711378],[9.451557776805663,45.78156085246387],[9.45115271164633,45.78161569354879],[9.450813876318117,45.78202509182098],[9.450614282510266,45.7824162070805],[9.450440172422613,45.782824955328614],[9.450429650743386,45.78309113711188],[9.45051964730471,45.783250449382045],[9.450541473527153,45.78332689970888],[9.450607880785094,45.78364831523411],[9.450545583183917,45.78390058233124],[9.45041897166584,45.78415310274953],[9.450390144599718,45.784198793590015],[9.450253864600205,45.784414772259304],[9.450180450813294,45.785091526692945],[9.450162033386318,45.78526114936906],[9.450144291505385,45.785416466346476],[9.450273634116922,45.78573973494437],[9.450341592250043,45.785939727544616],[9.450575247863407,45.7859796138491],[9.450924056954332,45.78615823628345],[9.451014229211687,45.786433381926926],[9.451423432554506,45.78682335855761],[9.452570031796666,45.78690721718459],[9.452713923345817,45.786849817299725],[9.452985688819167,45.78698136595301],[9.45357052707255,45.78677693641904],[9.453843938556695,45.78711058005159],[9.454109943934705,45.787171658150314],[9.45450919952147,45.78722407869198],[9.454779996133121,45.787287864240945],[9.454901773070192,45.78737163671052],[9.455527555850123,45.78789915263735],[9.455800008749,45.78819732807183],[9.456207757500133,45.788526464014716],[9.456862243940996,45.788760103635504],[9.457262999295901,45.78823873194259],[9.45741908200239,45.78806485140344],[9.457709547937382,45.78781166523624],[9.458155157826823,45.787274352749634],[9.458739545411035,45.78719325410829],[9.458961823941289,45.786861592818994],[9.45924994211345,45.78632490804034],[9.459786588104945,45.78591323311548],[9.460148961085167,45.7862473858634],[9.460475235240114,45.7848394216711],[9.46070539369738,45.785084060853016],[9.461010717795816,45.784668797989944],[9.461259768900897,45.78447398128997],[9.461437415561383,45.78418975920661],[9.461705969309785,45.784015416606344],[9.46208952510524,45.784139855619884],[9.462564227006714,45.78440569281687],[9.463264083231492,45.784686372797665],[9.463466474119214,45.784669791891844],[9.463688977955448,45.78436962196028],[9.465017138160526,45.78444297738808],[9.465353836176378,45.78434709726622],[9.46528436854691,45.7841111212712],[9.466424888848106,45.783271672339765],[9.466826183278446,45.783214028638525],[9.466758282021434,45.78278204681269],[9.468246148784239,45.783122455797404],[9.468599904282527,45.782380720614725],[9.468719301453364,45.78186046517059],[9.468841319648016,45.78165520734944],[9.470654660145506,45.78190760826184],[9.472311248162628,45.78227338788453],[9.474441114818674,45.78267157325075],[9.474682003589253,45.78321396484917],[9.474829049051475,45.783307860022326],[9.474864809838817,45.78354397236856],[9.475090269134741,45.78359816524906],[9.475250579821397,45.783928264947],[9.475464951414528,45.783998248221195],[9.475668114023545,45.784076147163766],[9.47570623074123,45.78458788146611],[9.476259503350082,45.78482183138955],[9.477020937310446,45.78440126270779],[9.477403895476863,45.784454776733114],[9.477405851182896,45.78468315683306],[9.477574824522017,45.784706081512404],[9.478103354519346,45.78468023448754],[9.478586844430112,45.784646702948095],[9.478945207837326,45.784456202519515],[9.480108919004204,45.78502620696743],[9.480344618691968,45.78496220765145],[9.480470131270335,45.7851664375883],[9.479982040842406,45.785706596309296],[9.47862531660252,45.78651335578309],[9.47830599528453,45.78678470667685],[9.478050957458995,45.787046791890724],[9.477783111652931,45.787317942590576],[9.477540927414985,45.787579972790304],[9.477492374369673,45.7879222052633],[9.477597085670215,45.788128773732545],[9.47801331733054,45.788658073315595],[9.478247358259464,45.7889451123703],[9.47857130258073,45.78921376505352],[9.478779683874679,45.78950992216682],[9.478782080320407,45.789788919176985],[9.478745258322148,45.78999609780446],[9.478722015182095,45.79028421573051],[9.478775639320693,45.79053600994851],[9.478842043140913,45.79077873717162],[9.4792963645106,45.79124486790225],[9.479568636884974,45.791486729140594],[9.4798532274931,45.79166555195598],[9.480305704330146,45.791915667114935],[9.480578448711546,45.79221153165018],[9.480644967146752,45.79246327144685],[9.480734947886717,45.79264291217881],[9.480762764222998,45.79269678462584],[9.48082877759834,45.792779898547366],[9.48088389573599,45.79284929002714],[9.480996914083411,45.79299283243235],[9.481604021303262,45.793269274046374],[9.482054572817955,45.79329437496192],[9.483399447789326,45.79332918099859],[9.483508839388573,45.79333323374356],[9.483588986710181,45.79329862555666],[9.48380365280905,45.793205972767666],[9.484163125027523,45.793114435650814],[9.484882769420695,45.79301237292423],[9.48519195198284,45.79305605489758],[9.485656145960235,45.7931710931201],[9.486055942586814,45.79327738978221],[9.486365101914817,45.79332108487608],[9.486712261059834,45.79329259976103],[9.487020740125294,45.79325528261656],[9.487495672430217,45.79312724359132],[9.487764995137747,45.79302708703418],[9.488072602357704,45.79289074703869],[9.488328093897604,45.792682645523826],[9.488416025452873,45.79243924500477],[9.48867098836032,45.79216814376995],[9.488862232907028,45.79196931253633],[9.489515639043567,45.79165148540274],[9.489878070613848,45.79190194910981],[9.49045957364419,45.792187467860245],[9.490808387847329,45.79234797849345],[9.49128671473851,45.79260693408279],[9.492112833988703,45.792909398781106],[9.49240892709559,45.79292611205326],[9.492743831809689,45.79296968051059],[9.493181658016038,45.79301278220138],[9.493644700332878,45.79299276916675],[9.494236456196354,45.79298121064791],[9.494751089900733,45.792978978981715],[9.495085439665345,45.79295953639254],[9.495332443251627,45.79324648381359],[9.495424587509598,45.793480094087414],[9.495607195357568,45.79375832535514],[9.495750641614588,45.793973701997864],[9.495959238647195,45.79427882533041],[9.496038525953397,45.794512490978825],[9.496170373329665,45.7948719374093],[9.49630192774677,45.79519540111869],[9.496440778630241,45.796337863175815],[9.495927715908696,45.79652011282635],[9.49551757906182,45.79670191655779],[9.495146362744869,45.796919529129056],[9.494903472722779,45.797100603405156],[9.494596921946458,45.79735395331937],[9.494392872940793,45.79756184295386],[9.494203383884088,45.79795870312266],[9.493988387663947,45.7983826583818],[9.49387602544883,45.79877016963274],[9.493802162686755,45.799148518759225],[9.493715916095779,45.79958091287606],[9.49368217566638,45.800130091934356],[9.493634055833798,45.80050832940958],[9.49363748417151,45.80089533986589],[9.493665837208386,45.80119224917945],[9.493744887012776,45.8013989133514],[9.493875804831612,45.801650366074426],[9.49395125625849,45.80187033425981],[9.493968274975495,45.80191997393673],[9.494021658870487,45.80213576324129],[9.494076658369954,45.8024415522046],[9.494089341505317,45.80251349900101],[9.494097725261208,45.80254946084899],[9.49416975047083,45.802873170104014],[9.494236582611128,45.80315190206333],[9.49426502605778,45.803288912051165],[9.494303788883453,45.80347563208473],[9.494319603940149,45.803808577413385],[9.49419402486162,45.80416014505068],[9.494132010534658,45.80442144753036],[9.49405766216442,45.80474578826562],[9.49393170995227,45.80505234485249],[9.493613101590162,45.8054047477799],[9.493307508717493,45.80577510382286],[9.492887830840557,45.80634394253259],[9.492734661542022,45.80650681718295],[9.492428842712206,45.80683197496929],[9.492135885503137,45.80717524964888],[9.491818521295881,45.80767166078784],[9.491420836111537,45.80781737613018],[9.491074011869648,45.80789088826115],[9.49072771578022,45.80802738369341],[9.490460147534675,45.80833454661238],[9.490294497925907,45.80852427110103],[9.489988813852126,45.8088856043488],[9.489810298960714,45.80907538700777],[9.489581333048397,45.809382397292225],[9.489299837749828,45.809572621272714],[9.488825640279257,45.809799669005486],[9.488415144989661,45.80995444294105],[9.488158683304427,45.81006354103692],[9.487709595838632,45.810218475856395],[9.487414359978139,45.810309749412276],[9.486991466574539,45.810518559876115],[9.486581433942249,45.81072733368916],[9.486133332039003,45.81099925494901],[9.485788181948864,45.81127073584918],[9.485404283731924,45.81152439015444],[9.485032381365665,45.81167898761164],[9.48446857497131,45.811969403884945],[9.484007668293568,45.81225038354141],[9.483457287577744,45.81260374150473],[9.482819849008804,45.81330849193794],[9.48264137231591,45.81350725569263],[9.482360558498222,45.81377845379853],[9.48184869135128,45.81412264575325],[9.481272526122831,45.814476102988586],[9.480734348160812,45.814757397319056],[9.480273399566775,45.81503834580625],[9.47980066853014,45.81544536913872],[9.479600321576674,45.8157222692767],[9.479552767479257,45.81578799224928],[9.47951056947843,45.81580156900355],[9.479298021310626,45.815989355864836],[9.479047551861512,45.81621001273428],[9.47876381783933,45.81646599408385],[9.478765497678273,45.816661385745505],[9.478818427881082,45.81687550403894],[9.47882707802598,45.81705036653228],[9.478632450384529,45.81730440084184],[9.4784163321795,45.817620329747605],[9.478290238568269,45.81792687004721],[9.478086776741584,45.818215740560944],[9.478010287066134,45.81828795216137],[9.477550476438804,45.81872202538751],[9.4772309157821,45.81898437775394],[9.476898640630452,45.81926479269785],[9.476450270522738,45.81951868546127],[9.475937545125605,45.81977284603752],[9.475476657817552,45.82007178144972],[9.474938577275564,45.82037103839989],[9.474489651185865,45.82056192304717],[9.474246515119948,45.82073395686746],[9.474249886912578,45.82112996218946],[9.474216276218298,45.82171513302997],[9.47423627086371,45.82255210060061],[9.474190379016584,45.8232093428029],[9.474117119704372,45.82367768349476],[9.474391214859523,45.824117558398825],[9.474496725150118,45.824414150287254],[9.474188295637235,45.82447843986742],[9.473867230693298,45.82456976505149],[9.473456813708495,45.824751487537306],[9.473098450510376,45.824995999707504],[9.472998653489773,45.82537442080084],[9.472860793892044,45.825816026627926],[9.472877789675527,45.82630198330091],[9.472892898931095,45.826562952568686],[9.472920620516996,45.82679684689471],[9.4729745594923,45.82708464164425],[9.473015784267831,45.827390477775936],[9.47303058987599,45.82761544839862],[9.473059000924977,45.82793033648705],[9.473139313984099,45.82829003931786],[9.473180541898687,45.82859587621006],[9.47317017429532,45.82889293380446],[9.473133944607167,45.82917210555892],[9.473110020142299,45.82938822450348],[9.473086860325177,45.8296943276684],[9.472986395333253,45.829991777953],[9.472912350162378,45.83037011250501],[9.47282439462921,45.83062247697122],[9.47271034564831,45.830838967748626],[9.472596522499849,45.83108246115497],[9.472483414269222,45.83140694812896],[9.472382331811957,45.83163238183779],[9.472332745054244,45.831857601195246],[9.47236023661043,45.83206449001113],[9.472363674148822,45.83246950847379],[9.472352639974792,45.832685571926845],[9.472367952036858,45.83297352670854],[9.47239608263354,45.83325243132972],[9.472385404621823,45.833513489204215],[9.472329960372479,45.83408975622015],[9.47237166371877,45.83492663164285],[9.472323374885525,45.83530485884017],[9.472299750923533,45.83555697507942],[9.472327806675112,45.83582686582996],[9.472382438912087,45.83619567128181],[9.472552561002018,45.836518984983826],[9.472734586310771,45.83672523287305],[9.473020486910105,45.83703007341628],[9.47318946697878,45.837218386950006],[9.473358398509735,45.83739768360701],[9.473721850580068,45.837738202780315],[9.473995168811701,45.838079092887355],[9.474223644064642,45.83836794008433],[9.474398618511035,45.83858143217533],[9.473958137994137,45.83888067903361],[9.474462968964485,45.8391851616226],[9.474882782975984,45.839730534036775],[9.474991363288554,45.84054214152407],[9.474640594978835,45.84145436213349],[9.474090600839407,45.84212997950032],[9.473376334829613,45.843006225917065],[9.4725831485151,45.84372042124725],[9.471430928913936,45.84428094658431],[9.470629063105376,45.84547450050554],[9.469957167791529,45.84652317638717],[9.469304200809907,45.84725325500607],[9.46834626432999,45.848093918078696],[9.467591242442891,45.848898434158016],[9.466567418155234,45.84944919996955],[9.466699367836933,45.85010068677898],[9.467082417559293,45.85074564804845],[9.46847694616646,45.85157673254687],[9.469180918071986,45.85231869872046],[9.469175399725804,45.85329292889155],[9.469016262066667,45.85427464503588],[9.469179633470887,45.85531803883111],[9.469500437835674,45.85692062417995],[9.47015663663402,45.85798746848349],[9.47124808989046,45.85893534507005],[9.472599457844161,45.85909270497422],[9.474248517519314,45.85914099902434],[9.476106432675875,45.85948383685063],[9.47798346153613,45.85996102671792],[9.479527889696453,45.86035109788199],[9.482173487402058,45.86090701711529],[9.483785491227577,45.86119804800265],[9.484846788400453,45.86161459518537],[9.485686994296183,45.86162926988422],[9.486483844832279,45.86141886769668],[9.487504455931514,45.86028043340924],[9.48838805271914,45.85968262632653],[9.489658716416438,45.859155132615115],[9.491583898949179,45.85835481637249],[9.492265640718845,45.85824385673657],[9.49282056187034,45.858358472182395],[9.493311966743805,45.85857236443417],[9.493753906502432,45.8590204741049],[9.493940243291432,45.859694705266506],[9.493984489309018,45.86032453542487],[9.49404312892249,45.86112532765715],[9.494036652180268,45.861845405741015],[9.49333732237867,45.86288348822671],[9.492824836836386,45.8632007242084],[9.491843012490552,45.86288994515418],[9.490759393889764,45.86272361056739],[9.489667028473319,45.86302531985228],[9.488601380713787,45.86343492280815],[9.487639398112817,45.863916070721686],[9.48712939454843,45.86452128715383],[9.487494818951324,45.8650597406616],[9.488594116454262,45.86554107702862],[9.489742898810153,45.865788162669176],[9.490933049276162,45.866341068181896],[9.492380814111483,45.86688385005589],[9.494188668547853,45.86735305571338],[9.495764902799081,45.86785024463595],[9.497479760760491,45.86799578830232],[9.500511788184776,45.868477533641205],[9.5015603023929,45.86902195468787],[9.502568311531922,45.86935953968384],[9.504543013319426,45.86973783810343],[9.506014947276007,45.87008233367043],[9.50695635062322,45.87017715482629],[9.508683113210687,45.87020546185617],[9.510267746784896,45.87018938519515],[9.51208085551138,45.869803231092],[9.513611368242444,45.86950833182207],[9.513962763133067,45.86939161389746],[9.514600389139941,45.869179854294735],[9.515410053245244,45.86896018146394],[9.517058135330997,45.868844720272904],[9.518038694879,45.86899327955614],[9.51855699175977,45.86930592694955],[9.519490068645293,45.86988672492323],[9.520649590471344,45.86988143568776],[9.521588845604605,45.869742138623344],[9.523034508396693,45.87002353022597],[9.524043356029953,45.870347411038004],[9.523873222100649,45.870667711991395],[9.523712025086269,45.871334493259624],[9.523537438712381,45.871695310337664],[9.523308040115927,45.872218384312966],[9.523052546903,45.87279558985723],[9.522822436315531,45.8732466678595],[9.522537591716153,45.8738690185369],[9.522165814712269,45.874244230599324],[9.521906272173215,45.874389436912544],[9.521449775477212,45.87457603891569],[9.520409425181224,45.875107312373736],[9.519971831442968,45.8754198326502],[9.519501344630173,45.8757459920559],[9.51927590932025,45.87601252823471],[9.519042152707383,45.87624759900138],[9.51865415622427,45.876613896194065],[9.518214364813526,45.87677790513499],[9.517809590372595,45.877072257766606],[9.517600219490193,45.87733421734586],[9.516911963127333,45.87789086495376],[9.516646722519685,45.87820708746347],[9.51636441001746,45.878509893039386],[9.516155363981438,45.87880785244432],[9.515947341626878,45.879128309995494],[9.51543464429413,45.87942764094906],[9.514915403002147,45.87971350372259],[9.514387204894039,45.87999041119007],[9.514137620968654,45.88026154358782],[9.514093505799757,45.88063077040795],[9.51388335756013,45.880811718008694],[9.513664173215238,45.88097471113711],[9.513421589672634,45.881218824947354],[9.51313702334367,45.881278613294214],[9.512688063776261,45.881415636889095],[9.51217329518001,45.881494446335076],[9.51188880808581,45.88164873605643],[9.511565011107566,45.881911201722055],[9.511208570860173,45.88221432609853],[9.510943235906131,45.88252602001175],[9.510651532617146,45.882774844694495],[9.510281873179027,45.88321752659035],[9.510021700227194,45.883394191550884],[9.509695444322904,45.883476663675566],[9.50911357330168,45.88343876754276],[9.508464246998013,45.88333814661546],[9.50807069349797,45.88328590967601],[9.507495523195335,45.88318946919768],[9.506949475944152,45.883371896999904],[9.506493798188513,45.883571947912266],[9.506062600785006,45.88424889553572],[9.507883553903614,45.88422278838912],[9.509587609196904,45.884539199933215],[9.510543658026672,45.88479593362902],[9.511743483695167,45.88493456905338],[9.51304624218118,45.885054721312365],[9.514672128253178,45.88527240456281],[9.51607723676919,45.88531104898321],[9.517407812379147,45.8856470412311],[9.517813115915226,45.88626622657676],[9.517291002062267,45.88694362908521],[9.516570401972832,45.88706390886961],[9.515865661823494,45.88750812808495],[9.515255662513358,45.888437934713785],[9.51424265487522,45.889000531021125],[9.513469476694349,45.88901303006647],[9.512317993034957,45.88993624613587],[9.511062157482675,45.89072493104526],[9.509871708897142,45.89162131151229],[9.508512830228847,45.89242842289452],[9.50742549502011,45.89333331008436],[9.506739177800274,45.89439841621106],[9.507018895481554,45.89538722406192],[9.506936145379044,45.896206621826956],[9.50578145684215,45.89680578894564],[9.50506774413763,45.89770000146174],[9.505283310367131,45.89872509838814],[9.506103960674432,45.89985304463825],[9.50614491623355,45.89990933205501],[9.50642243660945,45.900655130797894],[9.507213868635509,45.90120964959466],[9.508635091123876,45.90155433551464],[9.50959619241598,45.902333074501314],[9.510736586450527,45.902975998956016],[9.511851376710423,45.90363703422942],[9.51263010673713,45.90420057000795],[9.514261719406505,45.90497624949899],[9.515418532900703,45.90598808083133],[9.516114032925252,45.90677113300584],[9.516135165839968,45.90679487066976],[9.51638267784651,45.90707276998514],[9.517115021433389,45.908185507596635],[9.517822716919978,45.909415363272636],[9.518316604115812,45.90965538263403],[9.519364050307846,45.91016437580521],[9.520541122192984,45.91056403426642],[9.521617412058454,45.91121613501763],[9.522039053367505,45.912177269122274],[9.522618135975254,45.91342567231163],[9.523774936198057,45.9144013983412],[9.525161315680416,45.915106068255945],[9.526445265593686,45.915883174819214],[9.527471009866977,45.9166254634282],[9.528237876795203,45.91726094385891],[9.528059063313853,45.917441786509464],[9.527689741723377,45.917929515654755],[9.527449368708822,45.91841664704356],[9.527133322659948,45.919084143800525],[9.526847399628847,45.920210516023985],[9.526660893590847,45.92094041501519],[9.526718946547087,45.92109081756502],[9.526872417439927,45.92148845886244],[9.527380395321014,45.92201714197793],[9.527694605175839,45.9225107026451],[9.528526195121716,45.92316388975598],[9.528673622012672,45.92374822729134],[9.52884882773985,45.924539454754],[9.529075193196519,45.925285432148414],[9.529164053034938,45.92649108134333],[9.529237994510835,45.92748078367555],[9.52947554830323,45.92804671115026],[9.530731296699058,45.92853588522791],[9.531560167522086,45.92889203502198],[9.532185553236676,45.92954615418708],[9.532424097204615,45.93021107401656],[9.533146338290765,45.93154875988978],[9.534142342432647,45.93293015364187],[9.534780695064482,45.933836192246424],[9.535578705137675,45.93499351163364],[9.536193489137485,45.935872649546745],[9.536639785831108,45.936671582133606],[9.537456447526417,45.937081755980365],[9.538451879396264,45.937302067511254],[9.539460796283857,45.9375853088292],[9.539841029210613,45.93821354252856],[9.539821962153768,45.938906649656566],[9.53970373173459,45.940014265809026],[9.539570853245484,45.94094193388172],[9.539735041535156,45.94190419561921],[9.540233739232377,45.942774865153176],[9.540416452364006,45.94299001258343],[9.540691314368342,45.94339373386116],[9.540931776245529,45.94423862052152],[9.540978559391329,45.94506643477587],[9.540714915856347,45.94581471047133],[9.540412648686642,45.94657218249764],[9.540176912117273,45.94753633769584],[9.540121705744966,45.948490643848665],[9.540296427896916,45.949209835527235],[9.540030830495759,45.94976013131254],[9.53960804363528,45.95006813543238],[9.53890376937006,45.95062048785244],[9.538279065416072,45.95139748452575],[9.538071567615221,45.95193917042058],[9.537807726733366,45.952665761936466],[9.537437403343104,45.953343254327095],[9.536792297060938,45.953762577973706],[9.53576908372295,45.9547034250718],[9.535648158857844,45.95554104200589],[9.5362267849764,45.9566633650219],[9.536851379262906,45.95720044722407],[9.536400899645175,45.957319562434236],[9.535564298367257,45.95754850366918],[9.534497186802346,45.95795853452614],[9.533105461227724,45.95816305428416],[9.531816238836932,45.95829508276943],[9.530527894835567,45.95851710044098],[9.529590458792251,45.95899847983811],[9.528657533949232,45.9599568492522],[9.527750651393973,45.96094207809618],[9.526726922487747,45.96185586051962],[9.526076184588176,45.96264188819883],[9.525514852141807,45.963328495385845],[9.52471993280011,45.96388119509595],[9.523679348908564,45.96438998630777],[9.52270218556651,45.96478148445408],[9.52160647109156,45.9649215232196],[9.520006414221028,45.96495583757823],[9.518819086989254,45.96496124781987],[9.517827693411672,45.96521774935408],[9.51736863325093,45.96581386461856],[9.516777564148398,45.96609556216339],[9.515358573473703,45.96617398348497],[9.514482807814368,45.96637594506813],[9.513427848824477,45.966740711000185],[9.512011000232919,45.967053102565984],[9.510682405052885,45.967140056552424],[9.509546402689148,45.96711815458557],[9.508009748064953,45.96703500682158],[9.506395157516472,45.96689817680731],[9.50487166047988,45.96684193231487],[9.503607007144055,45.966865535934396],[9.503145002910754,45.96715558853795],[9.502802159184466,45.96777811801893],[9.502320710101843,45.96877027947059],[9.501849750579126,45.96950138615912],[9.501689643734858,45.970348113857455],[9.501646060108737,45.97123934304106],[9.501022093637816,45.97217813489562],[9.500613610171843,45.97268393518782],[9.500785295468498,45.97311520744378],[9.500674591455736,45.97371871882762],[9.50073394777923,45.97457347711308],[9.500596027029157,45.975024096572035],[9.499980490046946,45.975476834487566],[9.499117421637468,45.97567861968859],[9.49956442856276,45.97657669283742],[9.499859620031499,45.97781744766978],[9.498794269355397,45.979928176108594],[9.498097035946525,45.98135328593413],[9.498098869674276,45.98299133393672],[9.498538908157235,45.9845464701864],[9.499260349541732,45.985803350404815],[9.499993400915624,45.98691617867942],[9.500123917544453,45.988499650972955],[9.499529602845136,45.98988831877369],[9.498155116001058,45.99067735284343],[9.496781532192776,45.99157438072298],[9.496376903934578,45.992530180386794],[9.495827406890298,45.99317159497552],[9.494582800475488,45.99405902192499],[9.494111635878674,45.994799108391184],[9.494184224805537,45.99569881951667],[9.494581009747202,45.99675013652047],[9.494935791467704,45.997432610487714],[9.495020199697448,45.9982062669661],[9.494963989743392,45.999142536054116],[9.494802406100296,45.99984526396235],[9.494599630728057,46.000278165877276],[9.494071618496921,46.00044246078142],[9.492502981539626,46.00076876047308],[9.492126309081334,46.00098188549013],[9.490992891791878,46.001328789955835],[9.48938179943656,46.001695727119746],[9.488038718082338,46.00170148664733],[9.48688918655173,46.001688414605866],[9.486427751948444,46.002086390458324],[9.486125861404009,46.00300571510883],[9.486313624073924,46.003796946146934],[9.48664385098669,46.00463256131052],[9.48688621122068,46.00575656059449],[9.486974162463087,46.006944219771874],[9.487148567697444,46.00768149750371],[9.48770973036507,46.008336128839964],[9.488506647325718,46.00935874538457],[9.489213577786133,46.01042674066764],[9.490215957212595,46.01130446785336],[9.491420785917565,46.011704279375635],[9.493503968114414,46.01210029775531],[9.495392627056583,46.01240711495323],[9.496334434972896,46.01227701224834],[9.497184337085026,46.0119852982574],[9.497979329878376,46.01168932040139],[9.498407380797218,46.01152994398864],[9.500058669463847,46.01129770268913],[9.502021334406217,46.011217077756626],[9.504048156013301,46.01109112194477],[9.505535428938733,46.0112915328265],[9.507213434378883,46.011158090616796],[9.508558723911104,46.01136808707463],[9.510728528611963,46.01134039476342],[9.512354857212625,46.01120709152856],[9.51443164152914,46.0109007127754],[9.516677166638848,46.01068355839538],[9.517622315853469,46.01092228399289],[9.51843766034331,46.01108957775248],[9.519974391995971,46.01104657799488],[9.52100802906795,46.01107785841982],[9.52209522655394,46.01130688465486],[9.523390361335455,46.01166996553298],[9.52503401640757,46.012004404224335],[9.526323966551098,46.01181845988765],[9.526928126352027,46.01150965224496],[9.52731260992252,46.01119286021544],[9.528319579470061,46.01113420968866],[9.529484056569082,46.011335803654134],[9.531239306981174,46.01118364108895],[9.531783877260304,46.01139709396554],[9.53215168542035,46.01203439940451],[9.532407133925561,46.01307724398858],[9.532598016529613,46.01412039310367],[9.532859025761478,46.01439816859724],[9.533573215518752,46.014781855062814],[9.534349734075477,46.01493120807817],[9.535266688631586,46.014908915144765],[9.536790050570804,46.01481174638197],[9.538232045982959,46.01431893547496],[9.538951469553677,46.013910517255894],[9.539442150996225,46.01389020546345],[9.5403345588794,46.01400296978146],[9.541627231087036,46.014095836111885],[9.542597008372168,46.01419022522848],[9.544391156388784,46.014046671403655],[9.545859261622494,46.01358963912824],[9.547383727019735,46.01360933104558],[9.548341368568398,46.01378474268198],[9.549854985352853,46.014011453582675],[9.551264092337927,46.01412165801299],[9.552418830775606,46.01462908128779],[9.553405862018725,46.01515529967587],[9.55408457083598,46.015854024819305],[9.554805781029316,46.016921560924395],[9.55522844871528,46.017846530533994],[9.555525375612147,46.01911411041526],[9.555576692310101,46.02036489573233],[9.555898134799662,46.021497371251684],[9.556692060615294,46.022078510298705],[9.557754585271482,46.022388327288226],[9.559230713833662,46.022714097823915],[9.56048640725476,46.02295994111569],[9.562146656343696,46.02233075640222],[9.563034143177102,46.021939366206674],[9.564229382298691,46.022590465495945],[9.565175672705273,46.02290079135179],[9.565689208545562,46.02258323107522],[9.56703492856129,46.0227835630235],[9.568327479162843,46.022840127264296],[9.569886050981372,46.022382335105696],[9.57134032263481,46.02183503934385],[9.573452198548525,46.021167408634916],[9.575239473288326,46.02034838502328],[9.577009542694208,46.02020893817693],[9.5778250447659,46.020515306654396],[9.578188743161562,46.02070246957049],[9.578528851492813,46.02110576424976],[9.578832677300849,46.02174324061975],[9.57920053143251,46.02232638632366],[9.57975112097995,46.023088611283434],[9.580491099766135,46.02342686444041],[9.581784373599481,46.023546280542355],[9.58342434379641,46.02346590473611],[9.585090564213008,46.023421352241456],[9.586538456668272,46.02350392179964],[9.587344625315355,46.02398578356508],[9.587893335323336,46.02455897458072],[9.588481899575102,46.02523095539231],[9.589330869471615,46.02609059639119],[9.590164555078792,46.02672530569026],[9.590553224632986,46.02682231189147],[9.592300414443507,46.02709224602254],[9.5930282594254,46.02749348193917],[9.593550105139547,46.02795878753925],[9.594280193538447,46.02856700103453],[9.595447501539216,46.028974926692314],[9.596784625544815,46.029552948029085],[9.598302862802678,46.03014801338681],[9.59941989126975,46.03068216544296],[9.600162237914182,46.03121826057825],[9.600453822480835,46.03189176164316],[9.6004734767344,46.03251266762259],[9.60030546542061,46.03370158055258],[9.60027560841513,46.034520766204444],[9.600532447326213,46.03556343037109],[9.60082816364669,46.03661490187545],[9.601002224389356,46.037172011496885],[9.601109508329172,46.037531449082074],[9.601172344792232,46.03855714458719],[9.601224029228543,46.0397448994586],[9.601633362411661,46.040543760021514],[9.602105155304606,46.04114429007101],[9.602913358100967,46.041779036110675],[9.603619077512684,46.04249531235467],[9.604079469730461,46.0432309103705],[9.604083794801824,46.04362689024361],[9.604795508935036,46.04370411041498],[9.606208537595945,46.044092630786075],[9.60783138015428,46.0447500152953],[9.608975423700887,46.0453559250789],[9.610388451000604,46.04573537800506],[9.61194455987758,46.04619504030648],[9.61350116913956,46.046699689971845],[9.615378044316016,46.04694158730559],[9.617192029503355,46.04733680246086],[9.618795578945988,46.04740912593733],[9.620218009588179,46.04746440142292],[9.621432343334433,46.04740378409847],[9.621893126396335,46.04727609870293],[9.622813157234113,46.047207248003204],[9.623947593230326,46.04694004547209],[9.625354019111244,46.046725327224244],[9.62727845476331,46.04659776948705],[9.628829610426886,46.046607220361835],[9.630419645554278,46.046625445493596],[9.631401694636669,46.046602005116064],[9.632306213434303,46.04657900409502],[9.633017666991094,46.04662906610806],[9.6339127769821,46.04691210322634],[9.635126228963221,46.04790437047736],[9.635949273025126,46.04866480464254],[9.636126830881047,46.049491836171185],[9.63657728058825,46.050443331410065],[9.637684660468068,46.051193168870846],[9.639065358086283,46.05210346848133],[9.640405054089097,46.052815962045884],[9.64131635000924,46.053368865041215],[9.641862280033276,46.05362679672779],[9.64224215167012,46.05405666049924],[9.642236131025742,46.05465071454052],[9.64176536097293,46.05530137498716],[9.641180444884435,46.056141678806746],[9.64060814491657,46.05695492409582],[9.64042089225411,46.05753198860661],[9.640762750246244,46.05802507131606],[9.64149451123459,46.0586959696262],[9.6425103451969,46.05933826173026],[9.643006101556157,46.05972249450215],[9.643488610255439,46.059971430587716],[9.644247670951792,46.059760480313194],[9.64625282083259,46.05986614647184],[9.648117860136981,46.06015256789498],[9.649480561393792,46.060594824441544],[9.650749372771234,46.06074959406796],[9.652453178956486,46.0605148578015],[9.654276635001228,46.06055841956197],[9.655918567487857,46.0605579849832],[9.656885365233679,46.06031842328326],[9.658093053962268,46.059681442910296],[9.659514115735924,46.059592225481765],[9.661237469699168,46.05991526814477],[9.662752584428254,46.06012248434138],[9.664800003048818,46.06051556589486],[9.667235405419396,46.06091535756968],[9.668800970458845,46.06101420350707],[9.66962409981695,46.06065836498118],[9.67065836632015,46.05959025243098],[9.672150493131769,46.05896946145731],[9.674347371400179,46.058893492642895],[9.676130900701315,46.05884693747923],[9.67818358273663,46.05860975035517],[9.680160336133886,46.058507974765014],[9.681734113121667,46.05822858322406],[9.683419893987159,46.057597473072505],[9.68483483787304,46.057021988201186],[9.68587443687846,46.05641272759587],[9.687033578352318,46.05606374051357],[9.68736406826742,46.0556117406398],[9.688120469757589,46.05510316556251],[9.68859671714153,46.054938290983934],[9.689317680884212,46.05469993851355],[9.691283716148353,46.054787042554764],[9.692944482080419,46.05527198485496],[9.694115980242486,46.05591287249857],[9.695762414580102,46.05628085581422],[9.697367586577048,46.0564510458642],[9.698972513686277,46.05660322785331],[9.700123471468943,46.056632167889646],[9.701067561980842,46.05666238662727],[9.702011049290002,46.05664307469863],[9.703047754837474,46.056839192207434],[9.704410817009386,46.05728081549079],[9.705921583827003,46.05815349136045],[9.706900318354462,46.058867458211544],[9.708085128816919,46.05951711969587],[9.708964079749347,46.06051067975648],[9.708692942233837,46.06154739476183],[9.708423612616512,46.06272809346532],[9.70893877611441,46.06357989819249],[9.70974555024159,46.06397989752288],[9.711552745786717,46.06375263884017],[9.712665630663603,46.06382670684444],[9.713509598424814,46.06410042693632],[9.714127362993654,46.06388057547879],[9.715846276867717,46.06382479664993],[9.716685803712235,46.063756526555444],[9.718131199604217,46.06354944420245],[9.718907138149373,46.063562567119895],[9.719699630512011,46.06385457420478],[9.72072146545041,46.06388412485828],[9.721637152183163,46.063707344629684],[9.722949354548795,46.06320402289807],[9.724081156802123,46.06274684154845],[9.724781576198955,46.061932388124724],[9.72553465055623,46.06118958949259],[9.726950555417636,46.060712566926945],[9.728215226883007,46.060533509392016],[9.729333866485735,46.060067365972195],[9.730519475896706,46.05879974910495],[9.731105086934715,46.05811199365268],[9.732467610813337,46.05751823505439],[9.73402591209264,46.05706723156447],[9.735793516336805,46.05680384513758],[9.736813909219514,46.05673426414518],[9.737208297190922,46.057226718783085],[9.737621760637941,46.058178070022535],[9.73870828083085,46.059188066315336],[9.739776140531463,46.05976615980499],[9.741135810294693,46.06089137075362],[9.742037591064566,46.06161451206066],[9.743129827721283,46.062075423186464],[9.744050982688773,46.062312434963914],[9.744495852304476,46.06270553586451],[9.745118716698315,46.06287246942024],[9.745901061283377,46.06276002734995],[9.74727759088605,46.0628493635735],[9.749305226866491,46.06268306661735],[9.750229933536408,46.06222698476718],[9.75116363700657,46.061482832410924],[9.752006478925807,46.06071226751225],[9.752935054071003,46.060544145674506],[9.754668827379053,46.06064071067674],[9.757076797482092,46.060876758081335],[9.758996270958958,46.06131403726556],[9.760825649999049,46.06177885197187],[9.762268570772346,46.062345237015506],[9.763347792814974,46.06278803295848],[9.764377934117023,46.063420152924664],[9.765367346500671,46.063908541962505],[9.766460292837598,46.0644052248547],[9.76759412727451,46.064118595672724],[9.768414787580877,46.06362707098685],[9.769334195549508,46.06372887363448],[9.770162605603215,46.06379528369011],[9.771824314358366,46.063352062694335],[9.7731890405524,46.06293781459739],[9.774644242776013,46.062522956143404],[9.776046578077596,46.0620274077015],[9.777139247090233,46.06157898298506],[9.778285635163959,46.06127415374191],[9.779326032282247,46.06079004732196],[9.780572273999454,46.060232525125734],[9.781777642210562,46.05953127726021],[9.783063227389176,46.0590184532839],[9.784217724940696,46.05838051121686],[9.785346611981911,46.05776074308321],[9.785957779716224,46.05709953498004],[9.786922536463031,46.05675987284097],[9.788205316302394,46.05605800448972],[9.78915622641382,46.055655434540675],[9.789876119625148,46.05537144737032],[9.790377776272575,46.05519697844492],[9.79056448477452,46.054691670900894],[9.790531807056563,46.05421488655354],[9.791340099335516,46.05378628325891],[9.792785203634077,46.05359626593762],[9.794477195569378,46.053494499701195],[9.795613377103862,46.053396583798744],[9.796863408484333,46.05312686390166],[9.797970857735955,46.05283112353224],[9.798989794821258,46.052670989998866],[9.799817421702917,46.05269219961091],[9.80016743676971,46.05276174272835],[9.800554058902515,46.05283062309132],[9.80169734847788,46.05307501349637],[9.803446625462037,46.05335971958859],[9.804753841327745,46.053467519902355],[9.80603572190228,46.05361148414434],[9.806605758101483,46.05369746349894],[9.806929426447224,46.05373117467466],[9.807451267076576,46.05373255523111],[9.808327696404044,46.05299226782297],[9.809590481522042,46.05183129899277],[9.810476649412577,46.05055598068782],[9.811097317634617,46.049687557740036],[9.81204900686589,46.04935678730337],[9.813948804945278,46.04933426503551],[9.815680462101263,46.04930389876042],[9.817478063269231,46.04936305809657],[9.819626645871262,46.0495546494218],[9.821143121226154,46.049831759131635],[9.822788840785352,46.05010791650731],[9.824058441673047,46.05029676207759],[9.824989163212985,46.05029905297262],[9.825750537883499,46.05021253900759],[9.826474179698682,46.05019830846817],[9.826943262794563,46.0504469204188],[9.827368842202665,46.050380836075604],[9.828387082228572,46.05018445568669],[9.829475996530508,46.049528549394736],[9.830165290845056,46.04894753185502],[9.830953391211013,46.04805977909449],[9.831561178431775,46.04721834491521],[9.832134387715358,46.046656151284864],[9.833184274634243,46.04599150014435],[9.834303685802626,46.04479531010436],[9.835200176367026,46.04424874868596],[9.836746797966013,46.04395842338867],[9.838326591913772,46.04415386058985],[9.839767680523728,46.04457527809768],[9.841466539454823,46.044949788350124],[9.843511929676387,46.045159710722594],[9.845209621347173,46.04545318258666],[9.846534712644294,46.04589338132384],[9.847473799936239,46.04644442368124],[9.848013735705614,46.046718949819095],[9.849995765410258,46.04654270184874],[9.852071152365543,46.04617623940291],[9.855156779150207,46.04594619417524],[9.857302852174751,46.045975106913545],[9.859746862553104,46.04604675122884],[9.862129075952026,46.04629880284894],[9.864003741187771,46.04715765655982],[9.865939475736266,46.048610037787874],[9.86826022388684,46.04987947098605],[9.87034106616881,46.050682648071415],[9.87235236302707,46.05117132571552],[9.874481458753587,46.050930049241806],[9.877221646002113,46.05009903753074],[9.879068654838001,46.04919382346796],[9.880213253369954,46.04801498009215],[9.880827214071417,46.04679522296124],[9.881866036813527,46.04628319589383],[9.883294552899972,46.045894169518824],[9.884572287306527,46.045776274176134],[9.886223936465225,46.0456014746648],[9.888100768025998,46.045766914150384],[9.890633965401804,46.04575619528216],[9.892870795522532,46.04580174229343],[9.895195742377943,46.045702541168446],[9.898746273626246,46.045458680887265],[9.900847505116085,46.04591013481035],[9.908106429436637,46.04638370189133],[9.907002450511264,46.04842652408509],[9.906671345157415,46.049518173516894],[9.906925661062042,46.05083917787064],[9.90757947043261,46.05208501278947],[9.907527395642271,46.05285044472682],[9.906565276733888,46.05409109726309],[9.907022284129377,46.05515850323803],[9.908635077880968,46.05654071040488],[9.910049892660687,46.05767248140069],[9.911983202039618,46.05809808426705],[9.914389013230254,46.05816886605476],[9.91676069702558,46.05851886171551],[9.91856750246659,46.059107368966316],[9.920280716728454,46.05950759785403],[9.922339987274267,46.0597249938271],[9.924080287994677,46.0601969609387],[9.925348520464464,46.061041703609675],[9.92727227949801,46.061656130734214],[9.929498062192952,46.061773047590805],[9.931557576223886,46.06199929123184],[9.933336079209795,46.06242579409421],[9.934627147563306,46.0630812430231],[9.93605575497901,46.064221573537566],[9.937794825601614,46.065368355485646],[9.939283297722804,46.066220148092555],[9.94086743294247,46.06661211391868],[9.942611542930235,46.066525745998376],[9.94467962266485,46.06648166633821],[9.946723705117956,46.066545762749016],[9.94889659117268,46.06658173272595],[9.95038148821239,46.06646139791541],[9.952030401827098,46.065822171142436],[9.953352836894172,46.06631064671724],[9.955530981070057,46.066652461221516],[9.95766805959443,46.06685957723363],[9.959724422320187,46.066887340397116],[9.961246262423932,46.06740555111392],[9.962470472012905,46.067908258633736],[9.964165685258468,46.06798397585935],[9.965406240793714,46.067199490771195],[9.967717433970618,46.06627093248244],[9.970159294322933,46.06616022482223],[9.972169890357224,46.06579213186942],[9.974771046529668,46.06518496848125],[9.976776148531046,46.06523984644761],[9.978650853610084,46.065232804004445],[9.980513726671813,46.065288834192756],[9.982121734573454,46.06555404048598],[9.983411042000242,46.06607397167968],[9.984695726087011,46.06633290869591],[9.985426696500772,46.06817165624807],[9.985843682027793,46.069077074501486],[9.98612962686179,46.069884636921934],[9.986372721865722,46.070503176712485],[9.986374272737681,46.070539679195264],[9.987286141331483,46.07092765921788],[9.988557391673531,46.071150688664005],[9.989583782096316,46.07142079949592],[9.990254927615435,46.072072009448064],[9.991509216513196,46.072790154894896],[9.99251545779755,46.073375424293516],[9.992943586185637,46.07417272268634],[9.993644556926633,46.07503966425243],[9.994750738684528,46.07542604205132],[9.996148159955865,46.07546787941498],[9.997845847748644,46.07494905351637],[10.00005193378617,46.073939749884566],[10.002132203013224,46.073129506936255],[10.00460880391982,46.07278375958388],[10.00674382788785,46.07285497913228],[10.008399953718277,46.0729033832843],[10.009380455036924,46.072777717681056],[10.010307757009338,46.07257152407726],[10.011149012992378,46.07260909601256],[10.011402068387392,46.07301185389692],[10.011414080627333,46.073668771821154],[10.011117086145275,46.07440040153911],[10.010741533788881,46.07507875679114],[10.010406879086016,46.07587371752614],[10.010607898012383,46.076258947236894],[10.01140407517471,46.076656921214635],[10.012111204452335,46.07713666888412],[10.012232925201316,46.07813460947949],[10.011306410666938,46.079096834190295],[10.011294386284714,46.07985296337367],[10.011954942212766,46.08061213645856],[10.012350778183295,46.08104063020474],[10.012091759944896,46.08172695171397],[10.011933191810849,46.0822503597647],[10.012560820171354,46.08262281233704],[10.013488545572137,46.08313659607941],[10.014765463282714,46.08364727364878],[10.015584813990005,46.08411250964624],[10.0158949646421,46.08458226491719],[10.016485356479478,46.085036017269566],[10.017399702621683,46.08552290055575],[10.018572918401263,46.086016465633506],[10.01998553517868,46.086165869062405],[10.02155586061533,46.08644884431422],[10.02313019257954,46.08694777074457],[10.024831056517282,46.08729253472234],[10.026603033059656,46.087285630106926],[10.028631309715827,46.08715040327933],[10.030830052088703,46.08713958997248],[10.032726802824492,46.08758146914509],[10.03453069413037,46.0878981723644],[10.03561774489482,46.08792432657144],[10.037133704490898,46.087370569904444],[10.038630970073687,46.08651096945751],[10.040104170095107,46.085750549919915],[10.04247051817173,46.08502698005113],[10.044523156384615,46.08481923575772],[10.045923248454947,46.0849864432951],[10.04775129941459,46.08521271123622],[10.050224927623763,46.08537901614562],[10.052319115507938,46.085314742575534],[10.054334148183132,46.08517016885143],[10.055690398332109,46.0854976153739],[10.057148460322841,46.086242204101374],[10.057935592409244,46.08681992464845],[10.058432183404943,46.08776033217967],[10.058990004015484,46.08852017783329],[10.059529548579341,46.08900118212939],[10.06045245575243,46.08923563411134],[10.062067710146536,46.089148639733374],[10.063166854828255,46.08912942655451],[10.064628994718205,46.089151816127156],[10.06555175167138,46.08937721548442],[10.066662000307888,46.08993387224284],[10.067721138354546,46.08985196741667],[10.068836237986302,46.089319544064324],[10.070578971689043,46.088466225174116],[10.072011033993316,46.088272792841465],[10.073663471006748,46.08810429492642],[10.07470910846269,46.08732945511745],[10.075425633721268,46.08626068534934],[10.076205404481145,46.085785350190925],[10.07703912845494,46.08621399153244],[10.078193480845838,46.08625260271801],[10.07893101595565,46.08692963539257],[10.0792143865875,46.08819598114358],[10.079977531083093,46.08952078849094],[10.081547418662664,46.09042392266121],[10.083495120741205,46.09080146598879],[10.085136753902356,46.09074085821947],[10.08647065749146,46.09016117340284],[10.08754605534261,46.09024993086248],[10.089184808676151,46.090702298783654],[10.090269247199931,46.09059294552985],[10.091878274204621,46.09084757976132],[10.093267626413947,46.09111326891675],[10.094653430317498,46.09119898579254],[10.095961807990673,46.0912944430425],[10.096912444872652,46.0909613075938],[10.097937285261082,46.09045643689186],[10.098953268885884,46.09015865475665],[10.100103222348817,46.09009359089666],[10.100810580793102,46.089888751311996],[10.101264695683389,46.08930836364539],[10.101944038590329,46.08899581108981],[10.102949737254296,46.08883309105054],[10.103255460870454,46.08859613844814],[10.103280090834554,46.087884895717586],[10.103314233287684,46.08700254369209],[10.103643492050404,46.08600034919699],[10.104169017070163,46.085113245056846],[10.104558589517046,46.08454246207825],[10.104801327909167,46.08410811563915],[10.10402282680156,46.082972616503326],[10.10359394182214,46.08222075763862],[10.10335417668531,46.081224037014174],[10.102965547774826,46.08054378416822],[10.102145025852215,46.07960667943998],[10.101169714069385,46.07868908701568],[10.100430067475141,46.077265179929014],[10.100028042466665,46.076558042152506],[10.098932279098142,46.07608257016868],[10.098447156488898,46.07509721398636],[10.097135298159913,46.07415582201026],[10.095687773587967,46.07289169299236],[10.0943958295752,46.071644044330796],[10.093063884553674,46.07033378061018],[10.092422723649927,46.069295883845975],[10.092726017010708,46.068284962599876],[10.093370324687637,46.066865758531826],[10.093947865819768,46.06533917323668],[10.093925091850828,46.06418735978506],[10.093363305965456,46.0632387131225],[10.092570470374934,46.06237328638007],[10.092255206007113,46.06146728627052],[10.092459323407038,46.06067330577643],[10.093432945263139,46.059565959233005],[10.0940840756556,46.05849767290742],[10.094806893213402,46.057131712373184],[10.095481161129483,46.05592821520068],[10.09580971723188,46.05554704680834],[10.096201127605612,46.05507526876082],[10.097338476029394,46.0537592971818],[10.098606264978962,46.052505080729695],[10.099843297460735,46.051656127041454],[10.101353274539095,46.050885557437525],[10.102643674663476,46.0507740963199],[10.103757263115845,46.05087133005949],[10.104783796976086,46.05114041175658],[10.106124299978806,46.05159543095442],[10.107547236178036,46.05229266769334],[10.108686060937705,46.053001623511186],[10.109668723536815,46.053658096800866],[10.110860533618888,46.054429518770824],[10.112360072619472,46.05507194132456],[10.113588557793475,46.05573498140726],[10.11559257700474,46.05639042825741],[10.117158674799466,46.05648310846533],[10.118895358402701,46.0567001149148],[10.120117581208556,46.05704813294318],[10.120542297797954,46.057592976487605],[10.12102202991255,46.05829928199017],[10.121687810281172,46.059255766048906],[10.12247230696512,46.06032808813355],[10.123361492222063,46.06082335885747],[10.125148206180983,46.06094975643415],[10.127063826206518,46.06105685986813],[10.12901765769037,46.061136570289854],[10.130961516288757,46.06136032227932],[10.132442110436068,46.06168765699334],[10.133460869551076,46.061560536543546],[10.134107181782518,46.06092409410069],[10.134722848689574,46.06005394989667],[10.135786640867272,46.05897234856853],[10.136942879032437,46.05798881896064],[10.138407433933464,46.05691217551432],[10.139921297017999,46.05634805412264],[10.141860870112033,46.05574365623624],[10.143455356830323,46.05533169042249],[10.145197009626061,46.055161221045054],[10.145731557923675,46.055380862920295],[10.146691656709432,46.05617224469942],[10.147535260643052,46.05695579187976],[10.148476645174615,46.058089342234275],[10.14894699057374,46.05832762360584],[10.15025696274363,46.057909412693164],[10.151670867596208,46.05751714271004],[10.152935259025968,46.05739638119176],[10.154450115095239,46.05750707464461],[10.156233212268504,46.05746202318049],[10.158003765334964,46.05743507987648],[10.15979041122425,46.05756093383041],[10.161326618806692,46.05745532876758],[10.162765886284944,46.0570446538745],[10.16424659051271,46.05675956149102],[10.165396332275984,46.05672082523049],[10.166562967796667,46.05687091040561],[10.167779789419168,46.056948473150086],[10.168840601886883,46.05698261087577],[10.169592713063476,46.0570457790196],[10.170190851722053,46.05664476906089],[10.17022487328701,46.05641941518414],[10.170233224797451,46.05620331757152],[10.170225615969837,46.05584339026967],[10.170167262373104,46.055528977525555],[10.1701358895273,46.05526829453957],[10.170329374924464,46.05463628804436],[10.170581022336584,46.054309701750924],[10.170743882757035,46.054065036495224],[10.17102135671578,46.05373818161572],[10.1712226343743,46.053475093902954],[10.171671360625432,46.05329949183255],[10.1720452002339,46.053250658672354],[10.172483293691036,46.053183157385476],[10.172997194815464,46.05303386358808],[10.173315906673777,46.05282359154909],[10.173659302473222,46.052559056617106],[10.173937542115057,46.052268187094135],[10.174461483690703,46.05198378406875],[10.174741787995854,46.05179189302607],[10.175088254571882,46.05167131736158],[10.175448780598519,46.051604603181126],[10.175837240911047,46.05163660092242],[10.176423784253425,46.05186457656363],[10.176761893310454,46.051960092294095],[10.177162918420423,46.05197394815614],[10.17778189775861,46.051904560122125],[10.178154409056468,46.05179272025553],[10.178424058825952,46.05170894567007],[10.178927313077113,46.05166773082003],[10.179484200550487,46.05171598436338],[10.179886156295343,46.05177483434159],[10.180406546719771,46.05193145633603],[10.180900914942212,46.05207935114525],[10.181212431552463,46.052139130228035],[10.181624838518,46.0520808546119],[10.182023558919001,46.05198671976543],[10.182628270431472,46.05185445190532],[10.183091981522328,46.051777649620085],[10.183530815893302,46.051746096869415],[10.184010323074773,46.05180412643537],[10.184413464823521,46.051916953679545],[10.184687945595934,46.052058100511005],[10.184975725625995,46.052217135354375],[10.185262354848208,46.05232215521957],[10.185766187600333,46.0523079276924],[10.186488571107336,46.05223741830994],[10.187119300308895,46.05211385117483],[10.187711474687351,46.05199969553767],[10.188122904177673,46.05189641406212],[10.188546312968953,46.05174799309282],[10.189023119592706,46.051680023505604],[10.18934582221862,46.05165865294539],[10.189902495975023,46.051697864811445],[10.19038145812832,46.05172886876624],[10.19116940059874,46.051702640493936],[10.191673228267181,46.05168838607632],[10.192228934694338,46.051682583423805],[10.192769789168363,46.0515869273995],[10.193062365727268,46.05136787937536],[10.19340684925114,46.05115726125322],[10.19394653127812,46.05100762261447],[10.194507770733608,46.05065973626906],[10.194890604238589,46.05043072431074],[10.19523351995036,46.05014812082874],[10.19579824207335,46.049962211770875],[10.19622316633778,46.04988574540598],[10.196802745275633,46.04978968157276],[10.197085489007536,46.049714700786154],[10.197544711291066,46.04943088950042],[10.197693158979735,46.04912331492045],[10.197697316034644,46.048718255133736],[10.197702834478534,46.048376198577195],[10.197683495482485,46.048079380111474],[10.197725454144646,46.04762892832362],[10.19778482814587,46.04738530925208],[10.198050946241143,46.047139502493806],[10.198448601741399,46.047000327974],[10.198962205105103,46.04684192825567],[10.199385126619665,46.0466754814284],[10.199808242977362,46.0465180250078],[10.200117017584988,46.04645177691617],[10.200477479521668,46.046384984432656],[10.200941117677878,46.04630810956613],[10.201391642313538,46.04622237680946],[10.201775196471786,46.04602933177354],[10.202040639615248,46.04586453470516],[10.202958178502392,46.045746854619466],[10.203604673985158,46.045758049368345],[10.203952995272157,46.04572737200743],[10.204366505351445,46.045723010472365],[10.205183322483986,46.045840396061536],[10.205586265260182,46.04594413745747],[10.20617149653019,46.04610897373557],[10.206512367052204,46.04633037816593],[10.206698573602417,46.04657140629204],[10.206963111686775,46.046847620799305],[10.207226446989193,46.0470698427671],[10.207682267551224,46.0472270258453],[10.208178824215285,46.04747378103982],[10.208662644699222,46.04772966563336],[10.209119455916781,46.047931843099036],[10.209681219412108,46.048204887701566],[10.210138042079292,46.04840706096983],[10.210547899756547,46.0488257228193],[10.21096949558238,46.049190253148375],[10.211178685430152,46.04941561976829],[10.211300444177175,46.04954676588952],[10.21151763208995,46.05002147648179],[10.211823540267433,46.05041423396971],[10.211958882425648,46.05069181078265],[10.212074082103692,46.05123060599702],[10.212238606476514,46.05166086091883],[10.212636967951445,46.052142640295074],[10.21299298573721,46.052462865160734],[10.21329478162512,46.05266667544638],[10.213674100374012,46.05286963923936],[10.21411487295443,46.05292795490545],[10.214284328742153,46.052921942354956],[10.214812579427212,46.05291153810177],[10.215315817018176,46.05287018277644],[10.215856023526472,46.05274742148053],[10.216265631187653,46.05256306659348],[10.21676233747406,46.05222475229219],[10.217259434844893,46.05190444216921],[10.217746379883362,46.051710241708044],[10.218052197104203,46.0515089777377],[10.218307479106826,46.05136225863975],[10.218653451472255,46.051223565867005],[10.219078529163799,46.05115602454037],[10.219554725521999,46.051060933722454],[10.219979204743613,46.05096639357081],[10.220519409142971,46.05084360836049],[10.220892192987588,46.050749616551975],[10.221065381371735,46.05039677253311],[10.221268566388018,46.050232577212185],[10.221615515680547,46.05013887738007],[10.221937202489267,46.05007243254598],[10.222153922075616,46.04993509444102],[10.222277992060464,46.049699765017515],[10.222494485376687,46.04955345175413],[10.222816761318546,46.049514003591575],[10.223318967307291,46.04942761066104],[10.223729916847338,46.04930619691698],[10.224037087366812,46.04916790455132],[10.224598123334657,46.04881987300877],[10.22495558434304,46.048618034630664],[10.225224174743648,46.04848914791126],[10.225776461835105,46.048330229259896],[10.226059787624417,46.04828217628916],[10.226664951313179,46.0481766730237],[10.22705381423356,46.04822650158455],[10.227495187090385,46.04831176286633],[10.228121377725655,46.048214903726695],[10.227651793998369,46.0477970459238],[10.227298315571112,46.047593849653644],[10.226990520312741,46.0471201433833],[10.226804822079485,46.04690612752346],[10.226670634857623,46.04668256207459],[10.226493270837041,46.04626146027847],[10.226408359834428,46.04592937105741],[10.226273752150584,46.045687800868414],[10.22613857945762,46.04541925449032],[10.226016293428357,46.04515054795348],[10.225841924120799,46.044864411564305],[10.22573258377576,46.044595585500026],[10.225726808939738,46.04433464417788],[10.225766940567933,46.043812184118764],[10.225836712939074,46.043460424675025],[10.225892545356716,46.04306381948333],[10.225906450733955,46.04252365190224],[10.225898287122023,46.04215473752383],[10.225903831983011,46.041821657463736],[10.225959090857685,46.041398055475454],[10.226171558569046,46.04107176605873],[10.22639997689343,46.04088030454104],[10.226654989912921,46.04072455636139],[10.227112564436863,46.04037762341738],[10.22749641267726,46.0402024976822],[10.227830946554729,46.04013589790147],[10.228515749694226,46.040128530818265],[10.228967578993016,46.04010567703179],[10.229302509566951,46.04005705854544],[10.229579369436976,46.0397210752528],[10.2296705716941,46.0391710784709],[10.229727371578095,46.03881945515221],[10.229796513849195,46.03844069510273],[10.229824463773577,46.03795438272402],[10.229818071692936,46.03766644240501],[10.229851244356249,46.03741407543289],[10.229909469624879,46.03712544076854],[10.230069819526348,46.03678169467849],[10.230458751870637,46.03625549508087],[10.230783663069595,46.03575696556531],[10.231062319322703,46.035501950440185],[10.23125170949608,46.035301905778866],[10.231401534337824,46.03506628797759],[10.23166844828152,46.03486540547889],[10.232054046016094,46.03477123854068],[10.232492490617876,46.03473050726925],[10.233437826432478,46.03481929870809],[10.234098912613625,46.03491115541829],[10.234761408543248,46.03506599639807],[10.23522811251364,46.03513294506365],[10.235653874513366,46.035101333835314],[10.236078201445357,46.03500675211534],[10.23643653727941,46.03484986310239],[10.237066581378656,46.03470803695693],[10.23757144564514,46.034747559694054],[10.237923672257292,46.03489674862269],[10.23819880203285,46.03506476437208],[10.238512499091154,46.03522336701283],[10.238799339883602,46.03533726476899],[10.23909770829848,46.0353880324433],[10.239627397372546,46.03538228211248],[10.240116336528642,46.03528696758897],[10.240565501434636,46.03514708683629],[10.241081265437392,46.03509646762637],[10.241828975940626,46.03501633843792],[10.242525612409176,46.03496374779171],[10.243287870381192,46.03495544902357],[10.243934850915108,46.034993412056515],[10.244660569859384,46.03508450342057],[10.246020941879644,46.0352406625326],[10.24681166135592,46.03534903958717],[10.247745533466041,46.03550084124292],[10.248705209802306,46.035652352130725],[10.249276322005247,46.03576311395114],[10.249718214276196,46.03587526861983],[10.250328097670863,46.035985600763375],[10.250727975611564,46.03595421684006],[10.250968592541769,46.03573556936172],[10.251091695319266,46.03546421971614],[10.251223850218736,46.035021753207204],[10.251430861017088,46.03446147398444],[10.251418909212337,46.032787557820356],[10.251814118861374,46.03254920580367],[10.252067800687906,46.03233942375173],[10.25238650202077,46.03214692138555],[10.25270418033086,46.031909434755406],[10.252903158621692,46.03156523218093],[10.252988098508105,46.03132128486725],[10.253190102481598,46.031112070139436],[10.253472090775693,46.03100997398678],[10.25397445979768,46.03094145270435],[10.25430913541888,46.03088376854474],[10.254655675492089,46.03078095841086],[10.254949554822623,46.03063371441055],[10.255112000424882,46.03038893144365],[10.255268301371114,46.02987419684322],[10.255274689745544,46.02958611860993],[10.255243773474657,46.029361450381856],[10.255186195806617,46.02910107922394],[10.25511425297743,46.02877784181432],[10.255030240824718,46.02849075558372],[10.254959117788472,46.02820352849222],[10.254914655586434,46.027952025039724],[10.254890297422774,46.02773178475111],[10.25488211030661,46.0276553590409],[10.254864106880794,46.02743055050104],[10.25488401977783,46.02716932550987],[10.254917680549928,46.026943949046306],[10.255000770089476,46.026619027859404],[10.254774241503146,46.026315498234325],[10.254561873542356,46.02606583993946],[10.254517821738487,46.0258323036726],[10.254664669582999,46.025470682337506],[10.255044459389802,46.02512449188228],[10.2554922536404,46.02493055855632],[10.255914050759632,46.02472791719841],[10.25641026823141,46.02438945149612],[10.25720049068334,46.02391272897033],[10.257530603708396,46.023657082694186],[10.257666382150106,46.02337658981312],[10.257789812128294,46.023123219526084],[10.258200077751566,46.022983679491965],[10.258688056529769,46.02285231304392],[10.259163099149047,46.0227210691877],[10.259675484963577,46.02252640778122],[10.260045559095673,46.02232432084542],[10.260399446806508,46.02197839730505],[10.260691394557371,46.0217501651583],[10.261060025614135,46.021485087297876],[10.261506978748455,46.0212551424784],[10.261873963728831,46.02091806452866],[10.262243294415594,46.02075546416245],[10.261981006868234,46.01994485483786],[10.261935700645306,46.01965734443912],[10.26183873294927,46.01937040595097],[10.261716568590785,46.019110750591],[10.261515673481235,46.01879795654907],[10.26147016483207,46.0185014540722],[10.261410520388004,46.01815110007064],[10.261388986947535,46.01777332197473],[10.261343098727929,46.017458814727625],[10.26130906816911,46.017099183520614],[10.261045843764737,46.0168860796224],[10.260770323929176,46.01670011295562],[10.260171756017927,46.01650871895918],[10.25974349549304,46.0164234400052],[10.259419597548632,46.01638201906114],[10.259016567892843,46.01626945427765],[10.258327806491938,46.01608804028923],[10.257833763681447,46.015949488656744],[10.257481576362043,46.01580035941486],[10.257177610721582,46.015497688819465],[10.25706654696115,46.01515691345979],[10.257005276160179,46.014734557439674],[10.25692331821331,46.014537457680525],[10.256777180867893,46.01435905170734],[10.256527299131337,46.014163799330895],[10.256109548815823,46.01397039454037],[10.25583222985596,46.01370344304303],[10.255608221667892,46.013507884208856],[10.25522899723093,46.01330505565281],[10.254914795978644,46.013119503735275],[10.254432267000407,46.012917808099765],[10.254117257802168,46.01269626041248],[10.253839953138591,46.01242928769068],[10.253460768281384,46.0122264519166],[10.252952439044494,46.012025015310535],[10.252276631393833,46.01184342265379],[10.251939249448654,46.01177512457493],[10.251499348509343,46.01174395011999],[10.25097008995773,46.01175874616502],[10.250683527589718,46.011653889514356],[10.250550147221782,46.01146634168197],[10.250389683514966,46.01122508261246],[10.250114637078854,46.01105709657016],[10.249827898769297,46.01094322580661],[10.249423712621818,46.01077664920338],[10.248870042987988,46.01085470723426],[10.248588576125261,46.01097479570539],[10.24826856602944,46.011104301735266],[10.24788582080757,46.01131548445779],[10.247579521817052,46.01148083751247],[10.247143270542704,46.01161160978009],[10.246692893442349,46.011688546721885],[10.24622718383859,46.011657614023804],[10.245710025030995,46.011636272760555],[10.2451520968163,46.01152534928539],[10.244595788063146,46.01148642202722],[10.243975298963903,46.01146618143761],[10.24358748715029,46.01145239796375],[10.24295509850178,46.011477294198116],[10.242464560983608,46.011491629229674],[10.241896152633315,46.01148882116501],[10.241340047469134,46.01145886902827],[10.240977847587184,46.01143580320106],[10.240642294276642,46.01144844547743],[10.24034364990918,46.011379693971065],[10.239991969901737,46.01124851328503],[10.23970504975721,46.01112562414019],[10.239391490723104,46.01096702375287],[10.23888664171896,46.01091849700559],[10.238604552029868,46.01101156464246],[10.238257674607812,46.01109632227412],[10.237934422635144,46.0110818364085],[10.237584933250856,46.011049627006514],[10.237032447177995,46.01118160271301],[10.236505598114203,46.01130432286425],[10.2361044569248,46.01127266660428],[10.235907142439272,46.01111279788312],[10.235834334499513,46.010744564918106],[10.23523290393911,46.01041807001812],[10.23492176597781,46.01036743040727],[10.234506320118676,46.010272920588136],[10.234207889485381,46.01021314482634],[10.233740994694053,46.010128185251986],[10.233196414680991,46.010035068935515],[10.232664564501258,46.00993281667984],[10.232250728968049,46.009910279862794],[10.23192868815145,46.009949755456304],[10.23155639312805,46.01005277322032],[10.231017208177006,46.01020260322367],[10.230361585087703,46.01034467272451],[10.229962473108216,46.0104029822872],[10.229613989583267,46.01041573149703],[10.229144108004197,46.01019578315074],[10.228507142898707,46.01001363175694],[10.228119742727484,46.010017800236554],[10.227707896473516,46.01008523391072],[10.227373342239408,46.01014283830325],[10.226883210734352,46.010175110952225],[10.2263922809603,46.01017137323668],[10.225991150444845,46.010139683169086],[10.225499252642715,46.01009095729393],[10.225251288411602,46.0099766266548],[10.224898857953587,46.00980939256804],[10.224532104643378,46.00957932454566],[10.224207477611301,46.009501811916486],[10.223831993195013,46.00946082625216],[10.223303117743717,46.00949349981676],[10.222761137328108,46.00951731542321],[10.222229907508162,46.00944199202833],[10.221647594546532,46.009394217610264],[10.22127151970488,46.00932624490171],[10.220881942847704,46.00923141061019],[10.220582740823126,46.009135606893956],[10.220268649971077,46.00894995681113],[10.22003264556549,46.008790474278605],[10.21979565048733,46.00858600891952],[10.219609517824573,46.00834498192128],[10.219345729229797,46.00809578825135],[10.219095016625609,46.00785545020672],[10.218819680917576,46.00766940112822],[10.218519725431307,46.00753758320404],[10.218140503320019,46.007325638413576],[10.217684983599641,46.00716849238571],[10.217049271583234,46.007040252586435],[10.216570315437144,46.006991369220344],[10.21526449965217,46.00693326362518],[10.214772640404284,46.006884508291705],[10.214268242039944,46.006853876896045],[10.213854235737994,46.00682226230948],[10.213219125812598,46.006721016667115],[10.212675987701198,46.00669078906858],[10.212198610117412,46.00671386829796],[10.211825315441873,46.006771821484435],[10.211517559790233,46.00687408971422],[10.210953296148986,46.007060090969404],[10.210617956942128,46.007081638715526],[10.210306661554874,46.00702195409296],[10.209954686835465,46.006872677065054],[10.209629308482386,46.00675911506064],[10.20926597465535,46.006681970157594],[10.208839653928031,46.006677471711704],[10.20842702329439,46.006708845389134],[10.208054874835765,46.00682078092148],[10.207799767899159,46.006967494655605],[10.207506671291963,46.007150609413564],[10.207185998561116,46.00725300258946],[10.206789428056512,46.007428195828254],[10.206234161892443,46.00743406464904],[10.205972951312424,46.00730182330751],[10.205620175324908,46.007116542581684],[10.205011114763437,46.00702397209147],[10.204712558353803,46.00695512387573],[10.204372304413349,46.0067516982752],[10.204187613443366,46.006573634571204],[10.203669145822106,46.00648911330906],[10.203073386844581,46.006414382202315],[10.20282551361436,46.00629998396148],[10.20253811448505,46.00615002074601],[10.20223954341942,46.006081150023924],[10.201768439729717,46.0057981000324],[10.20158414974914,46.00563803661644],[10.20124589308345,46.00552460315428],[10.200768690510973,46.00555662831988],[10.20049557123481,46.005469493326295],[10.200063228316992,46.00518602940899],[10.199659424729518,46.005028268432085],[10.199218071819994,46.00492489019263],[10.198741094541102,46.004965899507596],[10.19843922892494,46.00474406104157],[10.198305819708965,46.00454745749157],[10.197897582864456,46.004182740492276],[10.197725434221605,46.00398654183909],[10.197537470016007,46.00365549130531],[10.197276495343182,46.003532222322235],[10.19678001834794,46.003267426443685],[10.196283910774364,46.00302061539826],[10.196021195291568,46.002816351064205],[10.195733252718234,46.0026393740269],[10.195522984806018,46.00247055622819],[10.195235216117055,46.00230256929133],[10.194598281176557,46.00211123298291],[10.194296448877163,46.00188938398438],[10.19407325849729,46.001720718480335],[10.193771649788836,46.00150786072971],[10.193561948545574,46.001366038130946],[10.193311211770878,46.0011166501868],[10.192801072470841,46.00081597900954],[10.192754022717805,46.000766962140744],[10.192673459874808,46.00028628401315],[10.192809701953045,45.99947580033261],[10.192752551373067,45.99916041669819],[10.192638427647783,45.99865758405542],[10.19235819332933,45.99823749743584],[10.192142509811113,45.997816737820465],[10.19198004417304,45.9974674174652],[10.191738752218056,45.99705591944679],[10.19153658712727,45.996662020573815],[10.191057089480758,45.99598298595506],[10.190686148551547,45.99554583239104],[10.190447360226178,45.99525131645141],[10.190326159282744,45.995018577035765],[10.190202804870667,45.99468683713109],[10.190078517998522,45.99431013160997],[10.190005841091116,45.99393287175184],[10.190023949499762,45.99357267086635],[10.19009427175937,45.99323891346142],[10.190167272645194,45.99303115311851],[10.190278839164241,45.99281397758483],[10.190437211751671,45.99237130195969],[10.190457608951505,45.99211907693155],[10.190293045631629,45.99167077624522],[10.19005797188237,45.991547219943406],[10.18972172472091,45.99152372064343],[10.18939917778806,45.99153609468158],[10.188867970664973,45.9914516208531],[10.188517859948623,45.99138327007635],[10.188050422287255,45.99126212854971],[10.187712086303543,45.99113964290655],[10.187151780165072,45.99090245270685],[10.186643498028504,45.99068272887423],[10.18609571798479,45.990427412279104],[10.185639462820147,45.99022515328059],[10.185117714238347,45.98997855665254],[10.184777468849562,45.98976607585795],[10.184516007235324,45.98961577792197],[10.184369975533881,45.9894282828071],[10.184286938165648,45.98916813764929],[10.184282326825729,45.98895217028782],[10.184418174009842,45.98866275025801],[10.18464553826469,45.988426386687024],[10.184803559796036,45.987965732069455],[10.184747121954558,45.987741309306344],[10.18462631997421,45.98752654947564],[10.184118270630119,45.98731580778681],[10.183637396818144,45.987167782509495],[10.181640139156828,45.98684020530704],[10.181555556176058,45.98684935669053],[10.181255121383954,45.986859451962395],[10.180764969408276,45.98688253172365],[10.180224555874137,45.98696911326329],[10.17977371125487,45.98701876753738],[10.179283942522211,45.98705984598395],[10.17877974024187,45.98702903537213],[10.178414664111568,45.98686180493565],[10.178125140701706,45.98660378464294],[10.178015191169875,45.98628990440558],[10.177971111060225,45.9860383457367],[10.177666586798498,45.98568147676175],[10.1773113700078,45.98537012300942],[10.176971182388312,45.985157617264],[10.176617880317918,45.98493624971244],[10.17627560076745,45.9846247791514],[10.17610339791457,45.98441953483481],[10.17591295411731,45.98396248342556],[10.175942145619217,45.983512165388525],[10.176230615756896,45.98311316448456],[10.176538459196099,45.982713981167606],[10.17686798268623,45.982728575602515],[10.177199397043823,45.98252715213589],[10.177516354208596,45.98225387946988],[10.177638939096873,45.98194659494011],[10.177619518101574,45.98164079142174],[10.17746856379426,45.981219317063555],[10.177279077822174,45.980807269101504],[10.177011214848285,45.980350999604255],[10.176926699082985,45.98001886472364],[10.176841234921845,45.979641725532524],[10.176715733442425,45.97920199481746],[10.176553585983154,45.97886166380256],[10.176341177178625,45.97858483479486],[10.176077501024428,45.97832654437303],[10.176670010603928,45.97765440539255],[10.176534071367822,45.97733179334978],[10.176513704328114,45.97698098692346],[10.176688477532936,45.97670016938525],[10.176812203144488,45.97644688099707],[10.17694271584771,45.97590550756698],[10.176999624584056,45.975544910271914],[10.177170765372749,45.97509312589622],[10.177525805144558,45.97479245698849],[10.177853350394932,45.97441105832403],[10.178132109531335,45.97416516291868],[10.178424532658502,45.97395514295756],[10.178754360388293,45.973681714741325],[10.178852244911392,45.97342869084241],[10.178470921080669,45.97309962034324],[10.177944399449997,45.972619036121486],[10.177394166110403,45.97223769647486],[10.176859126142386,45.97196419599655],[10.1763626445305,45.971681299707456],[10.175701041329246,45.97152611032149],[10.175052363542099,45.97137078225716],[10.174132492196463,45.97120924675321],[10.17343410848285,45.97114440833942],[10.172478758440548,45.97113623584806],[10.171288843996386,45.97102244304732],[10.170500129856926,45.970958535049014],[10.169659802227004,45.97089512883357],[10.168781325380845,45.97085913274286],[10.168068512281083,45.97072241174136],[10.167366734406237,45.97049558578597],[10.16688567152389,45.970329503922905],[10.166131124915037,45.970049199655904],[10.165584991549395,45.96985677193363],[10.165179082267217,45.96958189717814],[10.164852502573822,45.9693962208206],[10.164252475348652,45.96909631825954],[10.163797604807458,45.9689479652732],[10.16327653017837,45.968719252886345],[10.16278106388153,45.96848130020117],[10.162233611014749,45.968225864666834],[10.16142414011654,45.96778408507749],[10.160721860621072,45.96753019840285],[10.16009962556928,45.967401521453496],[10.158803015860519,45.96711768339121],[10.158050461164791,45.96692731194719],[10.15759604212086,45.96676090164237],[10.157409046270004,45.96669080008631],[10.15735099662525,45.966666780386156],[10.156503240859095,45.96638496126998],[10.155683008942145,45.96604225065264],[10.155046593365688,45.965850686291],[10.154086281636538,45.96559938892959],[10.153255396282637,45.965364767143505],[10.152476873962412,45.965165628836516],[10.151569876138517,45.96499476652103],[10.150662537983104,45.964805911153455],[10.14980716445095,45.96463451267093],[10.148848761740897,45.96447316134676],[10.148060535080733,45.96442708174225],[10.147358915902137,45.96420013002794],[10.147021388990566,45.96410451916906],[10.146375102201095,45.96405700439546],[10.145768995133427,45.964081098313045],[10.144918127811192,45.96412563418301],[10.144272955498694,45.964132102870316],[10.143098549047798,45.9641348724743],[10.143018170434678,45.96412985217619],[10.142103517199558,45.96407281507456],[10.141134443542098,45.96401950172075],[10.139982895271894,45.96387801467549],[10.138892564082576,45.96357388118997],[10.138048848117469,45.963339275760966],[10.137074650619303,45.96303396438883],[10.13591853352818,45.96266747315004],[10.134750633971468,45.962355055149246],[10.133555281345135,45.961961923950184],[10.132540032091175,45.96153997230571],[10.131952631469371,45.96121278806405],[10.131092229925793,45.96078928706895],[10.130106139312359,45.96052904809694],[10.129275606900496,45.9603032611798],[10.128534486081804,45.9600315728699],[10.127949658447946,45.95983033415574],[10.127702325676477,45.959724779805654],[10.127181456088257,45.95949591823258],[10.126620626771611,45.95920444425208],[10.125903160496218,45.95882448676978],[10.125185859919313,45.958453556017886],[10.124479846734296,45.95800147804732],[10.123709532432855,45.95755904353205],[10.12296465236807,45.95709836158677],[10.12208730443545,45.95646795741698],[10.121355892593332,45.95603411870361],[10.120752061907272,45.955527024176675],[10.120213640799026,45.95506427900135],[10.11963582686907,45.95456591828176],[10.119266600871908,45.95417352836729],[10.118949167569028,45.95378962199205],[10.118563253438944,45.95320838084592],[10.11820152970417,45.95254588780363],[10.117931724129095,45.95196350613214],[10.117724270538117,45.951272498159035],[10.117535873071539,45.95088732509296],[10.117386907933124,45.95053776598292],[10.1172395740589,45.95026918360765],[10.11701247720517,45.94988438743957],[10.11675941761805,45.9494908505614],[10.116494346651372,45.949142425040534],[10.11620241142755,45.94874025306017],[10.11601330863422,45.948319084835596],[10.115929571411368,45.94800488444452],[10.11586766580484,45.94749246640349],[10.115873327463401,45.94713239756011],[10.115420473072195,45.94642579031644],[10.115218132302852,45.9459867408034],[10.115122055078178,45.94569966449845],[10.115129887189118,45.9454475725242],[10.115199159104154,45.945041870607014],[10.115259668061338,45.94484327162554],[10.115304573259925,45.94450982442348],[10.11532297471573,45.944140616934696],[10.115262344552896,45.943691188523374],[10.115201329701469,45.94322377085543],[10.115203044790066,45.942665716191925],[10.11515494968635,45.94219817400597],[10.115026748039542,45.941596392812144],[10.114823525641409,45.94111235629984],[10.114567452098605,45.94056581189373],[10.114392004234722,45.940180506468145],[10.11413882663497,45.939777970011505],[10.114042044335408,45.93945489904496],[10.113959595696251,45.93920368785506],[10.114017215394808,45.938861102738706],[10.114505677144367,45.93810649725938],[10.114506694336777,45.93780388944123],[10.11443758764634,45.93730892724925],[10.114435335606444,45.93719667298305],[10.11442783874779,45.936822982812004],[10.114544719803108,45.93621882397646],[10.113839979864585,45.93581168021259],[10.113199724945,45.93540390148064],[10.112847737780442,45.93521832285349],[10.112405265882298,45.935024628833496],[10.111845841008495,45.934787058702724],[10.111338904596856,45.93459398655294],[10.11078056817401,45.93441040921383],[10.110260930853967,45.93422645367954],[10.109766355892942,45.934006251788425],[10.109183303530687,45.93387691461317],[10.108768096365532,45.93375494045113],[10.108298619442019,45.93349848715888],[10.107840774408226,45.93317891796431],[10.107394241030194,45.93277822151966],[10.107117495568493,45.93248389594066],[10.106827509590861,45.93217168706195],[10.106615062830276,45.931867723672944],[10.106413740851986,45.93147366012554],[10.10611120332594,45.93117958110038],[10.105758549483063,45.930957967642065],[10.10551067311876,45.93081636948938],[10.105223539522058,45.930648147427775],[10.104859946034141,45.930525659272035],[10.104264796633885,45.93043241433586],[10.103657599141684,45.930384276497115],[10.103476534979524,45.93031852631424],[10.103241893711347,45.93023528442966],[10.102865598854637,45.93012190780201],[10.10244535729962,45.93002218873315],[10.102282425396446,45.929983540402276],[10.101816753487407,45.929916037689374],[10.101466800687191,45.92982940474094],[10.100921788541557,45.929663659643346],[10.100506812365955,45.92955064824927],[10.100077700108601,45.9293747677349],[10.099273528069467,45.929148508847746],[10.098911202931427,45.929088991530406],[10.098432478872523,45.92901258749412],[10.098096493159499,45.92897981849808],[10.097774105563397,45.92898291904576],[10.097052128037033,45.928998873379875],[10.096860397541716,45.92843368024623],[10.096892689987225,45.9281093565079],[10.096885584195526,45.92774940819829],[10.0968413875243,45.92747081398904],[10.096785016870461,45.9272283353123],[10.096690840470005,45.92703123154167],[10.096630161486113,45.92673521027469],[10.096576677819012,45.926474306603104],[10.096327040249733,45.9262426799767],[10.095546599527447,45.92590816645185],[10.094960142853855,45.92559877172045],[10.094515862360558,45.925306003042095],[10.09407178715562,45.92502224380553],[10.093589891134668,45.92478385870625],[10.093003457070791,45.92447445543685],[10.092624894377439,45.92424407200969],[10.092102402720261,45.92390704860388],[10.09163202264432,45.923596526164815],[10.091304891626214,45.923356651350964],[10.091017338142231,45.923161374046444],[10.090677832503323,45.922948620050875],[10.090901646685982,45.92252344360176],[10.09118266241701,45.9223857549437],[10.091512596816004,45.922112593997774],[10.091727378775438,45.921885528949936],[10.091963513648468,45.9214332470501],[10.092152847990045,45.9212244158058],[10.092548844534486,45.92103161315038],[10.09263521028463,45.92083278054099],[10.092681475129323,45.92056233079663],[10.092871330865973,45.92038049502972],[10.093271040220975,45.92037666790471],[10.093619529249318,45.920391339285075],[10.093964451225409,45.92022602625059],[10.0941793969453,45.920007950126106],[10.094316083903072,45.919745628167334],[10.094426995648586,45.919483554034585],[10.094586617033299,45.91907699475054],[10.094800491056798,45.91880491981256],[10.094937528209387,45.91856060113167],[10.095555991438204,45.91787963257673],[10.095814015570285,45.917436127551234],[10.095962996928534,45.91693965970047],[10.096124043475903,45.916605102231685],[10.096376755943751,45.91634166341558],[10.09674300153473,45.91595112535148],[10.097082378050205,45.915506837251876],[10.097360165480001,45.91520715474734],[10.09754768115763,45.91490832145193],[10.097670563861968,45.914601133022636],[10.097755300301285,45.91432129768465],[10.0978004642923,45.913996848025796],[10.097833607642546,45.91371750691446],[10.098280740272138,45.91350620465289],[10.098546850562366,45.91326963645545],[10.098512720098256,45.91284692508681],[10.098195309119355,45.91244496811837],[10.097995893632149,45.91214086112081],[10.097771220023205,45.91186400017978],[10.097483344028623,45.911650769350224],[10.097221063857612,45.91142827950557],[10.0972010734494,45.91106843757655],[10.097194677883659,45.9107444807953],[10.097083559831697,45.91034053956177],[10.096882534075755,45.90995544972839],[10.096550137044511,45.90944559524759],[10.096233848097238,45.90909763070754],[10.095993652077796,45.90868591088508],[10.095907604484722,45.90824570822783],[10.096117169490482,45.9077576718533],[10.096433221817072,45.907439614554264],[10.096952307581825,45.906957599596154],[10.097462765902858,45.90669168110577],[10.097870812180691,45.906462744886156],[10.098775530887417,45.90592300259667],[10.099169440644955,45.90563119364446],[10.099409358381648,45.905376866945296],[10.099348191520395,45.904891430385156],[10.099312336593611,45.90438150422574],[10.099306943653339,45.90410879231878],[10.099313953040943,45.90381169267685],[10.099371630743715,45.903469130044094],[10.099481598416421,45.90316204455774],[10.099563101909906,45.90272023049361],[10.099684171728041,45.90232304809877],[10.099817940631745,45.90191672911585],[10.099882456021483,45.90178279885956],[10.099911090696226,45.90172340887158],[10.100053210377638,45.901428436499074],[10.100326257971217,45.9008947681751],[10.100675752746353,45.90031536365283],[10.101064981446687,45.89978958469214],[10.101479604379014,45.89924555275906],[10.10171505660678,45.89876625085344],[10.102206293481052,45.89818547352703],[10.102624105970625,45.89780343174096],[10.102939351813111,45.89744936494495],[10.104759663594733,45.895640656229205],[10.105381154048306,45.89513060570478],[10.106054716901639,45.894647051805954],[10.106626966292762,45.8942544847621],[10.107326622852975,45.89378866258539],[10.1079001106683,45.89345907955892],[10.108485753905779,45.89309337768615],[10.108981176552527,45.892728551010656],[10.109398543945048,45.892328459352605],[10.109789430297782,45.8918926427299],[10.110154165816216,45.89143907061439],[10.110263486052174,45.89110499663825],[10.110035092822876,45.890639180343435],[10.109746356440594,45.89038097591146],[10.109402519877374,45.88994328582964],[10.109135119425854,45.889459857152715],[10.10906062357033,45.888956545584],[10.109103908486102,45.88854210041715],[10.109225599296225,45.88818090074447],[10.109179759417877,45.88782132868076],[10.108930628753756,45.88760772953831],[10.10862975500557,45.88738563889732],[10.108404618705906,45.88708179941488],[10.108307601904297,45.88674073311398],[10.108468464512317,45.88640613861105],[10.108718117259043,45.88599868477235],[10.10907299618883,45.885698223723615],[10.109770552051515,45.885133417571694],[10.11050588622909,45.8845232275456],[10.111013380620058,45.884122272573954],[10.111534823642605,45.88377517065272],[10.111929411326436,45.88352830605639],[10.112091528611856,45.88325671732932],[10.112138746112823,45.88304024063038],[10.112235523957066,45.88272427423291],[10.112643335782273,45.8824952876491],[10.113024312484576,45.88221255117762],[10.114348730846721,45.882064626812],[10.114942478976241,45.882112840849224],[10.115560054022774,45.882061812118245],[10.116110296578858,45.88186741932648],[10.116479069669504,45.88162079131884],[10.116986132033821,45.881201803633694],[10.117240941588449,45.88105531295743],[10.117743614003993,45.8810593861475],[10.118320164713227,45.88089173239784],[10.11899977926326,45.88072306381769],[10.119384302762036,45.880620290137884],[10.119898220230786,45.88054323076056],[10.12039780668073,45.88039432900323],[10.12113803529783,45.88003604058176],[10.1212787514446,45.87992951693314],[10.121848823926664,45.87949801689115],[10.122263670745863,45.87898090845646],[10.122616068296727,45.878563416771335],[10.12295592476294,45.87816405758644],[10.1233068628554,45.87767457843454],[10.123646917704141,45.877284209518564],[10.124101628720956,45.876829704505255],[10.124532013871429,45.87644743961218],[10.125597475320054,45.8756088864581],[10.12625757072583,45.87511634963964],[10.12703231125004,45.874559671058904],[10.128127644393304,45.873927803913844],[10.128611903484238,45.873662003907256],[10.12899307735894,45.87339722036955],[10.129296787268913,45.873124189467234],[10.129597728176437,45.87271619809176],[10.129862779017884,45.872443548145114],[10.130219835446399,45.872260014780416],[10.130644239890986,45.872219811857825],[10.131262024653452,45.872186687530636],[10.132820046536533,45.87213523833437],[10.133593536003369,45.87215456737863],[10.133925837069862,45.87217502735616],[10.134096677076935,45.87218556862529],[10.134459586321277,45.87228996266556],[10.13501554053657,45.87238344312733],[10.135568191983648,45.872314942267685],[10.136130961657202,45.87211133568974],[10.136473831370727,45.871864897891456],[10.136895811784017,45.871707702885544],[10.137434842461976,45.87160330987427],[10.137832908779348,45.871536358727774],[10.138205013456293,45.8714606292778],[10.138727641896594,45.871185408559],[10.139122201947387,45.870947464055504],[10.139770353666687,45.87050895927747],[10.140216406254135,45.870270495108066],[10.140751730125443,45.86998612595638],[10.141236446656833,45.869747270564886],[10.14165747286401,45.869545034564915],[10.141937912131738,45.86939822959619],[10.143034475879565,45.86883822366063],[10.143411663914922,45.868542481256505],[10.144674604821727,45.86800723072821],[10.144830161890022,45.86794104279642],[10.145075331722936,45.867836704057375],[10.145292807221978,45.86774554682854],[10.145471300194481,45.86767072223998],[10.145779341872407,45.86761362380034],[10.146151965536683,45.86756488675959],[10.146446393803378,45.86747192241107],[10.146728106136598,45.86738809646585],[10.14685258936534,45.867332838634695],[10.147162152354426,45.86719472349202],[10.147454723512967,45.867011764262685],[10.14768157001979,45.86676647937381],[10.14786847121237,45.86645857222594],[10.147922622504339,45.86635784340408],[10.147975500670277,45.86625948732519],[10.148004961471095,45.8662051827271],[10.148191303939852,45.865870294006704],[10.148325775588617,45.86551791819619],[10.148431428712763,45.8654324699399],[10.148472275603472,45.86539943081788],[10.148551488470124,45.86533562854896],[10.14862987940502,45.865271836293765],[10.149184386472296,45.86467222890198],[10.149307780682353,45.86440995454411],[10.149480863879226,45.86405718860389],[10.149829922405669,45.86309217853179],[10.149701637521172,45.86289389451699],[10.149617662090654,45.86257072300787],[10.149207047331364,45.86202582252765],[10.148942779722072,45.86170446327714],[10.148770508002553,45.861472169912986],[10.148625121708402,45.86129363131802],[10.148440721952811,45.861097477364325],[10.148342952786416,45.86072942769447],[10.14828624502209,45.86047797974888],[10.148236783341156,45.8603477670047],[10.148223699264548,45.860313299177676],[10.14819089141765,45.86022691951945],[10.148003899681365,45.85990478262508],[10.147944799645083,45.85984294472189],[10.147857080648784,45.8597511604192],[10.147714251122087,45.8596016832203],[10.147217601626346,45.859255651848905],[10.146916758215268,45.85903365977533],[10.14656493392853,45.85883916735126],[10.146328665156402,45.858625539363175],[10.146065700900108,45.85836716476491],[10.145919591771001,45.85815261284657],[10.145732990167675,45.85784845600795],[10.145704024970376,45.857785988685734],[10.145612281922439,45.85761565825582],[10.14553092852849,45.85741846544605],[10.145520127429142,45.85727561545315],[10.145513243512374,45.857184614953525],[10.145840862929056,45.85683030259688],[10.146171069610688,45.856601973448164],[10.14647608753305,45.85640090275764],[10.146743392322344,45.85624520434434],[10.147073962662091,45.85603487653681],[10.147030900965449,45.85581929060401],[10.14697213648371,45.8554688578768],[10.147032283328492,45.85526124921029],[10.147126777468289,45.85484627027874],[10.146824290771416,45.854543282024274],[10.147039119502482,45.85434311295292],[10.14704460454136,45.853983038507636],[10.146987165015766,45.85369559791655],[10.146862730635371,45.853282818257334],[10.146920808846698,45.85297620593419],[10.147225064509744,45.852739139029545],[10.147605475632773,45.85244729826056],[10.1473610772644,45.85183771643953],[10.146618052339338,45.85203419403446],[10.145939981588603,45.85225702047314],[10.145839860414448,45.85194377965576],[10.145722107901687,45.85168316885464],[10.145563330576953,45.851477738617035],[10.145315681704762,45.85133622237111],[10.144928999154702,45.85132209125641],[10.144581298659872,45.85132557748112],[10.144153395263418,45.85118586741799],[10.143761700639352,45.85092875822517],[10.143615247114974,45.85069621598306],[10.143686239003246,45.850389493810525],[10.143719701576176,45.850137138951524],[10.143381762349094,45.8499875114452],[10.142927367307966,45.849812040462396],[10.142498343779787,45.849618325940824],[10.141834801206022,45.849291948979044],[10.141159474481228,45.84901967645417],[10.140625086827448,45.848709992888644],[10.140051886546912,45.84839169729312],[10.13938723737248,45.84801130943463],[10.139196117111537,45.847896791942205],[10.138943928243638,45.84774570245538],[10.138358219343026,45.84744553522683],[10.137967522442041,45.847233409296486],[10.137368768695762,45.84692435190283],[10.136708934138642,45.846777926957905],[10.136411688576795,45.846726876501926],[10.136112211946509,45.846567846559225],[10.136005172587245,45.84637090215658],[10.1360907173323,45.84614503764781],[10.136254446963605,45.84596338757905],[10.136482731787288,45.8457901115824],[10.136567724241912,45.845537246560006],[10.136612617585737,45.84521277793925],[10.136489379326616,45.84485396678839],[10.136253208607071,45.84464031641422],[10.13583659121595,45.84441944845576],[10.135371598232862,45.84435205539483],[10.135023965591419,45.84435551182976],[10.134511476057616,45.844486614986785],[10.134212410392614,45.84434558446802],[10.133487876962418,45.844181756075436],[10.132977425220474,45.84441183870374],[10.132921159794817,45.84442823102704],[10.132593331060137,45.84452366851499],[10.13236485896728,45.84468794515897],[10.1314574253196,45.84502995490181],[10.131126758102452,45.84460121223717],[10.13099381801957,45.844395504576866],[10.130871528419402,45.8440816911969],[10.130723141577246,45.84375014736683],[10.130561520484926,45.84340072130871],[10.130167387431575,45.843017600381025],[10.129917648974919,45.842768052191026],[10.129563251218093,45.84243854448318],[10.12929955456058,45.84213512260478],[10.128880468679881,45.841659762818935],[10.128811849061474,45.84158191659892],[10.128678716897875,45.84136721364306],[10.128377208421139,45.84101026365777],[10.12830927965922,45.84092982890186],[10.128020565480536,45.84066267106131],[10.127487422526839,45.84040692361835],[10.12732853789228,45.84019247154963],[10.127206124787445,45.839869660834474],[10.127055217477729,45.83941210743052],[10.12694546844249,45.839080176089446],[10.12665331325727,45.83864202296654],[10.126490343092682,45.8383529033527],[10.126426253282139,45.83823924941616],[10.126300793904488,45.83806525898471],[10.126187788035912,45.837908565507604],[10.12583510116989,45.837660024468576],[10.125472436932395,45.83755559984194],[10.125073870737465,45.83758653281606],[10.124638334318151,45.837698823991325],[10.12421182898624,45.837622028969996],[10.1237041012131,45.83734800216786],[10.123260042596698,45.8370373475523],[10.122986959195257,45.83690502799094],[10.12270155799285,45.83679981657504],[10.12219493495725,45.83657978171221],[10.121920407083644,45.836375475439425],[10.121698099570102,45.83620665284466],[10.121421701721427,45.83594833436359],[10.121249536049302,45.83567101994039],[10.12119367167096,45.835455549175656],[10.121111918851312,45.835231335491855],[10.12087277274162,45.83486464869223],[10.120700338269566,45.83461432191238],[10.120463004616159,45.834337645890734],[10.120351192662165,45.83410021655761],[10.11915797300365,45.83282933232932],[10.118839251117686,45.83234642668157],[10.118611939390673,45.831925629304436],[10.118438260516935,45.83161230792286],[10.118304291190235,45.83135260499917],[10.118090213656638,45.83094966654422],[10.118074715835723,45.83072650063257],[10.118072088108558,45.830688828815084],[10.118338625915085,45.830497204978975],[10.118659723258292,45.83045805933768],[10.119183723846316,45.83026390794607],[10.119462760842769,45.83005416748865],[10.120134001240196,45.8298157499164],[10.119819612555652,45.829231605067946],[10.119736874120278,45.829038902757006],[10.11968455424852,45.82891790393952],[10.119638880397801,45.82882054502172],[10.11948279933333,45.82848786303116],[10.119270170051607,45.82815691246566],[10.119110450728103,45.827897464563954],[10.119001880746499,45.82761950386012],[10.118891685277507,45.82726056449911],[10.118809388124054,45.827009349966445],[10.118199719821375,45.826781312840794],[10.11767177904184,45.82677748599954],[10.117168693300096,45.826728401985676],[10.116774001369093,45.8266039323979],[10.116313033836233,45.82643074069179],[10.115805809876516,45.82617468342429],[10.115363479427378,45.82594499562987],[10.114726999142682,45.82566319231661],[10.114312050667715,45.825514227580534],[10.113857969639373,45.82533865904482],[10.114080126305184,45.82485945678019],[10.114229177786212,45.82458797257953],[10.114351421476092,45.82426275828153],[10.114455240604483,45.82398272173379],[10.114481314235197,45.82391336892042],[10.114543138514168,45.82354984134631],[10.114265647115547,45.82319253025739],[10.114010201117521,45.822803500049325],[10.113960276084004,45.8227274704752],[10.113902352106392,45.822647022171665],[10.113536542537666,45.82213755457928],[10.113310364673493,45.821770744414806],[10.112836781647955,45.82126232535405],[10.112363748503638,45.820780904614814],[10.11181259536484,45.820255230143935],[10.111690613718634,45.820143805707374],[10.111646054623249,45.82010309827812],[10.111432361574675,45.81990790681212],[10.110985971011592,45.8194712153835],[10.1106854984238,45.819107998486565],[10.110616667078123,45.81902477794927],[10.110339403966783,45.81867645011652],[10.110061426518252,45.81829212663587],[10.109744482482352,45.817890191507225],[10.109506916780484,45.817595466430795],[10.109200519145272,45.81715741004923],[10.109175686494764,45.81712165029061],[10.108858512536044,45.81653418877825],[10.108725821139906,45.81628841171781],[10.10840349509821,45.81583306711281],[10.108366519761464,45.81578427052295],[10.108125902810583,45.815466727399226],[10.108040104513677,45.81529475467206],[10.107948599901928,45.81511133974981],[10.107924797500365,45.81506366087647],[10.107829885597235,45.81482155741564],[10.107733570479216,45.814507468136185],[10.107622375098327,45.81409451534835],[10.107489928750915,45.81390678442787],[10.10720306566256,45.81372056981649],[10.10690110949489,45.81363659852551],[10.10682772701975,45.81361618977875],[10.106402703313872,45.813602318663946],[10.106096163216591,45.81372228447987],[10.105659880381827,45.81378951703855],[10.10514438967798,45.81375850687774],[10.104679509072048,45.81368201019208],[10.10405842610995,45.81351699262551],[10.103539554462822,45.81331500347349],[10.10317462143241,45.81308450093778],[10.102782137373708,45.812764271558414],[10.102400588089838,45.81234493013297],[10.102203298014334,45.8121308151742],[10.10209455218069,45.811960860448934],[10.101950954885242,45.811737230530866],[10.101816956642221,45.81146851233796],[10.101712665911858,45.81132100071149],[10.10168065172572,45.81126429462496],[10.101577303270076,45.81106578834965],[10.10133386344021,45.80981704869583],[10.101264177032544,45.80954769318387],[10.10086031512967,45.80929956705653],[10.098482958121604,45.80817939474448],[10.098303727088293,45.80810460213634],[10.097885997154751,45.807928619861364],[10.09781585933391,45.80789922919101],[10.097784392516896,45.80788605587918],[10.097665381154107,45.8078362317655],[10.095871638210347,45.80693539146751],[10.095547124099818,45.806794504217635],[10.092613701269308,45.80552651156249],[10.086843826997676,45.803322412072475],[10.079252979101286,45.80142328574445],[10.077038967281258,45.80085014228681],[10.076794138315822,45.80070845183229],[10.076390795498497,45.80047824372575],[10.076051401717523,45.80022942280138],[10.07569952521077,45.799998709138585],[10.07529581800131,45.799750491032555],[10.074618985883514,45.79935184475509],[10.074202430094498,45.79910374461958],[10.073773017393224,45.798855762989774],[10.073381868586408,45.7985894311258],[10.072770590082483,45.7982531464152],[10.071635229621917,45.797426750665515],[10.070807437795722,45.796534453058456],[10.066600980315137,45.791884474562984],[10.064624166604183,45.78942774801435],[10.063845484005219,45.78839991836348],[10.062512728782654,45.78664820116075],[10.06113413852084,45.78383481578355],[10.060317755610743,45.78216828105004],[10.059897268662612,45.781176237488104],[10.05860421254559,45.778637909243855],[10.057799132056694,45.776881239335594],[10.057399691622496,45.77616487489607],[10.057182155970404,45.775545851737206],[10.05690943943021,45.77472930428915],[10.056755720144505,45.77408268431467],[10.056545459716109,45.77316655191306],[10.056401196837719,45.77233982218693],[10.055270195827504,45.76829997679835],[10.055163016541668,45.76739188700033],[10.055031261109994,45.765862998634375],[10.054911514906241,45.764288966960585],[10.054917870570495,45.76326282769925],[10.055213469636263,45.76189200037311],[10.055600418473416,45.76059231093088],[10.056282276788663,45.75856984183516],[10.05680387101359,45.75759294325389],[10.057915871367825,45.755881509342025],[10.058512337043043,45.75478689184145],[10.059012909874978,45.754062179765086],[10.060744218830004,45.75247098047526],[10.061047592574452,45.75219812783052],[10.06260581648949,45.75076602335617],[10.062791460624354,45.75059778518842],[10.063403721651225,45.749665012259385],[10.063839079901273,45.748895898107456],[10.064207400133235,45.74798340351301],[10.064601773985068,45.74708865525623],[10.064869305611767,45.746285101752264],[10.065211389100508,45.745345823520815],[10.065527598146629,45.744397811908144],[10.065820451818807,45.74357600889768],[10.065996461451283,45.74269230819277],[10.066168499813383,45.7416016197375],[10.066332143376261,45.74074502066795],[10.064968157591025,45.733917226822285],[10.064854034352296,45.73332425663672],[10.064396770255787,45.73158237822232],[10.064134080722258,45.73070554830045],[10.063328807910972,45.728136062355595],[10.063087975332227,45.72695921022312],[10.062622282100218,45.724767386104844],[10.062590912665959,45.724637169619974],[10.062468652602032,45.72412075149996],[10.062205657533582,45.72304312779428],[10.062162055500043,45.72269250594286],[10.062130460449346,45.7223822713214],[10.062054741487744,45.721946432762856],[10.061998320871314,45.72125841432146],[10.061982972144467,45.72095702109483],[10.06192597367042,45.7206200347526],[10.061750871450938,45.71977108812844],[10.061670396704866,45.71946582452251],[10.061527912772364,45.71894059679551],[10.061262866508846,45.718430020524224],[10.06121593869692,45.718326953248265],[10.061172487104969,45.718111336621035],[10.06104647554875,45.71756346566153],[10.060841987873935,45.71694432486558],[10.059803478303472,45.713668704681524],[10.059637758474167,45.713058195842095],[10.059682300503097,45.712315225877184],[10.059514043992314,45.7120377597573],[10.059437084371094,45.71153442788484],[10.05936784454431,45.710675498234686],[10.059233022504737,45.70944815699436],[10.059145274097162,45.70884142195267],[10.059226049614615,45.70810261307918],[10.059330164332728,45.70698555377244],[10.059425477336745,45.7061656131609],[10.059612751087018,45.705115285494905],[10.059800773878425,45.70444298241885],[10.060091329295611,45.70388672541631],[10.060128007179904,45.70298181620831],[10.06066018010345,45.70191478620608],[10.062213174142398,45.6985835616234],[10.062231830890495,45.698551886029385],[10.062333012759108,45.69838443367883],[10.062463491684372,45.69806819054309],[10.06262491321546,45.69764815425829],[10.062915619230532,45.69718641544823],[10.063196326394205,45.69628372710757],[10.063445279483279,45.69578185859459],[10.063686571984338,45.69529807153056],[10.064136752066032,45.694317302058096],[10.06433301732786,45.69400044133677],[10.064416348651886,45.69373864662749],[10.06452489867802,45.69349460476723],[10.064798088227262,45.69300152130278],[10.064897162635955,45.69268106945441],[10.065027273421501,45.692346817640775],[10.065072175317498,45.692175389238066],[10.06522613641831,45.6917869213337],[10.06532580629797,45.69149796817728],[10.065368549612742,45.69125454146683],[10.065394030235261,45.69094828629162],[10.065532204807809,45.6898984043768],[10.065533552351736,45.68928994113822],[10.065533365485198,45.68924132850121],[10.065391608122713,45.6887521165648],[10.065317794043061,45.68862679307418],[10.06542443081432,45.688324281491816],[10.064967345944087,45.68657339431588],[10.06464519572588,45.68583833786849],[10.064022801734703,45.684170005640766],[10.063689525527808,45.68352504213244],[10.063188320232527,45.682827651490506],[10.062717761041155,45.68239101197536],[10.062222203968092,45.68199058312541],[10.061533228022554,45.68154695614006],[10.06108991269374,45.68119105230686],[10.060428150162323,45.68082816236719],[10.059596280927208,45.68029584195597],[10.058765275970632,45.67980852065143],[10.058104418432297,45.67949062381514],[10.057442889289277,45.67913671068983],[10.056458864383996,45.67870480074243],[10.05607917798025,45.67852829080107],[10.055655798634268,45.67833419557569],[10.05456927664937,45.67791219301591],[10.05318565103616,45.67739393548815],[10.052616575977279,45.67717416638808],[10.049434753333815,45.67593435456772],[10.046739289831105,45.675293049179004],[10.044395862347775,45.674936481702815],[10.027749441271748,45.67388152041115],[10.025025527155982,45.673770991826075],[10.006157230852196,45.67263381172267],[9.999856721790776,45.67210412587942],[9.98384845856233,45.669273022587824],[9.980070640945774,45.668342428973375],[9.975157923663156,45.667430450193564],[9.974429412184064,45.667432175606116],[9.974039636968278,45.66702596331028],[9.973532800765128,45.66667024324888],[9.973248942528606,45.66650351995044],[9.972897167502602,45.666288632772904],[9.972379674056457,45.66605902904059],[9.971926404921797,45.66582887686812],[9.971435069059323,45.66562603326609],[9.97096972804193,45.6654409770407],[9.970491537935287,45.665256025495054],[9.969974711321335,45.66506240673058],[9.96953506326255,45.664877126259],[9.969082563508605,45.66469195053433],[9.968707553093857,45.66453312314589],[9.967972380412867,45.664332353217254],[9.967263489189707,45.66416735464014],[9.966504348100095,45.66406576604571],[9.965706575591263,45.663955522807555],[9.964961377012454,45.66391681363584],[9.964499011012602,45.66390273080965],[9.963433684841682,45.66391172929865],[9.963010751698718,45.66395130173965],[9.962446793011718,45.66400105398006],[9.96192208419215,45.664095491165774],[9.96148721995551,45.66418916625697],[9.960925255768458,45.66435591404914],[9.96047864033849,45.66451269100003],[9.960056623312585,45.66460623359296],[9.95942876960837,45.66467452183624],[9.959044952518937,45.66474976663284],[9.958675038569297,45.66488788298047],[9.958356154824534,45.66500757779492],[9.958070866412047,45.665122473037975],[9.9578078983077,45.66522818568537],[9.957375039953932,45.665438847189534],[9.956975068670832,45.66574371839624],[9.956879262442955,45.66583679295826],[9.956742171283338,45.665929528624986],[9.956074252225054,45.66646232703596],[9.955778491602487,45.666622318308626],[9.955743494564475,45.666640621195526],[9.955314659979779,45.66680622525582],[9.954884882621856,45.66691782429924],[9.953091499970265,45.66719383675657],[9.952668434518461,45.66717937956128],[9.952030079596424,45.66719820112708],[9.951506512759446,45.6671260654605],[9.951013318357012,45.66690515617175],[9.950594552477169,45.666719627431],[9.950293565749257,45.66661862917658],[9.949768434849004,45.66640697486813],[9.949464317008557,45.66631049818834],[9.949112073748543,45.66611991208583],[9.94907888362514,45.66610217825784],[9.9486593854982,45.66601565493681],[9.948070850599454,45.665944045172495],[9.947216609974323,45.66581612923135],[9.946701098417648,45.665793398459435],[9.9462720031265,45.665801454694574],[9.945903945752551,45.66576850523576],[9.945590974973552,45.665717086748224],[9.94529884928962,45.665665515497025],[9.94479262436204,45.6655256847852],[9.9443823317495,45.66541208146245],[9.943893259723549,45.66529011462601],[9.943491778209252,45.665176417244915],[9.943092622656604,45.66529673080625],[9.942595277789408,45.66535033400304],[9.94230733747866,45.66527761988564],[9.942213258868186,45.66512891146645],[9.942163038058224,45.66512713245302],[9.941823102198644,45.665055482584926],[9.941690890983564,45.66502761578856],[9.941405348185194,45.66483195612682],[9.941353949926748,45.664759771142016],[9.941209814635794,45.66458054867433],[9.941053852815138,45.66444542589132],[9.940414482262941,45.664096474941196],[9.939407183030575,45.663504130981984],[9.93920081914487,45.66335401005854],[9.938729713926957,45.662939865402144],[9.938288322881778,45.66242645183302],[9.938157177465424,45.662084313310864],[9.9380283643852,45.66172739227723],[9.938010778672107,45.66167870722511],[9.937986161992566,45.66161048241347],[9.938006310289216,45.66112628861898],[9.93810792665207,45.66082622249113],[9.938247109053718,45.66052145780437],[9.938398470481157,45.6601967972691],[9.938419273270759,45.659939219300306],[9.938479158808686,45.65976930325933],[9.938556947489088,45.65935724514371],[9.938572505621838,45.659163490202005],[9.938600695332068,45.6587848350824],[9.938580363924086,45.65831857671749],[9.938550445686266,45.658030596754614],[9.938458943959105,45.657809148743915],[9.938292161970713,45.65744800434293],[9.938276725041725,45.657414621073606],[9.938226769098932,45.657241016505125],[9.9380982894977,45.657249612371714],[9.937668387362159,45.65728116393218],[9.937046372385796,45.65732682553898],[9.936963954731711,45.657003475164984],[9.936829608660863,45.65664455108541],[9.936630353950598,45.65624114616101],[9.936430953429873,45.65582874390895],[9.936257957544361,45.65546112176939],[9.93617569628218,45.65514678559004],[9.936132094829047,45.65484110706517],[9.936061640307624,45.654463649097515],[9.935926405258195,45.65405072148166],[9.935804923007371,45.65369169054806],[9.935683866419458,45.65335966032991],[9.935601014341051,45.65300930795361],[9.935516688938181,45.652568957239005],[9.935380864582795,45.65212003295609],[9.935168786015506,45.65171672753954],[9.934982685798312,45.65133121964548],[9.934833593380844,45.650855397115784],[9.934632429207515,45.65033500540342],[9.934431566720598,45.649832600834024],[9.934141330189481,45.64935793251512],[9.933711123047932,45.64895642781364],[9.93328288968387,45.648671903896656],[9.932775419636288,45.64825300122714],[9.932216783046625,45.647843524872904],[9.931735154266804,45.64743342085892],[9.931230538863614,45.64718553130932],[9.9308040961192,45.647008987444984],[9.930441407137781,45.64680493329081],[9.929922168209865,45.646449118866755],[9.929354467881558,45.646264723794104],[9.928994142598057,45.646204651485185],[9.928673507846183,45.64621627466909],[9.928044611260374,45.64621237465845],[9.927609103537003,45.64626092760992],[9.927314561102678,45.64629932224547],[9.926662390842962,45.646439625584726],[9.926178496207946,45.646668572297266],[9.92587735538498,45.64708505296678],[9.925510580105882,45.647412052739284],[9.92537239760047,45.64759319737097],[9.925083800617088,45.64799156437938],[9.92493572835343,45.64835279140614],[9.92451805670579,45.648707206466696],[9.924161865698526,45.64889910771734],[9.923245511274617,45.649365576104366],[9.92299151747605,45.6495296436448],[9.92255760348508,45.64967715316237],[9.922058328808646,45.64975320821304],[9.92163561002292,45.64980161886431],[9.921367458879477,45.649884780360765],[9.920691328097778,45.65013326310191],[9.920001629472605,45.65033683879144],[9.919351136833845,45.65058510875874],[9.918636634052062,45.650842884684764],[9.918526964961265,45.65083596971453],[9.917750172199394,45.65078700784681],[9.917653209091789,45.65074205487956],[9.917349271982285,45.65060121305367],[9.917009025291016,45.65019890367063],[9.91671937370251,45.649751191671136],[9.916546233263489,45.649365549520326],[9.916347882836943,45.64900711472484],[9.916297005662157,45.64890427605573],[9.916239220818245,45.64878746586518],[9.916201890464707,45.64871124827247],[9.916055670726493,45.64845140128381],[9.916027235285267,45.64840064859138],[9.915897203787548,45.64812864723586],[9.915878522263498,45.64786777666213],[9.915870590693215,45.64776013239509],[9.91585895151636,45.64760241547736],[9.91584826887141,45.64746298603118],[9.915915455764157,45.64688638732742],[9.915968434377008,45.64669729247172],[9.916060941268261,45.64636317891919],[9.916207425766876,45.64590297010853],[9.916404934579843,45.64542434075186],[9.916692873077993,45.64498098384896],[9.917098917412421,45.644698692107475],[9.917352023116665,45.64448065387612],[9.917481755822422,45.64432828872153],[9.917591248725886,45.644199700778216],[9.917867056444395,45.643801438165696],[9.917806769652499,45.643252875363714],[9.917320435410208,45.64254572568976],[9.916965334304706,45.642017541701065],[9.91670328136442,45.64168660604955],[9.916362654187575,45.641257312560164],[9.915880463442441,45.6408021296597],[9.915307854787994,45.64031168600569],[9.91489011154576,45.639873990136955],[9.9144836132875,45.63933719751262],[9.91411719950026,45.63889908934135],[9.913660691708259,45.638443707420876],[9.91336032851516,45.63812208398155],[9.91207495073148,45.63709275972451],[9.911423317305339,45.63657142365671],[9.911205787666978,45.63638653868843],[9.910772811061875,45.63601857445288],[9.910241728728973,45.63570777956633],[9.909644600326681,45.635280489849464],[9.908930550968122,45.63476413717202],[9.908152116672989,45.63423027964072],[9.907437658435295,45.633686916337446],[9.906733448751787,45.632981451198276],[9.906070789299099,45.632464651531556],[9.905434367264565,45.63198366051677],[9.90520056238438,45.63180549249727],[9.904797518925104,45.63147566303383],[9.904379781323264,45.63102893430932],[9.90412274216834,45.63074375655077],[9.903896470817786,45.630492711673064],[9.90365747038571,45.629990553199434],[9.903352293085343,45.62936292252615],[9.903189984125685,45.62884214618314],[9.903039198791195,45.628240299184064],[9.902889137753816,45.627683426354125],[9.902725801286413,45.627099669975514],[9.902576614729663,45.626596797774404],[9.90240104326723,45.62604913933654],[9.90228933478893,45.62548296322791],[9.902191891817393,45.62500668767944],[9.902185538204005,45.62461070833209],[9.902232654571826,45.62434931623379],[9.902247471148522,45.62382198593212],[9.901931418837647,45.62316358705759],[9.901823957920048,45.622941646676004],[9.901810344006506,45.62291351390115],[9.901653270936654,45.62255164753095],[9.901453808857616,45.62217726867689],[9.901360416969165,45.62195298449771],[9.901213421598563,45.62158510179442],[9.901078380108041,45.62116313440874],[9.900852983411706,45.620705877187355],[9.900640578089641,45.62025751069221],[9.900297467125096,45.61965715837943],[9.8999541939889,45.619047811646084],[9.899930925467915,45.61901372683372],[9.899599573174152,45.618528545207056],[9.899177082073166,45.617775813841014],[9.898768567298978,45.61709495644514],[9.898452281868169,45.61656640603073],[9.89813571335417,45.61601983169517],[9.897883528223892,45.61543676620115],[9.897639668956645,45.614673610070994],[9.897423552504586,45.61399125245006],[9.897180087081724,45.61320108570528],[9.896858983215086,45.6123665327419],[9.89652849365491,45.61174807718417],[9.89624829685313,45.61106620223082],[9.895981495009254,45.61042023855454],[9.895793511137084,45.60989065777719],[9.895646010605118,45.609486788117266],[9.895484833025844,45.60902899749671],[9.895340346158312,45.608814124002585],[9.895295363995386,45.608757018510886],[9.894941311533863,45.60830765228222],[9.894882232102908,45.60823264629323],[9.89450378996736,45.60782157256733],[9.89436898252058,45.60759252110484],[9.89431926271535,45.607508003116656],[9.894055789593601,45.60706902073006],[9.893999534813364,45.60697340433061],[9.89392398379672,45.606845033426275],[9.89373931987442,45.60652245052841],[9.893516069180588,45.60619115401843],[9.893280239744351,45.6058779672375],[9.892694824358273,45.60535150639658],[9.892367153175767,45.60506910254734],[9.892039988766115,45.604787151931006],[9.891920408414713,45.60468410127602],[9.891628715175239,45.60443274999922],[9.890453353609582,45.6039018712451],[9.890091062853683,45.60369766718502],[9.889665102601235,45.60352098078446],[9.889381035189668,45.60339718127562],[9.889006506415171,45.603229089926636],[9.888527679207277,45.60295378452556],[9.888204436501432,45.60278528953599],[9.887902564149776,45.60265261223367],[9.887471475736387,45.60265596443879],[9.887446527134811,45.6026759928457],[9.887397874544458,45.602715043564736],[9.887243525303928,45.6028377594859],[9.887222383954574,45.60286942795967],[9.887105752848491,45.60304584262197],[9.88708378679412,45.60328004832162],[9.887049883031212,45.60356833795088],[9.886977626540078,45.60386592378989],[9.886723021225464,45.60398491925859],[9.886340076551907,45.60409589627099],[9.885881322632864,45.60427948216296],[9.885582013474693,45.6043583034069],[9.88543438848179,45.60439994912445],[9.884090615984286,45.604761747745],[9.883850955188445,45.604826260847766],[9.884036946556872,45.6051353553654],[9.884232835632735,45.60546236395063],[9.884276549598711,45.60560350461214],[9.884327401890967,45.60576767013164],[9.884342798939135,45.60588005163712],[9.884370964396375,45.60609135971288],[9.884553733948371,45.6062969550306],[9.88480103388212,45.60652907337826],[9.885008755580031,45.60668947712191],[9.885294243608945,45.60690327036538],[9.885554859650773,45.60706328268857],[9.885622990722663,45.60713012876465],[9.88585525775359,45.60735797437017],[9.885278219177616,45.60751546920988],[9.885033027520166,45.60752620032986],[9.884778412340754,45.607537336096776],[9.884506434777778,45.60759166714727],[9.884377358411708,45.60761746114271],[9.884215919675468,45.607649715405465],[9.884168047204065,45.607663580389385],[9.88367990186562,45.60781588084291],[9.883385837794986,45.60787215067568],[9.883077642859101,45.60800054815431],[9.882685085867777,45.60816559724024],[9.882356170479921,45.60830091807613],[9.88188233839751,45.608495831178175],[9.881348423202303,45.60879699494573],[9.880652397014561,45.609101749874114],[9.880469532597193,45.609181816802185],[9.880201176273319,45.60940811636616],[9.879963229527828,45.60960875688053],[9.879468609021647,45.609963602717585],[9.87907403246257,45.61015566306185],[9.878488931213182,45.6104661850593],[9.878293195138264,45.610549252137154],[9.877992073473997,45.6106770377624],[9.87749330374156,45.6108698912554],[9.877248653705983,45.610963424355354],[9.876844675898642,45.61111788756988],[9.87547524120631,45.60965226274914],[9.87601127167845,45.609486135761756],[9.874824080949884,45.60819011258289],[9.873828858141154,45.606865619071634],[9.873602219385038,45.60713737158266],[9.872886959644518,45.60732286611175],[9.872528617771781,45.60737060396291],[9.872014876611562,45.60732051681058],[9.871617502836472,45.6073325660627],[9.871246482593492,45.60738939132035],[9.870684911528565,45.60756470524153],[9.870328236772977,45.60772042556308],[9.870151246784918,45.60788378786259],[9.869685967471073,45.6084813981185],[9.869281239921367,45.608898521487056],[9.869004651169922,45.60920666593434],[9.868247200911954,45.60998649801919],[9.865179015462973,45.610621851409405],[9.86462190870966,45.61025702839752],[9.864321451447173,45.60989927410802],[9.864017816001802,45.6093345128612],[9.863597940162528,45.608716639964335],[9.863334837539709,45.6082865785893],[9.862990818167528,45.60759612672623],[9.862739298688851,45.60708497879929],[9.862201167111385,45.606278955849575],[9.862184708589503,45.606252091781585],[9.861951316858947,45.60587581449079],[9.861751678881214,45.605400274385694],[9.861644007116713,45.60506804561183],[9.86156389555934,45.60486163971868],[9.861138566570528,45.604720844112876],[9.860327731631365,45.60452892400568],[9.859453354051974,45.60437349558428],[9.858618411733849,45.6042807703621],[9.857539150772784,45.60414487902051],[9.856342454778456,45.60387483194657],[9.85531410642087,45.603711530332816],[9.854325435437644,45.60362892189234],[9.853541798982837,45.603535776458656],[9.852629666721832,45.603425575520674],[9.85187193317555,45.603350236013014],[9.851357564685737,45.60325504693098],[9.850573803356548,45.60315288652801],[9.850214817740293,45.602309487596244],[9.84955583916344,45.600280189774345],[9.849084846058071,45.598807553836835],[9.84950792836409,45.598804406086906],[9.849676824108963,45.598101079403314],[9.850332575879229,45.59822220877188],[9.85106874923151,45.59602951635443],[9.854023284384,45.59724056148863],[9.854644764374536,45.59594878725215],[9.85352668827354,45.59577713019603],[9.854145295813057,45.59429636087654],[9.853847993549321,45.59413656892751],[9.854396890752927,45.5931333703608],[9.853623208228854,45.59284213354096],[9.85395159219967,45.59251563071324],[9.854202527508598,45.59215372250359],[9.854351568272875,45.59183757211961],[9.854411992228025,45.591594106838315],[9.854446489670652,45.591332825579705],[9.854518743227963,45.59102624791889],[9.854834572270905,45.5907178437381],[9.855216561095036,45.59054397350086],[9.855507554850305,45.59028976640558],[9.855580098113125,45.59000119315315],[9.85538098221394,45.589552643136535],[9.855619743781851,45.58923581861891],[9.85579373539312,45.58887448340965],[9.85604505102425,45.588539574542175],[9.856196126579405,45.588358415219666],[9.856256787040696,45.58813293905345],[9.856023317528775,45.587954666455666],[9.855674913274397,45.58780427673641],[9.855390588664125,45.58765338869374],[9.855118666134505,45.587475402367595],[9.854847021287622,45.587315420622105],[9.854712821935456,45.58692039511923],[9.854862939655115,45.586676239780346],[9.855128294379856,45.58642222458614],[9.855278846390735,45.58620508810323],[9.855452966515045,45.585852747820326],[9.85541026949911,45.58557403445678],[9.85502257284623,45.58536990885709],[9.85473703535303,45.5851380303705],[9.855052658752005,45.58408005470891],[9.854805033435357,45.583706373724205],[9.854196337354,45.583296885425106],[9.854037120973512,45.58322308764718],[9.853718666818725,45.58307543577572],[9.852936134106589,45.583036290390716],[9.85234830825729,45.583157699362204],[9.852004162877979,45.583286282393715],[9.85152009087375,45.58348790989661],[9.851073927660847,45.58365325324748],[9.850956977843115,45.58367294709367],[9.850534135685711,45.583861617873204],[9.850429753727193,45.58389306734337],[9.849742704561177,45.58410682012722],[9.849298706869119,45.58421442298777],[9.848486455481352,45.584238878343776],[9.847699041394609,45.58417110415368],[9.847007983104822,45.58412100488219],[9.846517345612689,45.5840326059152],[9.84590428835458,45.58393897138126],[9.844991886380624,45.583694143092146],[9.844657782379254,45.58355548468369],[9.844513581382037,45.58326203458385],[9.84438785265424,45.583035931701865],[9.844246323830703,45.58292038413019],[9.844179935656731,45.5828857964298],[9.843990936137404,45.58278728202859],[9.84368119831756,45.58252572731512],[9.843502593459652,45.58226932261979],[9.843348742509361,45.581914574392485],[9.84334561725519,45.58170596338889],[9.843130608518708,45.58135166664344],[9.843099107585369,45.58130444964984],[9.842853549473077,45.580936460639464],[9.842577938197335,45.58061942343363],[9.842156864568793,45.57992301895702],[9.8419154906939,45.579556637846686],[9.84179916254917,45.5793734126973],[9.84172387694536,45.57901194491328],[9.841738122261072,45.57879706698753],[9.84177390918427,45.578269113079216],[9.841846766655616,45.57788199805123],[9.84202635709329,45.57762296666597],[9.842178374121234,45.577272080655874],[9.842382620925028,45.57690854964196],[9.842484788661123,45.576729854805684],[9.842594687369814,45.57648359527417],[9.842644163601793,45.57628687044544],[9.842753113204681,45.57597927229781],[9.84271689555755,45.575893637678874],[9.842662277692432,45.57574677181959],[9.842672686731149,45.57527421506604],[9.842693095983822,45.574887505365005],[9.842731534649717,45.574537455953816],[9.842719488882128,45.57431665114732],[9.84261019166898,45.57401678198516],[9.84254701828842,45.573882255648684],[9.842470423760277,45.57343489654023],[9.84240376736665,45.57306722555659],[9.842348693060636,45.57288968829869],[9.842280684670683,45.57242998644679],[9.842283432406175,45.572031111559724],[9.842380819380425,45.571533376867926],[9.84252233352243,45.57106599092808],[9.842751582767479,45.570622511863725],[9.843085526927362,45.570172101536556],[9.843343894554035,45.56992476330341],[9.843594076715442,45.569714278416846],[9.843845172573227,45.569565153344],[9.844035767166764,45.56945942701339],[9.844091700243515,45.569428043646795],[9.843860567422556,45.569359316833754],[9.843462376127047,45.56929925437394],[9.84305016508432,45.56915827411952],[9.842727791958678,45.56902564370948],[9.84221294415352,45.56887642246416],[9.841838756709285,45.56870817223604],[9.841399326386153,45.568459383526026],[9.841139677089926,45.56823627339879],[9.840969483479284,45.567994494452975],[9.8408113977074,45.56770762727031],[9.840729966850619,45.56740220679032],[9.840672241200307,45.56697057488819],[9.840602138165917,45.566566062332186],[9.840506264165107,45.56615272223292],[9.840424943052682,45.56585627736129],[9.84045909004688,45.56556799506777],[9.840401260268662,45.565127388736045],[9.840346249623684,45.56487576417105],[9.840303105177831,45.56456104415681],[9.840205895739855,45.56405770144648],[9.840527564479896,45.56414534817951],[9.840896988239075,45.56399860301011],[9.841034167299505,45.563745562843806],[9.84131217301277,45.56348248908533],[9.841812415243052,45.563514803549815],[9.842179681282468,45.563224063630585],[9.842239024808835,45.56290860611544],[9.842311063407513,45.56258402415131],[9.842460767503695,45.56231289854619],[9.842585131859503,45.562059951022526],[9.842696417269416,45.56178911044928],[9.842783142056316,45.561590451205554],[9.842882809538347,45.56140069465396],[9.843279181788274,45.56144829366843],[9.843447621608101,45.56146852481389],[9.843693773598188,45.561646733590386],[9.844116847745937,45.561661595430195],[9.844091348823255,45.56162539732372],[9.843946636039117,45.561419820774404],[9.843713182850426,45.56123254465565],[9.843668810860224,45.56083681743839],[9.843625787636087,45.56053111390568],[9.843417434795342,45.56030763043203],[9.843094439232196,45.560129988566096],[9.842745134198719,45.559907544759554],[9.842409068330834,45.55971200886981],[9.842262857070642,45.55963009643315],[9.842060172146702,45.5595165639251],[9.841646960617256,45.55930358284449],[9.841235634942583,45.55921660260664],[9.840850079034343,45.559138426704145],[9.840516172706694,45.559086891218016],[9.840038759530488,45.55886538225726],[9.83956191599967,45.55867986943108],[9.839060511243225,45.558566537100276],[9.838647719792432,45.558380546934025],[9.838104131626315,45.558015511148405],[9.837768226652665,45.55782895327302],[9.837432029350923,45.55762438907694],[9.83719928064007,45.557482088700475],[9.836925557920662,45.55716906048118],[9.836767820562361,45.556900195647415],[9.836596318300177,45.556568406203894],[9.836476486473952,45.55626325989199],[9.836433771708892,45.55597554329156],[9.836606583100844,45.55553322431032],[9.836780326198351,45.55515390637612],[9.836992505238435,45.554774306348854],[9.837153279703458,45.55438608904744],[9.837282440513864,45.554250776066105],[9.837456064519221,45.55406883000996],[9.837757374118944,45.55365257493463],[9.83795831742503,45.553381078773974],[9.83804504642571,45.55318242190522],[9.838142599052148,45.55284865906872],[9.838197269924942,45.552624083106174],[9.838215025561345,45.55255110189761],[9.838297872269434,45.55209144847332],[9.838228207526248,45.551713915305136],[9.838119974105828,45.55132767139664],[9.838025217563612,45.550986322849006],[9.837775520329018,45.55056511457809],[9.83760472652065,45.55027833530767],[9.837239761671341,45.549857972404055],[9.836940310095608,45.54953613502945],[9.83661485690211,45.5491874824649],[9.836368008463214,45.54895525140763],[9.836147033503241,45.54874086029855],[9.836039490216573,45.54839960449538],[9.836060152588162,45.548066407144425],[9.83611145321467,45.547967833568244],[9.836309275266744,45.54758754741476],[9.83652436731384,45.54740594325357],[9.836904891003956,45.547151124793864],[9.837313182019038,45.54704012541539],[9.837631805071949,45.54692976634844],[9.83789959418009,45.54684680157212],[9.838322023546146,45.546825690022196],[9.838756475020555,45.546750494873876],[9.839179167588687,45.54674738842408],[9.839680331928957,45.54685170775632],[9.839976030413725,45.546921555192725],[9.840336029791455,45.5470089009483],[9.84068293880114,45.54707836687011],[9.841054666222503,45.54709362098514],[9.84136276869832,45.54713636758821],[9.84192824313671,45.54725821145194],[9.842236211147556,45.54729194123657],[9.84263263116372,45.5472439997836],[9.8429896767355,45.547133359269445],[9.843398089995128,45.547031334695866],[9.843691207059454,45.5469301599214],[9.844162194679408,45.54672863967847],[9.84455723506338,45.54659070744055],[9.84488839982676,45.5464622413477],[9.845512266887491,45.54620559295448],[9.845753064497362,45.546032798259304],[9.84608068394094,45.545670335716196],[9.846357878209774,45.545362237985195],[9.846422146823588,45.54510652403323],[9.846430415679187,45.54507367008757],[9.846541109738073,45.54476682518111],[9.846587476013779,45.54444244880818],[9.84663491926701,45.54419006654656],[9.846630054246592,45.54386606825894],[9.846676824663328,45.54356867666738],[9.846750165713559,45.543334113355456],[9.846925291667423,45.5430537770269],[9.847049975079699,45.542827829147754],[9.847263525554656,45.5425472251677],[9.84732119409889,45.54249000318129],[9.847528575551225,45.542284213562226],[9.847921976668127,45.542038276289986],[9.8482134358618,45.541829079566426],[9.848594165913392,45.541592230668115],[9.849282128817139,45.54134407980832],[9.849766527708523,45.54118747243391],[9.850237965983814,45.54102194497117],[9.850709806117656,45.540883400440784],[9.851475009704721,45.540661686418666],[9.851806806343289,45.540578193555454],[9.852304674356198,45.54046647120205],[9.853430942616027,45.53992961023763],[9.853321501622768,45.539099715023866],[9.853215237529634,45.538848481344516],[9.852940969935233,45.53849948941786],[9.852771363471714,45.53829374285362],[9.852563169584789,45.53807926964657],[9.85235595784696,45.53792779526266],[9.85212254922238,45.537740516286796],[9.851914929617022,45.537562056246124],[9.85164299000085,45.53736606814107],[9.851396948153756,45.537187876668725],[9.851201970468207,45.53700030646245],[9.8509931338591,45.536740837003705],[9.85086166558854,45.53651679299762],[9.85070215597923,45.53613094039851],[9.850581994666202,45.535807801851305],[9.850564308292618,45.53548390150605],[9.850711458542273,45.53505074659827],[9.850949366540693,45.53468893795414],[9.851148821696851,45.53432741549318],[9.85125987731253,45.53404755068918],[9.851383052401669,45.533722599031705],[9.851558236498827,45.53345125130877],[9.851747629596412,45.533269831405974],[9.852001011865289,45.533087912039484],[9.85224230515544,45.53295110031222],[9.852559867401808,45.53277771783398],[9.852838595973552,45.532577597063266],[9.853026596275502,45.53230617020078],[9.85316350753715,45.532044122305024],[9.853272644974577,45.53163825475606],[9.853318144547602,45.53125986958581],[9.853273458543413,45.53084615418128],[9.853177694144387,45.53044183864761],[9.852902516793979,45.53002984536139],[9.852616315795265,45.52973493870138],[9.852290881022533,45.52938632855966],[9.85203625292671,45.52909070223494],[9.851951974438556,45.52899282071715],[9.851729252945733,45.52866145262097],[9.851531477330925,45.528284881807586],[9.851412278348842,45.52802474406263],[9.851343377239347,45.5277012244482],[9.85136516518406,45.52744903083423],[9.851399644990659,45.52718774777291],[9.851447057269548,45.52693536301716],[9.85153274851956,45.526673696135234],[9.851721142121212,45.5264292561633],[9.852350212420696,45.52568647876017],[9.852781217040427,45.52539522717127],[9.853226101548984,45.52517587437603],[9.85364631729151,45.52501971188866],[9.854170210315518,45.524943790935595],[9.854579396489479,45.52490472522249],[9.854936959866473,45.52483904229503],[9.855332230913843,45.52472807392268],[9.855572657782734,45.524537250481536],[9.855709542776534,45.52427519760118],[9.855755565664603,45.52393280871165],[9.855661570440914,45.52364547942904],[9.855490744053505,45.523358728520826],[9.854904770165852,45.52271504794341],[9.854668553209754,45.52233877003459],[9.854381019725375,45.521953881779936],[9.854224675239465,45.52169981327052],[9.854105330835587,45.5215058938373],[9.853816851984002,45.52105800264713],[9.853619769331248,45.52072642801308],[9.853370935793185,45.520359256207044],[9.853097302785269,45.520046260397855],[9.852785535897024,45.519751562659806],[9.852748609358859,45.51969576078789],[9.852536574619345,45.519375374427256],[9.852608887388934,45.519077789341004],[9.853038749762,45.518714539870665],[9.853534381482762,45.518467818484346],[9.85406869445379,45.51823879785598],[9.854386849205515,45.51811040105866],[9.854691094928555,45.51791008794863],[9.854906696917697,45.51777346172123],[9.855259431930541,45.51755998891453],[9.85701278360709,45.51649753393909],[9.857434903174038,45.51627835336885],[9.857470104585316,45.51626007868839],[9.857698627414083,45.516132346710776],[9.858030241967036,45.51604883509432],[9.858413499453507,45.51599194381025],[9.858823028912813,45.51597986809355],[9.859244668528815,45.51592268167787],[9.859691510769002,45.5158383195373],[9.860112599737617,45.51574513417648],[9.860545409390499,45.51557985553851],[9.86091378013862,45.51538805341433],[9.861624924329481,45.51500464147914],[9.862005529464547,45.51477674269146],[9.862087737625181,45.514720268331814],[9.862198959256942,45.51465490764263],[9.862296961915431,45.51457652398746],[9.86263832920958,45.51429490834295],[9.862941172110217,45.51400458536885],[9.863166504807417,45.51366985113633],[9.863390048614736,45.51321811116292],[9.863500315285782,45.51289324117338],[9.863520946581714,45.51256904997586],[9.863552193393962,45.51210075452436],[9.863417289476665,45.51165172422625],[9.863246211181535,45.51134697322224],[9.863086253633908,45.51093413542465],[9.862824334416542,45.51054907222143],[9.86256225569514,45.51015501208947],[9.862042120988537,45.50962787364685],[9.861903924052962,45.5094872324405],[9.861690997043981,45.509270487299446],[9.861390961816133,45.508903718683946],[9.861074433059796,45.50863759442931],[9.861040808569213,45.5086093109172],[9.860571351509558,45.508045799660245],[9.86047776829019,45.50778545847212],[9.860409526631361,45.50750695279602],[9.86043759085469,45.50738570336212],[9.860457568146828,45.507299557091535],[9.860541406795926,45.50692087853954],[9.86066499510209,45.50663191496194],[9.86074951520911,45.50629824473766],[9.860835961070528,45.506090579081906],[9.861035417689573,45.505738033391374],[9.861223699220968,45.505493577788336],[9.861538470887975,45.50514915695482],[9.861841823460546,45.50489483617784],[9.862119697643047,45.50464972070199],[9.862652881813645,45.5043576593145],[9.862894271974922,45.504238815209945],[9.863314334252703,45.50408261608201],[9.863685650893785,45.504088823153616],[9.86415949192902,45.50410322894269],[9.864569624302403,45.50413612466941],[9.864967928371145,45.504232137042436],[9.865366926994296,45.50437311952666],[9.865713877082586,45.50446050481945],[9.865995658527348,45.50451571565823],[9.86611191000214,45.50453848511969],[9.866432311405616,45.50456306003462],[9.866791114390821,45.504587341600555],[9.86709855938466,45.50460301730117],[9.867622383335181,45.504536030767724],[9.868067186505586,45.504325614069266],[9.868396363199007,45.50408908984648],[9.868774126095893,45.50368116117292],[9.868833541996542,45.503383681227724],[9.868727967140472,45.503177450864534],[9.868596925596002,45.50298042696893],[9.868425544159116,45.5026576968428],[9.868191701927232,45.50243444922788],[9.867984715354634,45.50229201600672],[9.867777154438874,45.5021135643001],[9.867544561585204,45.50197130779755],[9.867246190768965,45.501712546769404],[9.867099222656341,45.50159795190678],[9.867051837957524,45.50156101834852],[9.866689487278956,45.50130272372207],[9.866241813977293,45.5007525632658],[9.86599927367735,45.50053387400992],[9.865778792128378,45.500346519661704],[9.865532313569133,45.50013237643862],[9.865273433163532,45.499945314909716],[9.865027926822501,45.499794150777014],[9.864678633637999,45.49955375951521],[9.864445505234274,45.4993755157321],[9.864121686277905,45.499125933182725],[9.863811075686419,45.49890325691474],[9.863344280871694,45.4985107259244],[9.863133738874026,45.498134286210835],[9.863089554945873,45.49775656965131],[9.863109214917017,45.49736937641925],[9.863207349170612,45.497089594158524],[9.863393107884285,45.49668313167476],[9.863670152914299,45.49634763495348],[9.863707262284045,45.496302704732805],[9.864113203345251,45.49606561019561],[9.864597285732753,45.495917936122126],[9.86504396171547,45.49583353463269],[9.865708198154847,45.49574749807354],[9.866282295150505,45.49562612250309],[9.866754548491567,45.49554152113697],[9.8671632358407,45.49548442222029],[9.867738575696496,45.49544404957009],[9.869270755245356,45.49527046688493],[9.869756669215974,45.49517665788437],[9.870088142956693,45.49509311424062],[9.87039403396666,45.4950097826785],[9.870801465275223,45.49487164441258],[9.871271921215737,45.4946700325101],[9.871792142469051,45.49437802676561],[9.872006640110246,45.49417836606331],[9.872153423457414,45.49401387954235],[9.872233086818621,45.493924602020094],[9.872459118972253,45.49364383441246],[9.872721451735957,45.4932277961948],[9.872932878835169,45.49283011926602],[9.873081276353654,45.49249595029842],[9.873166676044077,45.49222525240158],[9.873200610941298,45.49193695558252],[9.873169014743585,45.491550152223944],[9.873074147032836,45.49120884588281],[9.873005717858964,45.49092133454352],[9.872910991175882,45.4905890065446],[9.872803613861318,45.490265788060825],[9.872722652942686,45.48999638100414],[9.872680221567723,45.48973565896003],[9.872494811626956,45.48933203661823],[9.87236127874627,45.48897299834424],[9.872176012710176,45.48857836923146],[9.87211871295667,45.48818276592397],[9.872049596819913,45.4878502396139],[9.872029297294748,45.48736433708045],[9.872162811626007,45.486895269156946],[9.872397008410129,45.48631740829604],[9.872698815192662,45.48597305326045],[9.872937598719892,45.485692186833674],[9.873138156731669,45.48542062605309],[9.873402398372102,45.485130569916976],[9.873744504660422,45.48491191879048],[9.874024875245716,45.48483776935153],[9.874472284545329,45.48480733690248],[9.874844590875618,45.48488548368492],[9.875255703980756,45.484990357861335],[9.875641664994479,45.48512241088334],[9.876118565888842,45.48534378039088],[9.876402848256147,45.48552162969838],[9.876877401990908,45.485589989089235],[9.877350952965164,45.48559534759188],[9.87810433527134,45.4854905449189],[9.87839776908617,45.485434274080994],[9.878715124949432,45.485269811123125],[9.878851662655533,45.48499873571463],[9.878921852095457,45.484575145958104],[9.878852138662857,45.484206626921186],[9.87866768417566,45.48386599819029],[9.878367788768156,45.48350826486809],[9.878107988609665,45.48325822873409],[9.877833000879038,45.482855303555354],[9.877662323801745,45.48257757654446],[9.877428245899749,45.48233633778854],[9.877115718389561,45.48198769398278],[9.877022239724896,45.48173637827416],[9.876925827774341,45.48129607580702],[9.876752249235778,45.480829342431534],[9.876602848674896,45.48027242809912],[9.876506161445457,45.47981409965467],[9.876515732906995,45.479607009086834],[9.876634868232056,45.479039015233845],[9.87684719107824,45.478704351477575],[9.877228890027496,45.478566387479866],[9.87766122376836,45.478392047896065],[9.877925942574024,45.47813797761241],[9.878100152591704,45.47782159618037],[9.878233594829275,45.477352521815284],[9.87836972153529,45.4770544398176],[9.878438619232698,45.47654984065694],[9.878523408528117,45.47624314231743],[9.878454829601106,45.47594663613137],[9.878323815559988,45.47574962365466],[9.878115335483335,45.47550818909309],[9.877942465768221,45.475086468510966],[9.878002359999694,45.47482497702637],[9.878189342062411,45.47450849434686],[9.878442124119612,45.474308529035774],[9.87868832581378,45.47421953225161],[9.878976474515905,45.47411538877332],[9.880539832088912,45.47345526430115],[9.880846293231818,45.47341687909579],[9.881422940278654,45.473475436130755],[9.881859275095675,45.473562081441884],[9.882269476378177,45.4736129257612],[9.882601533908211,45.47357435603674],[9.88341742974326,45.47338801472679],[9.883877668479887,45.47336646258681],[9.884125930361627,45.473329514685894],[9.884388227548852,45.47329048445203],[9.884795466451582,45.473152315169585],[9.885292814419657,45.473049449707375],[9.88566293790625,45.472992564439416],[9.886134572314194,45.47288089806148],[9.88647839115015,45.472779219002405],[9.886809734873845,45.47269562655703],[9.887100264646309,45.47245934388671],[9.887261337305105,45.47212505677841],[9.887392992409888,45.47154796049867],[9.887400541889862,45.47121484835714],[9.88750832207147,45.47074596025449],[9.88754144154325,45.47041264837489],[9.887675096848579,45.469961554142344],[9.887799310563937,45.46972656352851],[9.888051895183391,45.46951756266763],[9.88855007474899,45.46931680701014],[9.888598525857743,45.46929729418869],[9.889044385739936,45.469176800691486],[9.889387752553171,45.469048109029664],[9.889729584480246,45.468820418365155],[9.890020534724323,45.46861113211128],[9.890234985463366,45.46842043332297],[9.890443924382321,45.46787873269714],[9.890311679504837,45.466764575301646],[9.89032968967214,45.46631341993721],[9.890362106316319,45.46593511438754],[9.89043246993297,45.4655295064341],[9.890476815691912,45.465097113844685],[9.890533943290514,45.464664602599335],[9.890591523093967,45.46425911127945],[9.89071159632157,45.46376310196221],[9.890820613314848,45.46337520261252],[9.89101870887744,45.46295960151518],[9.891293574550154,45.462543399814244],[9.891544666733536,45.46224440640473],[9.891758402167213,45.462008712919726],[9.891995854347453,45.46165581128483],[9.892194103048544,45.46124920266488],[9.892238880584339,45.46100433847689],[9.892276520398944,45.46079850092788],[9.892243251116545,45.460312701026886],[9.892207734171809,45.459682890632735],[9.892161541392209,45.45918819576916],[9.892052839455793,45.45878398375272],[9.89195677590114,45.45837068061741],[9.891833988830774,45.45788557976111],[9.891714923961294,45.45763447399796],[9.891542836285753,45.45726676146255],[9.890891191622563,45.457307869726264],[9.89053140290718,45.45720265104898],[9.890337024274794,45.45704214556758],[9.890154010551617,45.45679153775075],[9.889983212180871,45.45650483300774],[9.889927380783252,45.456208233311],[9.88990566632138,45.45564132382518],[9.889990195992787,45.45532561930577],[9.890010392829671,45.45498342960858],[9.889938580642395,45.45482432973021],[9.889864622827604,45.45466052627044],[9.889589550870044,45.45424861333314],[9.889362812190027,45.45380364143458],[9.889232360777688,45.45349529083258],[9.889074102142365,45.45319047358772],[9.888993259825005,45.45293007126297],[9.888960901276562,45.45249827740002],[9.889044748009333,45.45213758144946],[9.889141515128975,45.45178578064208],[9.889199493692198,45.45140727538592],[9.889220263168893,45.4511010636652],[9.889202667048597,45.45079517236057],[9.889043255224387,45.45041835924884],[9.888820796725758,45.45009605241899],[9.888651441617494,45.44989934582036],[9.88837569318739,45.4494424195975],[9.888150101613547,45.448922112556524],[9.887977385506447,45.44850939899739],[9.88779214781264,45.448114794049935],[9.887671116951859,45.44773768307571],[9.887485883714598,45.44734305864339],[9.88740084246163,45.44681265866297],[9.887381251810092,45.44638074575212],[9.887298899710999,45.446021342447466],[9.887370085325584,45.4456697424943],[9.887466994982946,45.445326937470774],[9.887539053883044,45.44502934268262],[9.887637516678137,45.444785537540916],[9.887862569994137,45.44445974634204],[9.888113202532816,45.444133754791345],[9.888325895744341,45.44383506620166],[9.888463279952807,45.44362695890587],[9.888553982988904,45.44328822020542],[9.888571994026197,45.4432210718672],[9.888554519075575,45.44292417227514],[9.888421707533567,45.44261016234777],[9.888356881388951,45.44240121444584],[9.88834090842609,45.44234975875651],[9.888233515627277,45.44202653510921],[9.888049596724718,45.44171293763374],[9.88793126658508,45.44150682158976],[9.887735253593343,45.441238316809404],[9.88833222781368,45.44017151740717],[9.888569211665626,45.43979163666396],[9.888678741370011,45.43943973705562],[9.888824105246279,45.43892553535974],[9.888969722684733,45.438429325010894],[9.889089076435795,45.43788832248993],[9.889122052011313,45.4375460323989],[9.8891405271269,45.437095827264095],[9.889145941030447,45.436627714958874],[9.889251238984738,45.43600581904527],[9.889211783530783,45.43512400077812],[9.889279714699775,45.434565402906436],[9.889322915538278,45.434060993596816],[9.889329036205348,45.433637893656446],[9.889346826282456,45.43314267809246],[9.889250404254145,45.43270236621056],[9.889115207461696,45.432235365852016],[9.889059266147713,45.43192975326737],[9.888899937358246,45.431552938102556],[9.888818559859569,45.43125653820887],[9.888736056453794,45.43088813939769],[9.889065310083375,45.43068753292727],[9.889315707333813,45.43035254568328],[9.889478349501664,45.43012624902736],[9.889691693090555,45.42987254953536],[9.889929873602672,45.42957365676727],[9.89001368455284,45.42921294094182],[9.890020368020734,45.428825836888926],[9.889999516259815,45.4283129320808],[9.889634703516641,45.4273303265779]]]},"properties":{"localID":"12","namespace":"IT.PCMDPC","versionID":"1","ID_Evento":"1","ID_EventoS":"COVID-19-Italia","nomeLingua":"ita","nomeStatus":"standardizzato","nomeOrigin":"endonimo","nomePronun":"unpopulated","nomeFonte":"provISTAT2019","nomeTesto":"Bergamo","nomeScript":"ital","tipoZona":"humanHealthRestrictedZone","tipoZonaSp":"areaMisureUrgentiContenimentoContagio","designIniz":"2020-03-02T00:00:00.000Z","designFine":"08/03/2020","dominioAmb":"tutelaSalute","nomeAutCom":"Presidente del Consiglio dei Ministri","nomeAutRuo":"authority","datasetIni":"02-03-2020","datasetFin":"08-03-2020","legNome":"misure urgenti in materia di contenimento e gestione dell'emergenza epidemiologica da COVID-19","legNomeBre":"DPCM 01/03/2020","legData":"2020-03-01T00:00:00.000Z","legDataTip":"creazione","legLink":"http://www.protezionecivile.it/amministrazione-trasparente/provvedimenti/-/content-view/view/1220881","legSpecRif":"Allegato 3","legNumID":"unpopulated","legDocUff":"unpopulated","legDataApp":"2020-03-02T00:00:00.000Z","legDataAbr":"unpopulated","legLivello":"nazionale","legGU_ID":"52 01-03-2020","legGU_ISSN":"unpopulated","legGU_ISBN":"unpopulated","legGU_Link":"https://www.gazzettaufficiale.it/eli/gu/2020/03/01/52/sg/html"}},
[truncated: 8,673,619 more chars]
