# Supplementary material for: COVID-19 in Italy: Dataset of the Italian Civil Protection Department
Source: Data Brief. 2020 Apr 10;30:105526. doi: 10.1016/j.dib.2020.105526 (PMC7178485; doi:10.1016/j.dib.2020.105526)
Supplement: Supplementary file 2 [file mmc2.zip › COVID-19/CHANGELOG_EN.md]

# Changelog

All changes to the project, new features and information are documented in this file

## 2020-03-08

- Modified dataset "dati-andamento-nazionale" by reporting the total data of the Regions
- Removed directory "shape-aree-contenimento" with "shp" and "geojson"

## 2020-03-10

- Areas updated according to the new Decree of the President of the Council of Ministers (DPCM) March 09, 2020

## 2020-03-11

- Trento and Bolzano renamed in "dati-regioni and "dati-province" ("denominazione_regione") to "P.A. Bolzano" and "P.A. Trento"
- Friuli V. G. renamed in "dati-regioni and "dati-province" ("denominazione_regione") to "Friuli Venezia Giulia"

## 2020-03-12

- Add code of conduct in italian language (CODE_OF_CONDUCT.md) and in english language (CODE_OF_CONDUCT_EN.md)
- Add changelog in italian language (CHANGELOG.md) and in english language (CHANGELOG_EN.md)
- Areas updated according to the new Decree of the President of the Council of Ministers (DPCM) March 11, 2020

## Next updates

- Add "Note" (Notes) in "dati-regioni", "dati-province" and "dati-andamento-nazionale"
