# Supplementary material for: COVID-19 in Italy: Dataset of the Italian Civil Protection Department
Source: Data Brief. 2020 Apr 10;30:105526. doi: 10.1016/j.dib.2020.105526 (PMC7178485; doi:10.1016/j.dib.2020.105526)
Supplement: Supplementary file 2 [file mmc2.zip › COVID-19/CODE_OF_CONDUCT.md]

# Codice di Comportamento del Collaboratore

## Il Nostro Impegno

Nell'interesse della promozione di un ambiente aperto e accogliente, noi
contributori e manutentori ci impegnamo a rendere la partecipazione al nostro
progetto e alla nostra la nostra comunità un'esperienza libera da molestie per
tutti, indipendentemente dall'età, corporatura, disabilità, etnia,
caratteristiche sessuali, identità ed espressione di genere, livello di
esperienza, istruzione, stato socio-economico, nazionalità, aspetto, razza,
religione o identità e orientamento sessuale.

## I nostri Standard

Esempi di comportamenti che contribuiscono alla creazione di un ambiente
positivo:

* Uso di un linguaggio accogliente e inclusivo
* Rispettare i punti di vista ed esperienze differenti
* Accettare con garbo le critiche costruttive
* Concentrarsi su ciò che è meglio per la comunità
* Mostrare empatia nei confronti degli altri membri della comunità

Esempi di comportamento inaccettabile dei partecipanti:

* L'uso di linguaggio o immagini sessualizzate e l'attenzione sessuale o
  avance indesiderate
* Comportamenti da troll, commenti offensivi e attacchi personali o politici
* Molestie in pubblico o in privato
* Pubblicazione di informazioni private altrui, ad esempio un indirizzo postale o
  elettronico, senza autorizzazione esplicita
* Altri comportamenti che potrebbero ragionevolmente essere considerati
  inappropriati in un contesto professionale

## Le nostre Responsabilità

I manutentori del progetto sono responsabili del chiarimento degli standard di
comportamento accettabili e sono tenuti a intraprendere azioni correttive
appropriate ed eque in risposta a qualsiasi caso di comportamento inaccettabile.

I manutentori del progetto hanno il diritto e la responsabilità di rimuovere,
modificare o rifiutare commenti, commit, codice, modifiche dei wiki, issue e altri
contributi non allineati a questo Codice di Comportamento, o di escludere,
temporaneamente o permanentemente, qualsiasi contributore per
comportamenti ritenuti inappropriati, minacciosi, offensivi o dannosi.

## Scopo

Questo Codice di Comportamento si applica sia all'interno degli spazi del
progetto che negli spazi pubblici quando un individuo rappresenta il progetto
o la sua comunità. Esempi di rappresentanza di un progetto o di una comunità
includono l'uso di un indirizzo e-mail ufficiale del progetto, la pubblicazione
tramite un account ufficiale attraverso social media o la funzione di
rappresentante designato ad un evento online o offline. La rappresentanza di un
progetto può essere ulteriormente definita e chiarita dai manutentori del progetto.

## Applicazione

I casi di comportamento abusivo, molesto o altrimenti inaccettabile possono
essere presentate contattando il team del progetto. Tutti i reclami saranno esaminati ed indagati e daranno
luogo a una risposta ritenuta necessaria ed appropriata alle circostanze. Il
team del progetto è obbligato a mantenere la riservatezza per quanto riguarda
la persona che ha riportato il caso.
Ulteriori dettagli su specifiche politiche di attuazione possono essere
pubblicate separatamente.

I manutentori del progetto che non rispettino o applichino il Codice di 
Comportamento in buona fede possono subire ripercussioni temporanee o
permanenti come determinato da altri membri alla guida del progetto.

## Attribuzione

Questo Codice di Comportamento è adattato dal [Contributor Covenant][homepage],
versione 1.4, disponibile all'indirizzo https://www.contributor-covenant.org/version/1/4/code-of-conduct.html

[homepage]: https://www.contributor-covenant.org
