# Supplementary material for: COVID-19 in Italy: Dataset of the Italian Civil Protection Department
Source: Data Brief. 2020 Apr 10;30:105526. doi: 10.1016/j.dib.2020.105526 (PMC7178485; doi:10.1016/j.dib.2020.105526)
Supplement: Supplementary file 2 [file mmc2.zip › COVID-19/dati-andamento-nazionale/dpc-covid19-ita-andamento-nazionale-20200227.csv]

data	stato	ricoverati_con_sintomi	terapia_intensiva	totale_ospedalizzati	isolamento_domiciliare	totale_attualmente_positivi	nuovi_attualmente_positivi	dimessi_guariti	deceduti	totale_casi	tamponi
2020-02-27 18:00:00	ITA	248	56	304	284	588	203	45	17	650	12014
