# Supplementary material for: COVID-19 in Italy: Dataset of the Italian Civil Protection Department
Source: Data Brief. 2020 Apr 10;30:105526. doi: 10.1016/j.dib.2020.105526 (PMC7178485; doi:10.1016/j.dib.2020.105526)
Supplement: Supplementary file 2 [file mmc2.zip › COVID-19/dati-andamento-nazionale/dpc-covid19-ita-andamento-nazionale.csv]

data	stato	ricoverati_con_sintomi	terapia_intensiva	totale_ospedalizzati	isolamento_domiciliare	totale_attualmente_positivi	nuovi_attualmente_positivi	dimessi_guariti	deceduti	totale_casi	tamponi
2020-02-24 18:00:00	ITA	101	26	127	94	221	221	1	7	229	4324
2020-02-25 18:00:00	ITA	114	35	150	162	311	90	1	10	322	8623
2020-02-26 18:00:00	ITA	128	36	164	221	385	74	3	12	400	9587
2020-02-27 18:00:00	ITA	248	56	304	284	588	203	45	17	650	12014
2020-02-28 18:00:00	ITA	345	64	409	412	821	233	46	21	888	15695
2020-02-29 18:00:00	ITA	401	105	506	543	1049	228	50	29	1128	18661
2020-03-01 18:00:00	ITA	639	140	779	798	1577	528	83	34	1694	21127
2020-03-02 18:00:00	ITA	742	166	908	927	1835	258	149	52	2036	23345
2020-03-03 18:00:00	ITA	1034	229	1263	1000	2263	428	160	79	2502	25856
2020-03-04 18:00:00	ITA	1346	295	1641	1065	2706	443	276	107	3089	29837
2020-03-05 18:00:00	ITA	1790	351	2141	1155	3296	590	414	148	3858	32362
2020-03-06 18:00:00	ITA	2394	462	2856	1060	3916	620	523	197	4636	36359
2020-03-07 18:00:00	ITA	2651	567	3218	1843	5061	1145	589	233	5883	42062
2020-03-08 18:00:00	ITA	3557	650	4207	2180	6387	1326	622	366	7375	49937
2020-03-09 18:00:00	ITA	4316	733	5049	2936	7985	1598	724	463	9172	53826
2020-03-10 18:00:00	ITA	5038	877	5915	2599	8514	529	1004	631	10149	60761
2020-03-11 17:00:00	ITA	5838	1028	6866	3724	10590	2076	1045	827	12462	73154
2020-03-12 17:00:00	ITA	6650	1153	7803	5036	12839	2249	1258	1016	15113	86011
2020-03-13 17:00:00	ITA	7426	1328	8754	6201	14955	2116	1439	1266	17660	97488
2020-03-14 17:00:00	ITA	8372	1518	9890	7860	17750	2795	1966	1441	21157	109170
2020-03-15 17:00:00	ITA	9663	1672	11335	9268	20603	2853	2335	1809	24747	124899
2020-03-16 17:00:00	ITA	11025	1851	12876	10197	23073	2470	2749	2158	27980	137962
2020-03-17 17:00:00	ITA	12894	2060	14954	11108	26062	2989	2941	2503	31506	148657
2020-03-18 17:00:00	ITA	14363	2257	16620	12090	28710	2648	4025	2978	35713	165541
