# Supplementary material for: COVID-19 in Italy: Dataset of the Italian Civil Protection Department
Source: Data Brief. 2020 Apr 10;30:105526. doi: 10.1016/j.dib.2020.105526 (PMC7178485; doi:10.1016/j.dib.2020.105526)
Supplement: Supplementary file 2 [file mmc2.zip › COVID-19/dati-json/dpc-covid19-ita-andamento-nazionale.json]

[
    {
        "data": "2020-02-24 18:00:00",
        "stato": "ITA",
        "ricoverati_con_sintomi": 101,
        "terapia_intensiva": 26,
        "totale_ospedalizzati": 127,
        "isolamento_domiciliare": 94,
        "totale_attualmente_positivi": 221,
        "nuovi_attualmente_positivi": 221,
        "dimessi_guariti": 1,
        "deceduti": 7,
        "totale_casi": 229,
        "tamponi": 4324
    },
    {
        "data": "2020-02-25 18:00:00",
        "stato": "ITA",
        "ricoverati_con_sintomi": 114,
        "terapia_intensiva": 35,
        "totale_ospedalizzati": 150,
        "isolamento_domiciliare": 162,
        "totale_attualmente_positivi": 311,
        "nuovi_attualmente_positivi": 90,
        "dimessi_guariti": 1,
        "deceduti": 10,
        "totale_casi": 322,
        "tamponi": 8623
    },
    {
        "data": "2020-02-26 18:00:00",
        "stato": "ITA",
        "ricoverati_con_sintomi": 128,
        "terapia_intensiva": 36,
        "totale_ospedalizzati": 164,
        "isolamento_domiciliare": 221,
        "totale_attualmente_positivi": 385,
        "nuovi_attualmente_positivi": 74,
        "dimessi_guariti": 3,
        "deceduti": 12,
        "totale_casi": 400,
        "tamponi": 9587
    },
    {
        "data": "2020-02-27 18:00:00",
        "stato": "ITA",
        "ricoverati_con_sintomi": 248,
        "terapia_intensiva": 56,
        "totale_ospedalizzati": 304,
        "isolamento_domiciliare": 284,
        "totale_attualmente_positivi": 588,
        "nuovi_attualmente_positivi": 203,
        "dimessi_guariti": 45,
        "deceduti": 17,
        "totale_casi": 650,
        "tamponi": 12014
    },
    {
        "data": "2020-02-28 18:00:00",
        "stato": "ITA",
        "ricoverati_con_sintomi": 345,
        "terapia_intensiva": 64,
        "totale_ospedalizzati": 409,
        "isolamento_domiciliare": 412,
        "totale_attualmente_positivi": 821,
        "nuovi_attualmente_positivi": 233,
        "dimessi_guariti": 46,
        "deceduti": 21,
        "totale_casi": 888,
        "tamponi": 15695
    },
    {
        "data": "2020-02-29 18:00:00",
        "stato": "ITA",
        "ricoverati_con_sintomi": 401,
        "terapia_intensiva": 105,
        "totale_ospedalizzati": 506,
        "isolamento_domiciliare": 543,
        "totale_attualmente_positivi": 1049,
        "nuovi_attualmente_positivi": 228,
        "dimessi_guariti": 50,
        "deceduti": 29,
        "totale_casi": 1128,
        "tamponi": 18661
    },
    {
        "data": "2020-03-01 18:00:00",
        "stato": "ITA",
        "ricoverati_con_sintomi": 639,
        "terapia_intensiva": 140,
        "totale_ospedalizzati": 779,
        "isolamento_domiciliare": 798,
        "totale_attualmente_positivi": 1577,
        "nuovi_attualmente_positivi": 528,
        "dimessi_guariti": 83,
        "deceduti": 34,
        "totale_casi": 1694,
        "tamponi": 21127
    },
    {
        "data": "2020-03-02 18:00:00",
        "stato": "ITA",
        "ricoverati_con_sintomi": 742,
        "terapia_intensiva": 166,
        "totale_ospedalizzati": 908,
        "isolamento_domiciliare": 927,
        "totale_attualmente_positivi": 1835,
        "nuovi_attualmente_positivi": 258,
        "dimessi_guariti": 149,
        "deceduti": 52,
        "totale_casi": 2036,
        "tamponi": 23345
    },
    {
        "data": "2020-03-03 18:00:00",
        "stato": "ITA",
        "ricoverati_con_sintomi": 1034,
        "terapia_intensiva": 229,
        "totale_ospedalizzati": 1263,
        "isolamento_domiciliare": 1000,
        "totale_attualmente_positivi": 2263,
        "nuovi_attualmente_positivi": 428,
        "dimessi_guariti": 160,
        "deceduti": 79,
        "totale_casi": 2502,
        "tamponi": 25856
    },
    {
        "data": "2020-03-04 18:00:00",
        "stato": "ITA",
        "ricoverati_con_sintomi": 1346,
        "terapia_intensiva": 295,
        "totale_ospedalizzati": 1641,
        "isolamento_domiciliare": 1065,
        "totale_attualmente_positivi": 2706,
        "nuovi_attualmente_positivi": 443,
        "dimessi_guariti": 276,
        "deceduti": 107,
        "totale_casi": 3089,
        "tamponi": 29837
    },
    {
        "data": "2020-03-05 18:00:00",
        "stato": "ITA",
        "ricoverati_con_sintomi": 1790,
        "terapia_intensiva": 351,
        "totale_ospedalizzati": 2141,
        "isolamento_domiciliare": 1155,
        "totale_attualmente_positivi": 3296,
        "nuovi_attualmente_positivi": 590,
        "dimessi_guariti": 414,
        "deceduti": 148,
        "totale_casi": 3858,
        "tamponi": 32362
    },
    {
        "data": "2020-03-06 18:00:00",
        "stato": "ITA",
        "ricoverati_con_sintomi": 2394,
        "terapia_intensiva": 462,
        "totale_ospedalizzati": 2856,
        "isolamento_domiciliare": 1060,
        "totale_attualmente_positivi": 3916,
        "nuovi_attualmente_positivi": 620,
        "dimessi_guariti": 523,
        "deceduti": 197,
        "totale_casi": 4636,
        "tamponi": 36359
    },
    {
        "data": "2020-03-07 18:00:00",
        "stato": "ITA",
        "ricoverati_con_sintomi": 2651,
        "terapia_intensiva": 567,
        "totale_ospedalizzati": 3218,
        "isolamento_domiciliare": 1843,
        "totale_attualmente_positivi": 5061,
        "nuovi_attualmente_positivi": 1145,
        "dimessi_guariti": 589,
        "deceduti": 233,
        "totale_casi": 5883,
        "tamponi": 42062
    },
    {
        "data": "2020-03-08 18:00:00",
        "stato": "ITA",
        "ricoverati_con_sintomi": 3557,
        "terapia_intensiva": 650,
        "totale_ospedalizzati": 4207,
        "isolamento_domiciliare": 2180,
        "totale_attualmente_positivi": 6387,
        "nuovi_attualmente_positivi": 1326,
        "dimessi_guariti": 622,
        "deceduti": 366,
        "totale_casi": 7375,
        "tamponi": 49937
    },
    {
        "data": "2020-03-09 18:00:00",
        "stato": "ITA",
        "ricoverati_con_sintomi": 4316,
        "terapia_intensiva": 733,
        "totale_ospedalizzati": 5049,
        "isolamento_domiciliare": 2936,
        "totale_attualmente_positivi": 7985,
        "nuovi_attualmente_positivi": 1598,
        "dimessi_guariti": 724,
        "deceduti": 463,
        "totale_casi": 9172,
        "tamponi": 53826
    },
    {
        "data": "2020-03-10 18:00:00",
        "stato": "ITA",
        "ricoverati_con_sintomi": 5038,
        "terapia_intensiva": 877,
        "totale_ospedalizzati": 5915,
        "isolamento_domiciliare": 2599,
        "totale_attualmente_positivi": 8514,
        "nuovi_attualmente_positivi": 529,
        "dimessi_guariti": 1004,
        "deceduti": 631,
        "totale_casi": 10149,
        "tamponi": 60761
    },
    {
        "data": "2020-03-11 17:00:00",
        "stato": "ITA",
        "ricoverati_con_sintomi": 5838,
        "terapia_intensiva": 1028,
        "totale_ospedalizzati": 6866,
        "isolamento_domiciliare": 3724,
        "totale_attualmente_positivi": 10590,
        "nuovi_attualmente_positivi": 2076,
        "dimessi_guariti": 1045,
        "deceduti": 827,
        "totale_casi": 12462,
        "tamponi": 73154
    },
    {
        "data": "2020-03-12 17:00:00",
        "stato": "ITA",
        "ricoverati_con_sintomi": 6650,
        "terapia_intensiva": 1153,
        "totale_ospedalizzati": 7803,
        "isolamento_domiciliare": 5036,
        "totale_attualmente_positivi": 12839,
        "nuovi_attualmente_positivi": 2249,
        "dimessi_guariti": 1258,
        "deceduti": 1016,
        "totale_casi": 15113,
        "tamponi": 86011
    },
    {
        "data": "2020-03-13 17:00:00",
        "stato": "ITA",
        "ricoverati_con_sintomi": 7426,
        "terapia_intensiva": 1328,
        "totale_ospedalizzati": 8754,
        "isolamento_domiciliare": 6201,
        "totale_attualmente_positivi": 14955,
        "nuovi_attualmente_positivi": 2116,
        "dimessi_guariti": 1439,
        "deceduti": 1266,
        "totale_casi": 17660,
        "tamponi": 97488
    },
    {
        "data": "2020-03-14 17:00:00",
        "stato": "ITA",
        "ricoverati_con_sintomi": 8372,
        "terapia_intensiva": 1518,
        "totale_ospedalizzati": 9890,
        "isolamento_domiciliare": 7860,
        "totale_attualmente_positivi": 17750,
        "nuovi_attualmente_positivi": 2795,
        "dimessi_guariti": 1966,
        "deceduti": 1441,
        "totale_casi": 21157,
        "tamponi": 109170
    },
    {
        "data": "2020-03-15 17:00:00",
        "stato": "ITA",
        "ricoverati_con_sintomi": 9663,
        "terapia_intensiva": 1672,
        "totale_ospedalizzati": 11335,
        "isolamento_domiciliare": 9268,
        "totale_attualmente_positivi": 20603,
        "nuovi_attualmente_positivi": 2853,
        "dimessi_guariti": 2335,
        "deceduti": 1809,
        "totale_casi": 24747,
        "tamponi": 124899
    },
    {
        "data": "2020-03-16 17:00:00",
        "stato": "ITA",
        "ricoverati_con_sintomi": 11025,
        "terapia_intensiva": 1851,
        "totale_ospedalizzati": 12876,
        "isolamento_domiciliare": 10197,
        "totale_attualmente_positivi": 23073,
        "nuovi_attualmente_positivi": 2470,
        "dimessi_guariti": 2749,
        "deceduti": 2158,
        "totale_casi": 27980,
        "tamponi": 137962
    },
    {
        "data": "2020-03-17 17:00:00",
        "stato": "ITA",
        "ricoverati_con_sintomi": 12894,
        "terapia_intensiva": 2060,
        "totale_ospedalizzati": 14954,
        "isolamento_domiciliare": 11108,
        "totale_attualmente_positivi": 26062,
        "nuovi_attualmente_positivi": 2989,
        "dimessi_guariti": 2941,
        "deceduti": 2503,
        "totale_casi": 31506,
        "tamponi": 148657
    },
    {
        "data": "2020-03-18 17:00:00",
        "stato": "ITA",
        "ricoverati_con_sintomi": 14363,
        "terapia_intensiva": 2257,
        "totale_ospedalizzati": 16620,
        "isolamento_domiciliare": 12090,
        "totale_attualmente_positivi": 28710,
        "nuovi_attualmente_positivi": 2648,
        "dimessi_guariti": 4025,
        "deceduti": 2978,
        "totale_casi": 35713,
        "tamponi": 165541
    }
]
