# Supplementary material for: COVID-19 in Italy: Dataset of the Italian Civil Protection Department
Source: Data Brief. 2020 Apr 10;30:105526. doi: 10.1016/j.dib.2020.105526 (PMC7178485; doi:10.1016/j.dib.2020.105526)
Supplement: Supplementary file 2 [file mmc2.zip › COVID-19/dati-json/dpc-covid19-ita-province.json]

[
    {
        "data": "2020-02-24 18:00:00",
        "stato": "ITA",
        "codice_regione": 13,
        "denominazione_regione": "Abruzzo",
        "codice_provincia": 69,
        "denominazione_provincia": "Chieti",
        "sigla_provincia": "CH",
        "lat": 42.35103167,
        "long": 14.16754574,
        "totale_casi": 0
    },
    {
        "data": "2020-02-24 18:00:00",
        "stato": "ITA",
        "codice_regione": 13,
        "denominazione_regione": "Abruzzo",
        "codice_provincia": 66,
        "denominazione_provincia": "L'Aquila",
        "sigla_provincia": "AQ",
        "lat": 42.35122196,
        "long": 13.39843823,
        "totale_casi": 0
    },
    {
        "data": "2020-02-24 18:00:00",
        "stato": "ITA",
        "codice_regione": 13,
        "denominazione_regione": "Abruzzo",
        "codice_provincia": 68,
        "denominazione_provincia": "Pescara",
        "sigla_provincia": "PE",
        "lat": 42.46458398,
        "long": 14.21364822,
        "totale_casi": 0
    },
    {
        "data": "2020-02-24 18:00:00",
        "stato": "ITA",
        "codice_regione": 13,
        "denominazione_regione": "Abruzzo",
        "codice_provincia": 67,
        "denominazione_provincia": "Teramo",
        "sigla_provincia": "TE",
        "lat": 42.6589177,
        "long": 13.70439971,
        "totale_casi": 0
    },
    {
        "data": "2020-02-24 18:00:00",
        "stato": "ITA",
        "codice_regione": 13,
        "denominazione_regione": "Abruzzo",
        "codice_provincia": 979,
        "denominazione_provincia": "In fase di definizione/aggiornamento",
        "sigla_provincia": "",
        "lat": 0,
        "long": 0,
        "totale_casi": 0
    },
    {
        "data": "2020-02-24 18:00:00",
        "stato": "ITA",
        "codice_regione": 17,
        "denominazione_regione": "Basilicata",
        "codice_provincia": 77,
        "denominazione_provincia": "Matera",
        "sigla_provincia": "MT",
        "lat": 40.66751177,
        "long": 16.59792442,
        "totale_casi": 0
    },
    {
        "data": "2020-02-24 18:00:00",
        "stato": "ITA",
        "codice_regione": 17,
        "denominazione_regione": "Basilicata",
        "codice_provincia": 76,
        "denominazione_provincia": "Potenza",
        "sigla_provincia": "PZ",
        "lat": 40.63947052,
        "long": 15.80514834,
        "totale_casi": 0
    },
    {
        "data": "2020-02-24 18:00:00",
        "stato": "ITA",
        "codice_regione": 17,
        "denominazione_regione": "Basilicata",
        "codice_provincia": 980,
        "denominazione_provincia": "In fase di definizione/aggiornamento",
        "sigla_provincia": "",
        "lat": 0,
        "long": 0,
        "totale_casi": 0
    },
    {
        "data": "2020-02-24 18:00:00",
        "stato": "ITA",
        "codice_regione": 4,
        "denominazione_regione": "P.A. Bolzano",
        "codice_provincia": 21,
        "denominazione_provincia": "Bolzano",
        "sigla_provincia": "BZ",
        "lat": 46.49933453,
        "long": 11.35662422,
        "totale_casi": 0
    },
    {
        "data": "2020-02-24 18:00:00",
        "stato": "ITA",
        "codice_regione": 4,
        "denominazione_regione": "P.A. Bolzano",
        "codice_provincia": 981,
        "denominazione_provincia": "In fase di definizione/aggiornamento",
        "sigla_provincia": "",
        "lat": 0,
        "long": 0,
        "totale_casi": 0
    },
    {
        "data": "2020-02-24 18:00:00",
        "stato": "ITA",
        "codice_regione": 18,
        "denominazione_regione": "Calabria",
        "codice_provincia": 79,
        "denominazione_provincia": "Catanzaro",
        "sigla_provincia": "CZ",
        "lat": 38.90597598,
        "long": 16.59440194,
        "totale_casi": 0
    },
    {
        "data": "2020-02-24 18:00:00",
        "stato": "ITA",
        "codice_regione": 18,
        "denominazione_regione": "Calabria",
        "codice_provincia": 78,
        "denominazione_provincia": "Cosenza",
        "sigla_provincia": "CS",
        "lat": 39.29308681,
        "long": 16.25609692,
        "totale_casi": 0
    },
    {
        "data": "2020-02-24 18:00:00",
        "stato": "ITA",
        "codice_regione": 18,
        "denominazione_regione": "Calabria",
        "codice_provincia": 101,
        "denominazione_provincia": "Crotone",
        "sigla_provincia": "KR",
        "lat": 39.08036878,
        "long": 17.12538864,
        "totale_casi": 0
    },
    {
        "data": "2020-02-24 18:00:00",
        "stato": "ITA",
        "codice_regione": 18,
        "denominazione_regione": "Calabria",
        "codice_provincia": 80,
        "denominazione_provincia": "Reggio di Calabria",
        "sigla_provincia": "RC",
        "lat": 38.10922769,
        "long": 15.6434527,
        "totale_casi": 0
    },
    {
        "data": "2020-02-24 18:00:00",
        "stato": "ITA",
        "codice_regione": 18,
        "denominazione_regione": "Calabria",
        "codice_provincia": 102,
        "denominazione_provincia": "Vibo Valentia",
        "sigla_provincia": "VV",
        "lat": 38.67624147,
        "long": 16.10157414,
        "totale_casi": 0
    },
    {
        "data": "2020-02-24 18:00:00",
        "stato": "ITA",
        "codice_regione": 18,
        "denominazione_regione": "Calabria",
        "codice_provincia": 982,
        "denominazione_provincia": "In fase di definizione/aggiornamento",
        "sigla_provincia": "",
        "lat": 0,
        "long": 0,
        "totale_casi": 0
    },
    {
        "data": "2020-02-24 18:00:00",
        "stato": "ITA",
        "codice_regione": 15,
        "denominazione_regione": "Campania",
        "codice_provincia": 64,
        "denominazione_provincia": "Avellino",
        "sigla_provincia": "AV",
        "lat": 40.91404699,
        "long": 14.79528803,
        "totale_casi": 0
    },
    {
        "data": "2020-02-24 18:00:00",
        "stato": "ITA",
        "codice_regione": 15,
        "denominazione_regione": "Campania",
        "codice_provincia": 62,
        "denominazione_provincia": "Benevento",
        "sigla_provincia": "BN",
        "lat": 41.12969987,
        "long": 14.78151683,
        "totale_casi": 0
    },
    {
        "data": "2020-02-24 18:00:00",
        "stato": "ITA",
        "codice_regione": 15,
        "denominazione_regione": "Campania",
        "codice_provincia": 61,
        "denominazione_provincia": "Caserta",
        "sigla_provincia": "CE",
        "lat": 41.07465878,
        "long": 14.33240464,
        "totale_casi": 0
    },
    {
        "data": "2020-02-24 18:00:00",
        "stato": "ITA",
        "codice_regione": 15,
        "denominazione_regione": "Campania",
        "codice_provincia": 63,
        "denominazione_provincia": "Napoli",
        "sigla_provincia": "NA",
        "lat": 40.83956555,
        "long": 14.25084984,
        "totale_casi": 0
    },
    {
        "data": "2020-02-24 18:00:00",
        "stato": "ITA",
        "codice_regione": 15,
        "denominazione_regione": "Campania",
        "codice_provincia": 65,
        "denominazione_provincia": "Salerno",
        "sigla_provincia": "SA",
        "lat": 40.67821961,
        "long": 14.7594026,
        "totale_casi": 0
    },
    {
        "data": "2020-02-24 18:00:00",
        "stato": "ITA",
        "codice_regione": 15,
        "denominazione_regione": "Campania",
        "codice_provincia": 983,
        "denominazione_provincia": "In fase di definizione/aggiornamento",
        "sigla_provincia": "",
        "lat": 0,
        "long": 0,
        "totale_casi": 0
    },
    {
        "data": "2020-02-24 18:00:00",
        "stato": "ITA",
        "codice_regione": 8,
        "denominazione_regione": "Emilia Romagna",
        "codice_provincia": 37,
        "denominazione_provincia": "Bologna",
        "sigla_provincia": "BO",
        "lat": 44.49436681,
        "long": 11.3417208,
        "totale_casi": 0
    },
    {
        "data": "2020-02-24 18:00:00",
        "stato": "ITA",
        "codice_regione": 8,
        "denominazione_regione": "Emilia Romagna",
        "codice_provincia": 38,
        "denominazione_provincia": "Ferrara",
        "sigla_provincia": "FE",
        "lat": 44.83599085,
        "long": 11.61868934,
        "totale_casi": 0
    },
    {
        "data": "2020-02-24 18:00:00",
        "stato": "ITA",
        "codice_regione": 8,
        "denominazione_regione": "Emilia Romagna",
        "codice_provincia": 40,
        "denominazione_provincia": "Forlì-Cesena",
        "sigla_provincia": "FC",
        "lat": 44.22268559,
        "long": 12.04068608,
        "totale_casi": 0
    },
    {
        "data": "2020-02-24 18:00:00",
        "stato": "ITA",
        "codice_regione": 8,
        "denominazione_regione": "Emilia Romagna",
        "codice_provincia": 36,
        "denominazione_provincia": "Modena",
        "sigla_provincia": "MO",
        "lat": 44.64600009,
        "long": 10.92615487,
        "totale_casi": 0
    },
    {
        "data": "2020-02-24 18:00:00",
        "stato": "ITA",
        "codice_regione": 8,
        "denominazione_regione": "Emilia Romagna",
        "codice_provincia": 34,
        "denominazione_provincia": "Parma",
        "sigla_provincia": "PR",
        "lat": 44.80107394,
        "long": 10.32834985,
        "totale_casi": 0
    },
    {
        "data": "2020-02-24 18:00:00",
        "stato": "ITA",
        "codice_regione": 8,
        "denominazione_regione": "Emilia Romagna",
        "codice_provincia": 33,
        "denominazione_provincia": "Piacenza",
        "sigla_provincia": "PC",
        "lat": 45.05193462,
        "long": 9.692632596,
        "totale_casi": 0
    },
    {
        "data": "2020-02-24 18:00:00",
        "stato": "ITA",
        "codice_regione": 8,
        "denominazione_regione": "Emilia Romagna",
        "codice_provincia": 39,
        "denominazione_provincia": "Ravenna",
        "sigla_provincia": "RA",
        "lat": 44.41722493,
        "long": 12.19913936,
        "totale_casi": 0
    },
    {
        "data": "2020-02-24 18:00:00",
        "stato": "ITA",
        "codice_regione": 8,
        "denominazione_regione": "Emilia Romagna",
        "codice_provincia": 35,
        "denominazione_provincia": "Reggio nell'Emilia",
        "sigla_provincia": "RE",
        "lat": 44.69735289,
        "long": 10.63007973,
        "totale_casi": 0
    },
    {
        "data": "2020-02-24 18:00:00",
        "stato": "ITA",
        "codice_regione": 8,
        "denominazione_regione": "Emilia Romagna",
        "codice_provincia": 99,
        "denominazione_provincia": "Rimini",
        "sigla_provincia": "RN",
        "lat": 44.06090087,
        "long": 12.5656295,
        "totale_casi": 0
    },
    {
        "data": "2020-02-24 18:00:00",
        "stato": "ITA",
        "codice_regione": 8,
        "denominazione_regione": "Emilia Romagna",
        "codice_provincia": 984,
        "denominazione_provincia": "In fase di definizione/aggiornamento",
        "sigla_provincia": "",
        "lat": 0,
        "long": 0,
        "totale_casi": 0
    },
    {
        "data": "2020-02-24 18:00:00",
        "stato": "ITA",
        "codice_regione": 6,
        "denominazione_regione": "Friuli Venezia Giulia",
        "codice_provincia": 31,
        "denominazione_provincia": "Gorizia",
        "sigla_provincia": "GO",
        "lat": 45.94149817,
        "long": 13.62212502,
        "totale_casi": 0
    },
    {
        "data": "2020-02-24 18:00:00",
        "stato": "ITA",
        "codice_regione": 6,
        "denominazione_regione": "Friuli Venezia Giulia",
        "codice_provincia": 93,
        "denominazione_provincia": "Pordenone",
        "sigla_provincia": "PN",
        "lat": 45.95443546,
        "long": 12.66002909,
        "totale_casi": 0
    },
    {
        "data": "2020-02-24 18:00:00",
        "stato": "ITA",
        "codice_regione": 6,
        "denominazione_regione": "Friuli Venezia Giulia",
        "codice_provincia": 32,
        "denominazione_provincia": "Trieste",
        "sigla_provincia": "TS",
        "lat": 45.6494354,
        "long": 13.76813649,
        "totale_casi": 0
    },
    {
        "data": "2020-02-24 18:00:00",
        "stato": "ITA",
        "codice_regione": 6,
        "denominazione_regione": "Friuli Venezia Giulia",
        "codice_provincia": 30,
        "denominazione_provincia": "Udine",
        "sigla_provincia": "UD",
        "lat": 46.06255516,
        "long": 13.2348383,
        "totale_casi": 0
    },
    {
        "data": "2020-02-24 18:00:00",
        "stato": "ITA",
        "codice_regione": 6,
        "denominazione_regione": "Friuli Venezia Giulia",
        "codice_provincia": 985,
        "denominazione_provincia": "In fase di definizione/aggiornamento",
        "sigla_provincia": "",
        "lat": 0,
        "long": 0,
        "totale_casi": 0
    },
    {
        "data": "2020-02-24 18:00:00",
        "stato": "ITA",
        "codice_regione": 12,
        "denominazione_regione": "Lazio",
        "codice_provincia": 60,
        "denominazione_provincia": "Frosinone",
        "sigla_provincia": "FR",
        "lat": 41.63964569,
        "long": 13.35117161,
        "totale_casi": 0
    },
    {
        "data": "2020-02-24 18:00:00",
        "stato": "ITA",
        "codice_regione": 12,
        "denominazione_regione": "Lazio",
        "codice_provincia": 59,
        "denominazione_provincia": "Latina",
        "sigla_provincia": "LT",
        "lat": 41.46759465,
        "long": 12.90368482,
        "totale_casi": 0
    },
    {
        "data": "2020-02-24 18:00:00",
        "stato": "ITA",
        "codice_regione": 12,
        "denominazione_regione": "Lazio",
        "codice_provincia": 57,
        "denominazione_provincia": "Rieti",
        "sigla_provincia": "RI",
        "lat": 42.40488444,
        "long": 12.86205939,
        "totale_casi": 0
    },
    {
        "data": "2020-02-24 18:00:00",
        "stato": "ITA",
        "codice_regione": 12,
        "denominazione_regione": "Lazio",
        "codice_provincia": 58,
        "denominazione_provincia": "Roma",
        "sigla_provincia": "RM",
        "lat": 41.89277044,
        "long": 12.48366722,
        "totale_casi": 0
    },
    {
        "data": "2020-02-24 18:00:00",
        "stato": "ITA",
        "codice_regione": 12,
        "denominazione_regione": "Lazio",
        "codice_provincia": 56,
        "denominazione_provincia": "Viterbo",
        "sigla_provincia": "VT",
        "lat": 42.4173828,
        "long": 12.10473416,
        "totale_casi": 0
    },
    {
        "data": "2020-02-24 18:00:00",
        "stato": "ITA",
        "codice_regione": 12,
        "denominazione_regione": "Lazio",
        "codice_provincia": 986,
        "denominazione_provincia": "In fase di definizione/aggiornamento",
        "sigla_provincia": "",
        "lat": 0,
        "long": 0,
        "totale_casi": 0
    },
    {
        "data": "2020-02-24 18:00:00",
        "stato": "ITA",
        "codice_regione": 7,
        "denominazione_regione": "Liguria",
        "codice_provincia": 10,
        "denominazione_provincia": "Genova",
        "sigla_provincia": "GE",
        "lat": 44.41149314,
        "long": 8.9326992,
        "totale_casi": 0
    },
    {
        "data": "2020-02-24 18:00:00",
        "stato": "ITA",
        "codice_regione": 7,
        "denominazione_regione": "Liguria",
        "codice_provincia": 8,
        "denominazione_provincia": "Imperia",
        "sigla_provincia": "IM",
        "lat": 43.88570648,
        "long": 8.027850298,
        "totale_casi": 0
    },
    {
        "data": "2020-02-24 18:00:00",
        "stato": "ITA",
        "codice_regione": 7,
        "denominazione_regione": "Liguria",
        "codice_provincia": 11,
        "denominazione_provincia": "La Spezia",
        "sigla_provincia": "SP",
        "lat": 44.10704991,
        "long": 9.8281897,
        "totale_casi": 0
    },
    {
        "data": "2020-02-24 18:00:00",
        "stato": "ITA",
        "codice_regione": 7,
        "denominazione_regione": "Liguria",
        "codice_provincia": 9,
        "denominazione_provincia": "Savona",
        "sigla_provincia": "SV",
        "lat": 44.30750461,
        "long": 8.481108654,
        "totale_casi": 0
    },
    {
        "data": "2020-02-24 18:00:00",
        "stato": "ITA",
        "codice_regione": 7,
        "denominazione_regione": "Liguria",
        "codice_provincia": 987,
        "denominazione_provincia": "In fase di definizione/aggiornamento",
        "sigla_provincia": "",
        "lat": 0,
        "long": 0,
        "totale_casi": 0
    },
    {
        "data": "2020-02-24 18:00:00",
        "stato": "ITA",
        "codice_regione": 3,
        "denominazione_regione": "Lombardia",
        "codice_provincia": 16,
        "denominazione_provincia": "Bergamo",
        "sigla_provincia": "BG",
        "lat": 45.69441368,
        "long": 9.668424528,
        "totale_casi": 0
    },
    {
        "data": "2020-02-24 18:00:00",
        "stato": "ITA",
        "codice_regione": 3,
        "denominazione_regione": "Lombardia",
        "codice_provincia": 17,
        "denominazione_provincia": "Brescia",
        "sigla_provincia": "BS",
        "lat": 45.53993052,
        "long": 10.21910323,
        "totale_casi": 0
    },
    {
        "data": "2020-02-24 18:00:00",
        "stato": "ITA",
        "codice_regione": 3,
        "denominazione_regione": "Lombardia",
        "codice_provincia": 13,
        "denominazione_provincia": "Como",
        "sigla_provincia": "CO",
        "lat": 45.8099912,
        "long": 9.085159546,
        "totale_casi": 0
    },
    {
        "data": "2020-02-24 18:00:00",
        "stato": "ITA",
        "codice_regione": 3,
        "denominazione_regione": "Lombardia",
        "codice_provincia": 19,
        "denominazione_provincia": "Cremona",
        "sigla_provincia": "CR",
        "lat": 45.13336675,
        "long": 10.02420865,
        "totale_casi": 0
    },
    {
        "data": "2020-02-24 18:00:00",
        "stato": "ITA",
        "codice_regione": 3,
        "denominazione_regione": "Lombardia",
        "codice_provincia": 97,
        "denominazione_provincia": "Lecco",
        "sigla_provincia": "LC",
        "lat": 45.85575781,
        "long": 9.393392246,
        "totale_casi": 0
    },
    {
        "data": "2020-02-24 18:00:00",
        "stato": "ITA",
        "codice_regione": 3,
        "denominazione_regione": "Lombardia",
        "codice_provincia": 98,
        "denominazione_provincia": "Lodi",
        "sigla_provincia": "LO",
        "lat": 45.31440693,
        "long": 9.503720769,
        "totale_casi": 0
    },
    {
        "data": "2020-02-24 18:00:00",
        "stato": "ITA",
        "codice_regione": 3,
        "denominazione_regione": "Lombardia",
        "codice_provincia": 20,
        "denominazione_provincia": "Mantova",
        "sigla_provincia": "MN",
        "lat": 45.15726772,
        "long": 10.79277363,
        "totale_casi": 0
    },
    {
        "data": "2020-02-24 18:00:00",
        "stato": "ITA",
        "codice_regione": 3,
        "denominazione_regione": "Lombardia",
        "codice_provincia": 15,
        "denominazione_provincia": "Milano",
        "sigla_provincia": "MI",
        "lat": 45.46679409,
        "long": 9.190347404,
        "totale_casi": 0
    },
    {
        "data": "2020-02-24 18:00:00",
        "stato": "ITA",
        "codice_regione": 3,
        "denominazione_regione": "Lombardia",
        "codice_provincia": 108,
        "denominazione_provincia": "Monza e della Brianza",
        "sigla_provincia": "MB",
        "lat": 45.58439043,
        "long": 9.273582472,
        "totale_casi": 0
    },
    {
        "data": "2020-02-24 18:00:00",
        "stato": "ITA",
        "codice_regione": 3,
        "denominazione_regione": "Lombardia",
        "codice_provincia": 18,
        "denominazione_provincia": "Pavia",
        "sigla_provincia": "PV",
        "lat": 45.18509264,
        "long": 9.160157191,
        "totale_casi": 0
    },
    {
        "data": "2020-02-24 18:00:00",
        "stato": "ITA",
        "codice_regione": 3,
        "denominazione_regione": "Lombardia",
        "codice_provincia": 14,
        "denominazione_provincia": "Sondrio",
        "sigla_provincia": "SO",
        "lat": 46.17099261,
        "long": 9.87147489,
        "totale_casi": 0
    },
    {
        "data": "2020-02-24 18:00:00",
        "stato": "ITA",
        "codice_regione": 3,
        "denominazione_regione": "Lombardia",
        "codice_provincia": 12,
        "denominazione_provincia": "Varese",
        "sigla_provincia": "VA",
        "lat": 45.81701677,
        "long": 8.822868344,
        "totale_casi": 0
    },
    {
        "data": "2020-02-24 18:00:00",
        "stato": "ITA",
        "codice_regione": 3,
        "denominazione_regione": "Lombardia",
        "codice_provincia": 988,
        "denominazione_provincia": "In fase di definizione/aggiornamento",
        "sigla_provincia": "",
        "lat": 0,
        "long": 0,
        "totale_casi": 0
    },
    {
        "data": "2020-02-24 18:00:00",
        "stato": "ITA",
        "codice_regione": 11,
        "denominazione_regione": "Marche",
        "codice_provincia": 42,
        "denominazione_provincia": "Ancona",
        "sigla_provincia": "AN",
        "lat": 43.61675973,
        "long": 13.5188753,
        "totale_casi": 0
    },
    {
        "data": "2020-02-24 18:00:00",
        "stato": "ITA",
        "codice_regione": 11,
        "denominazione_regione": "Marche",
        "codice_provincia": 44,
        "denominazione_provincia": "Ascoli Piceno",
        "sigla_provincia": "AP",
        "lat": 42.85322304,
        "long": 13.57691127,
        "totale_casi": 0
    },
    {
        "data": "2020-02-24 18:00:00",
        "stato": "ITA",
        "codice_regione": 11,
        "denominazione_regione": "Marche",
        "codice_provincia": 109,
        "denominazione_provincia": "Fermo",
        "sigla_provincia": "FM",
        "lat": 43.16058534,
        "long": 13.71839535,
        "totale_casi": 0
    },
    {
        "data": "2020-02-24 18:00:00",
        "stato": "ITA",
        "codice_regione": 11,
        "denominazione_regione": "Marche",
        "codice_provincia": 43,
        "denominazione_provincia": "Macerata",
        "sigla_provincia": "MC",
        "lat": 43.30023926,
        "long": 13.45307182,
        "totale_casi": 0
    },
    {
        "data": "2020-02-24 18:00:00",
        "stato": "ITA",
        "codice_regione": 11,
        "denominazione_regione": "Marche",
        "codice_provincia": 41,
        "denominazione_provincia": "Pesaro e Urbino",
        "sigla_provincia": "PU",
        "lat": 43.91014021,
        "long": 12.91345989,
        "totale_casi": 0
    },
    {
        "data": "2020-02-24 18:00:00",
        "stato": "ITA",
        "codice_regione": 11,
        "denominazione_regione": "Marche",
        "codice_provincia": 989,
        "denominazione_provincia": "In fase di definizione/aggiornamento",
        "sigla_provincia": "",
        "lat": 0,
        "long": 0,
        "totale_casi": 0
    },
    {
        "data": "2020-02-24 18:00:00",
        "stato": "ITA",
        "codice_regione": 14,
        "denominazione_regione": "Molise",
        "codice_provincia": 70,
        "denominazione_provincia": "Campobasso",
        "sigla_provincia": "CB",
        "lat": 41.55774754,
        "long": 14.65916051,
        "totale_casi": 0
    },
    {
        "data": "2020-02-24 18:00:00",
        "stato": "ITA",
        "codice_regione": 14,
        "denominazione_regione": "Molise",
        "codice_provincia": 94,
        "denominazione_provincia": "Isernia",
        "sigla_provincia": "IS",
        "lat": 41.58800826,
        "long": 14.22575407,
        "totale_casi": 0
    },
    {
        "data": "2020-02-24 18:00:00",
        "stato": "ITA",
        "codice_regione": 14,
        "denominazione_regione": "Molise",
        "codice_provincia": 990,
        "denominazione_provincia": "In fase di definizione/aggiornamento",
        "sigla_provincia": "",
        "lat": 0,
        "long": 0,
        "totale_casi": 0
    },
    {
        "data": "2020-02-24 18:00:00",
        "stato": "ITA",
        "codice_regione": 1,
        "denominazione_regione": "Piemonte",
        "codice_provincia": 6,
        "denominazione_provincia": "Alessandria",
        "sigla_provincia": "AL",
        "lat": 44.91297351,
        "long": 8.615401155,
        "totale_casi": 0
    },
    {
        "data": "2020-02-24 18:00:00",
        "stato": "ITA",
        "codice_regione": 1,
        "denominazione_regione": "Piemonte",
        "codice_provincia": 5,
        "denominazione_provincia": "Asti",
        "sigla_provincia": "AT",
        "lat": 44.89912921,
        "long": 8.204142547,
        "totale_casi": 0
    },
    {
        "data": "2020-02-24 18:00:00",
        "stato": "ITA",
        "codice_regione": 1,
        "denominazione_regione": "Piemonte",
        "codice_provincia": 96,
        "denominazione_provincia": "Biella",
        "sigla_provincia": "BI",
        "lat": 45.5665112,
        "long": 8.054082167,
        "totale_casi": 0
    },
    {
        "data": "2020-02-24 18:00:00",
        "stato": "ITA",
        "codice_regione": 1,
        "denominazione_regione": "Piemonte",
        "codice_provincia": 4,
        "denominazione_provincia": "Cuneo",
        "sigla_provincia": "CN",
        "lat": 44.39329625,
        "long": 7.551171632,
        "totale_casi": 0
    },
    {
        "data": "2020-02-24 18:00:00",
        "stato": "ITA",
        "codice_regione": 1,
        "denominazione_regione": "Piemonte",
        "codice_provincia": 3,
        "denominazione_provincia": "Novara",
        "sigla_provincia": "NO",
        "lat": 45.44588506,
        "long": 8.621915884,
        "totale_casi": 0
    },
    {
        "data": "2020-02-24 18:00:00",
        "stato": "ITA",
        "codice_regione": 1,
        "denominazione_regione": "Piemonte",
        "codice_provincia": 1,
        "denominazione_provincia": "Torino",
        "sigla_provincia": "TO",
        "lat": 45.0732745,
        "long": 7.680687483,
        "totale_casi": 0
    },
    {
        "data": "2020-02-24 18:00:00",
        "stato": "ITA",
        "codice_regione": 1,
        "denominazione_regione": "Piemonte",
        "codice_provincia": 103,
        "denominazione_provincia": "Verbano-Cusio-Ossola",
        "sigla_provincia": "VB",
        "lat": 45.9214455,
        "long": 8.551078753,
        "totale_casi": 0
    },
    {
        "data": "2020-02-24 18:00:00",
        "stato": "ITA",
        "codice_regione": 1,
        "denominazione_regione": "Piemonte",
        "codice_provincia": 2,
        "denominazione_provincia": "Vercelli",
        "sigla_provincia": "VC",
        "lat": 45.32398135,
        "long": 8.423234312,
        "totale_casi": 0
    },
    {
        "data": "2020-02-24 18:00:00",
        "stato": "ITA",
        "codice_regione": 1,
        "denominazione_regione": "Piemonte",
        "codice_provincia": 991,
        "denominazione_provincia": "In fase di definizione/aggiornamento",
        "sigla_provincia": "",
        "lat": 0,
        "long": 0,
        "totale_casi": 0
    },
    {
        "data": "2020-02-24 18:00:00",
        "stato": "ITA",
        "codice_regione": 16,
        "denominazione_regione": "Puglia",
        "codice_provincia": 72,
        "denominazione_provincia": "Bari",
        "sigla_provincia": "BA",
        "lat": 41.12559576,
        "long": 16.86736689,
        "totale_casi": 0
    },
    {
        "data": "2020-02-24 18:00:00",
        "stato": "ITA",
        "codice_regione": 16,
        "denominazione_regione": "Puglia",
        "codice_provincia": 110,
        "denominazione_provincia": "Barletta-Andria-Trani",
        "sigla_provincia": "BT",
        "lat": 41.22705039,
        "long": 16.29520432,
        "totale_casi": 0
    },
    {
        "data": "2020-02-24 18:00:00",
        "stato": "ITA",
        "codice_regione": 16,
        "denominazione_regione": "Puglia",
        "codice_provincia": 74,
        "denominazione_provincia": "Brindisi",
        "sigla_provincia": "BR",
        "lat": 40.63848545,
        "long": 17.94601575,
        "totale_casi": 0
    },
    {
        "data": "2020-02-24 18:00:00",
        "stato": "ITA",
        "codice_regione": 16,
        "denominazione_regione": "Puglia",
        "codice_provincia": 71,
        "denominazione_provincia": "Foggia",
        "sigla_provincia": "FG",
        "lat": 41.46226865,
        "long": 15.54305094,
        "totale_casi": 0
    },
    {
        "data": "2020-02-24 18:00:00",
        "stato": "ITA",
        "codice_regione": 16,
        "denominazione_regione": "Puglia",
        "codice_provincia": 75,
        "denominazione_provincia": "Lecce",
        "sigla_provincia": "LE",
        "lat": 40.35354285,
        "long": 18.1718973,
        "totale_casi": 0
    },
    {
        "data": "2020-02-24 18:00:00",
        "stato": "ITA",
        "codice_regione": 16,
        "denominazione_regione": "Puglia",
        "codice_provincia": 73,
        "denominazione_provincia": "Taranto",
        "sigla_provincia": "TA",
        "lat": 40.47354739,
        "long": 17.23237181,
        "totale_casi": 0
    },
    {
        "data": "2020-02-24 18:00:00",
        "stato": "ITA",
        "codice_regione": 16,
        "denominazione_regione": "Puglia",
        "codice_provincia": 992,
        "denominazione_provincia": "In fase di definizione/aggiornamento",
        "sigla_provincia": "",
        "lat": 0,
        "long": 0,
        "totale_casi": 0
    },
    {
        "data": "2020-02-24 18:00:00",
        "stato": "ITA",
        "codice_regione": 20,
        "denominazione_regione": "Sardegna",
        "codice_provincia": 92,
        "denominazione_provincia": "Cagliari",
        "sigla_provincia": "CA",
        "lat": 39.21531192,
        "long": 9.110616306,
        "totale_casi": 0
    },
    {
        "data": "2020-02-24 18:00:00",
        "stato": "ITA",
        "codice_regione": 20,
        "denominazione_regione": "Sardegna",
        "codice_provincia": 91,
        "denominazione_provincia": "Nuoro",
        "sigla_provincia": "NU",
        "lat": 40.32318834,
        "long": 9.330296393,
        "totale_casi": 0
    },
    {
        "data": "2020-02-24 18:00:00",
        "stato": "ITA",
        "codice_regione": 20,
        "denominazione_regione": "Sardegna",
        "codice_provincia": 95,
        "denominazione_provincia": "Oristano",
        "sigla_provincia": "OR",
        "lat": 39.90381075,
        "long": 8.591183151,
        "totale_casi": 0
    },
    {
        "data": "2020-02-24 18:00:00",
        "stato": "ITA",
        "codice_regione": 20,
        "denominazione_regione": "Sardegna",
        "codice_provincia": 90,
        "denominazione_provincia": "Sassari",
        "sigla_provincia": "SS",
        "lat": 40.72667657,
        "long": 8.559667131,
        "totale_casi": 0
    },
    {
        "data": "2020-02-24 18:00:00",
        "stato": "ITA",
        "codice_regione": 20,
        "denominazione_regione": "Sardegna",
        "codice_provincia": 111,
        "denominazione_provincia": "Sud Sardegna",
        "sigla_provincia": "SU",
        "lat": 39.16641462,
        "long": 8.526242676,
        "totale_casi": 0
    },
    {
        "data": "2020-02-24 18:00:00",
        "stato": "ITA",
        "codice_regione": 20,
        "denominazione_regione": "Sardegna",
        "codice_provincia": 993,
        "denominazione_provincia": "In fase di definizione/aggiornamento",
        "sigla_provincia": "",
        "lat": 0,
        "long": 0,
        "totale_casi": 0
    },
    {
        "data": "2020-02-24 18:00:00",
        "stato": "ITA",
        "codice_regione": 19,
        "denominazione_regione": "Sicilia",
        "codice_provincia": 84,
        "denominazione_provincia": "Agrigento",
        "sigla_provincia": "AG",
        "lat": 37.30971088,
        "long": 13.5845749,
        "totale_casi": 0
    },
    {
        "data": "2020-02-24 18:00:00",
        "stato": "ITA",
        "codice_regione": 19,
        "denominazione_regione": "Sicilia",
        "codice_provincia": 85,
        "denominazione_provincia": "Caltanissetta",
        "sigla_provincia": "CL",
        "lat": 37.49213171,
        "long": 14.06184973,
        "totale_casi": 0
    },
    {
        "data": "2020-02-24 18:00:00",
        "stato": "ITA",
        "codice_regione": 19,
        "denominazione_regione": "Sicilia",
        "codice_provincia": 87,
        "denominazione_provincia": "Catania",
        "sigla_provincia": "CT",
        "lat": 37.50287803,
        "long": 15.08704691,
        "totale_casi": 0
    },
    {
        "data": "2020-02-24 18:00:00",
        "stato": "ITA",
        "codice_regione": 19,
        "denominazione_regione": "Sicilia",
        "codice_provincia": 86,
        "denominazione_provincia": "Enna",
        "sigla_provincia": "EN",
        "lat": 37.56705701,
        "long": 14.27909375,
        "totale_casi": 0
    },
    {
        "data": "2020-02-24 18:00:00",
        "stato": "ITA",
        "codice_regione": 19,
        "denominazione_regione": "Sicilia",
        "codice_provincia": 83,
        "denominazione_provincia": "Messina",
        "sigla_provincia": "ME",
        "lat": 38.19395845,
        "long": 15.55572302,
        "totale_casi": 0
    },
    {
        "data": "2020-02-24 18:00:00",
        "stato": "ITA",
        "codice_regione": 19,
        "denominazione_regione": "Sicilia",
        "codice_provincia": 82,
        "denominazione_provincia": "Palermo",
        "sigla_provincia": "PA",
        "lat": 38.11569725,
        "long": 13.3623567,
        "totale_casi": 0
    },
    {
        "data": "2020-02-24 18:00:00",
        "stato": "ITA",
        "codice_regione": 19,
        "denominazione_regione": "Sicilia",
        "codice_provincia": 88,
        "denominazione_provincia": "Ragusa",
        "sigla_provincia": "RG",
        "lat": 36.92509198,
        "long": 14.73069891,
        "totale_casi": 0
    },
    {
        "data": "2020-02-24 18:00:00",
        "stato": "ITA",
        "codice_regione": 19,
        "denominazione_regione": "Sicilia",
        "codice_provincia": 89,
        "denominazione_provincia": "Siracusa",
        "sigla_provincia": "SR",
        "lat": 37.05991687,
        "long": 15.29333182,
        "totale_casi": 0
    },
    {
        "data": "2020-02-24 18:00:00",
        "stato": "ITA",
        "codice_regione": 19,
        "denominazione_regione": "Sicilia",
        "codice_provincia": 81,
        "denominazione_provincia": "Trapani",
        "sigla_provincia": "TP",
        "lat": 38.01850065,
        "long": 12.51365684,
        "totale_casi": 0
    },
    {
        "data": "2020-02-24 18:00:00",
        "stato": "ITA",
        "codice_regione": 19,
        "denominazione_regione": "Sicilia",
        "codice_provincia": 994,
        "denominazione_provincia": "In fase di definizione/aggiornamento",
        "sigla_provincia": "",
        "lat": 0,
        "long": 0,
        "totale_casi": 0
    },
    {
        "data": "2020-02-24 18:00:00",
        "stato": "ITA",
        "codice_regione": 9,
        "denominazione_regione": "Toscana",
        "codice_provincia": 51,
        "denominazione_provincia": "Arezzo",
        "sigla_provincia": "AR",
        "lat": 43.46642752,
        "long": 11.88228844,
        "totale_casi": 0
    },
    {
        "data": "2020-02-24 18:00:00",
        "stato": "ITA",
        "codice_regione": 9,
        "denominazione_regione": "Toscana",
        "codice_provincia": 48,
        "denominazione_provincia": "Firenze",
        "sigla_provincia": "FI",
        "lat": 43.76923077,
        "long": 11.25588885,
        "totale_casi": 0
    },
    {
        "data": "2020-02-24 18:00:00",
        "stato": "ITA",
        "codice_regione": 9,
        "denominazione_regione": "Toscana",
        "codice_provincia": 53,
        "denominazione_provincia": "Grosseto",
        "sigla_provincia": "GR",
        "lat": 42.76026758,
        "long": 11.11356398,
        "totale_casi": 0
    },
    {
        "data": "2020-02-24 18:00:00",
        "stato": "ITA",
        "codice_regione": 9,
        "denominazione_regione": "Toscana",
        "codice_provincia": 49,
        "denominazione_provincia": "Livorno",
        "sigla_provincia": "LI",
        "lat": 43.55234873,
        "long": 10.3086781,
        "totale_casi": 0
    },
    {
        "data": "2020-02-24 18:00:00",
        "stato": "ITA",
        "codice_regione": 9,
        "denominazione_regione": "Toscana",
        "codice_provincia": 46,
        "denominazione_provincia": "Lucca",
        "sigla_provincia": "LU",
        "lat": 43.84432283,
        "long": 10.50151366,
        "totale_casi": 0
    },
    {
        "data": "2020-02-24 18:00:00",
        "stato": "ITA",
        "codice_regione": 9,
        "denominazione_regione": "Toscana",
        "codice_provincia": 45,
        "denominazione_provincia": "Massa Carrara",
        "sigla_provincia": "MS",
        "lat": 44.03674425,
        "long": 10.14173829,
        "totale_casi": 0
    },
    {
        "data": "2020-02-24 18:00:00",
        "stato": "ITA",
        "codice_regione": 9,
        "denominazione_regione": "Toscana",
        "codice_provincia": 50,
        "denominazione_provincia": "Pisa",
        "sigla_provincia": "PI",
        "lat": 43.71553206,
        "long": 10.40127259,
        "totale_casi": 0
    },
    {
        "data": "2020-02-24 18:00:00",
        "stato": "ITA",
        "codice_regione": 9,
        "denominazione_regione": "Toscana",
        "codice_provincia": 47,
        "denominazione_provincia": "Pistoia",
        "sigla_provincia": "PT",
        "lat": 43.933465,
        "long": 10.91734146,
        "totale_casi": 0
    },
    {
        "data": "2020-02-24 18:00:00",
        "stato": "ITA",
        "codice_regione": 9,
        "denominazione_regione": "Toscana",
        "codice_provincia": 100,
        "denominazione_provincia": "Prato",
        "sigla_provincia": "PO",
        "lat": 43.88062274,
        "long": 11.09703315,
        "totale_casi": 0
    },
    {
        "data": "2020-02-24 18:00:00",
        "stato": "ITA",
        "codice_regione": 9,
        "denominazione_regione": "Toscana",
        "codice_provincia": 52,
        "denominazione_provincia": "Siena",
        "sigla_provincia": "SI",
        "lat": 43.31816374,
        "long": 11.33190988,
        "totale_casi": 0
    },
    {
        "data": "2020-02-24 18:00:00",
        "stato": "ITA",
        "codice_regione": 9,
        "denominazione_regione": "Toscana",
        "codice_provincia": 995,
        "denominazione_provincia": "In fase di definizione/aggiornamento",
        "sigla_provincia": "",
        "lat": 0,
        "long": 0,
        "totale_casi": 0
    },
    {
        "data": "2020-02-24 18:00:00",
        "stato": "ITA",
        "codice_regione": 4,
        "denominazione_regione": "P.A. Trento",
        "codice_provincia": 22,
        "denominazione_provincia": "Trento",
        "sigla_provincia": "TN",
        "lat": 46.06893511,
        "long": 11.12123097,
        "totale_casi": 0
    },
    {
        "data": "2020-02-24 18:00:00",
        "stato": "ITA",
        "codice_regione": 4,
        "denominazione_regione": "P.A. Trento",
        "codice_provincia": 996,
        "denominazione_provincia": "In fase di definizione/aggiornamento",
        "sigla_provincia": "",
        "lat": 0,
        "long": 0,
        "totale_casi": 0
    },
    {
        "data": "2020-02-24 18:00:00",
        "stato": "ITA",
        "codice_regione": 10,
        "denominazione_regione": "Umbria",
        "codice_provincia": 54,
        "denominazione_provincia": "Perugia",
        "sigla_provincia": "PG",
        "lat": 43.10675841,
        "long": 12.38824698,
        "totale_casi": 0
    },
    {
        "data": "2020-02-24 18:00:00",
        "stato": "ITA",
        "codice_regione": 10,
        "denominazione_regione": "Umbria",
        "codice_provincia": 55,
        "denominazione_provincia": "Terni",
        "sigla_provincia": "TR",
        "lat": 42.56071258,
        "long": 12.6466875,
        "totale_casi": 0
    },
    {
        "data": "2020-02-24 18:00:00",
        "stato": "ITA",
        "codice_regione": 10,
        "denominazione_regione": "Umbria",
        "codice_provincia": 997,
        "denominazione_provincia": "In fase di definizione/aggiornamento",
        "sigla_provincia": "",
        "lat": 0,
        "long": 0,
        "totale_casi": 0
    },
    {
        "data": "2020-02-24 18:00:00",
        "stato": "ITA",
        "codice_regione": 2,
        "denominazione_regione": "Valle d'Aosta",
        "codice_provincia": 7,
        "denominazione_provincia": "Aosta",
        "sigla_provincia": "AO",
        "lat": 45.73750286,
        "long": 7.320149366,
        "totale_casi": 0
    },
    {
        "data": "2020-02-24 18:00:00",
        "stato": "ITA",
        "codice_regione": 2,
        "denominazione_regione": "Valle d'Aosta",
        "codice_provincia": 998,
        "denominazione_provincia": "In fase di definizione/aggiornamento",
        "sigla_provincia": "",
        "lat": 0,
        "long": 0,
        "totale_casi": 0
    },
    {
        "data": "2020-02-24 18:00:00",
        "stato": "ITA",
        "codice_regione": 5,
        "denominazione_regione": "Veneto",
        "codice_provincia": 25,
        "denominazione_provincia": "Belluno",
        "sigla_provincia": "BL",
        "lat": 46.13837528,
        "long": 12.21704167,
        "totale_casi": 0
    },
    {
        "data": "2020-02-24 18:00:00",
        "stato": "ITA",
        "codice_regione": 5,
        "denominazione_regione": "Veneto",
        "codice_provincia": 28,
        "denominazione_provincia": "Padova",
        "sigla_provincia": "PD",
        "lat": 45.40692987,
        "long": 11.87608718,
        "totale_casi": 0
    },
    {
        "data": "2020-02-24 18:00:00",
        "stato": "ITA",
        "codice_regione": 5,
        "denominazione_regione": "Veneto",
        "codice_provincia": 29,
        "denominazione_provincia": "Rovigo",
        "sigla_provincia": "RO",
        "lat": 45.07107289,
        "long": 11.79007,
        "totale_casi": 0
    },
    {
        "data": "2020-02-24 18:00:00",
        "stato": "ITA",
        "codice_regione": 5,
        "denominazione_regione": "Veneto",
        "codice_provincia": 26,
        "denominazione_provincia": "Treviso",
        "sigla_provincia": "TV",
        "lat": 45.66754571,
        "long": 12.24507363,
        "totale_casi": 0
    },
    {
        "data": "2020-02-24 18:00:00",
        "stato": "ITA",
        "codice_regione": 5,
        "denominazione_regione": "Veneto",
        "codice_provincia": 27,
        "denominazione_provincia": "Venezia",
        "sigla_provincia": "VE",
        "lat": 45.43490485,
        "long": 12.33845213,
        "totale_casi": 0
    },
    {
        "data": "2020-02-24 18:00:00",
        "stato": "ITA",
        "codice_regione": 5,
        "denominazione_regione": "Veneto",
        "codice_provincia": 23,
        "denominazione_provincia": "Verona",
        "sigla_provincia": "VR",
        "lat": 45.43839046,
        "long": 10.99352685,
        "totale_casi": 0
    },
    {
        "data": "2020-02-24 18:00:00",
        "stato": "ITA",
        "codice_regione": 5,
        "denominazione_regione": "Veneto",
        "codice_provincia": 24,
        "denominazione_provincia": "Vicenza",
        "sigla_provincia": "VI",
        "lat": 45.547497,
        "long": 11.54597109,
        "totale_casi": 0
    },
    {
        "data": "2020-02-24 18:00:00",
        "stato": "ITA",
        "codice_regione": 5,
        "denominazione_regione": "Veneto",
        "codice_provincia": 999,
        "denominazione_provincia": "In fase di definizione/aggiornamento",
        "sigla_provincia": "",
        "lat": 0,
        "long": 0,
        "totale_casi": 0
    },
    {
        "data": "2020-02-25 18:00:00",
        "stato": "ITA",
        "codice_regione": 13,
        "denominazione_regione": "Abruzzo",
        "codice_provincia": 69,
        "denominazione_provincia": "Chieti",
        "sigla_provincia": "CH",
        "lat": 42.35103167,
        "long": 14.16754574,
        "totale_casi": 0
    },
    {
        "data": "2020-02-25 18:00:00",
        "stato": "ITA",
        "codice_regione": 13,
        "denominazione_regione": "Abruzzo",
        "codice_provincia": 66,
        "denominazione_provincia": "L'Aquila",
        "sigla_provincia": "AQ",
        "lat": 42.35122196,
        "long": 13.39843823,
        "totale_casi": 0
    },
    {
        "data": "2020-02-25 18:00:00",
        "stato": "ITA",
        "codice_regione": 13,
        "denominazione_regione": "Abruzzo",
        "codice_provincia": 68,
        "denominazione_provincia": "Pescara",
        "sigla_provincia": "PE",
        "lat": 42.46458398,
        "long": 14.21364822,
        "totale_casi": 0
    },
    {
        "data": "2020-02-25 18:00:00",
        "stato": "ITA",
        "codice_regione": 13,
        "denominazione_regione": "Abruzzo",
        "codice_provincia": 67,
        "denominazione_provincia": "Teramo",
        "sigla_provincia": "TE",
        "lat": 42.6589177,
        "long": 13.70439971,
        "totale_casi": 0
    },
    {
        "data": "2020-02-25 18:00:00",
        "stato": "ITA",
        "codice_regione": 13,
        "denominazione_regione": "Abruzzo",
        "codice_provincia": 979,
        "denominazione_provincia": "In fase di definizione/aggiornamento",
        "sigla_provincia": "",
        "lat": 0,
        "long": 0,
        "totale_casi": 0
    },
    {
        "data": "2020-02-25 18:00:00",
        "stato": "ITA",
        "codice_regione": 17,
        "denominazione_regione": "Basilicata",
        "codice_provincia": 77,
        "denominazione_provincia": "Matera",
        "sigla_provincia": "MT",
        "lat": 40.66751177,
        "long": 16.59792442,
        "totale_casi": 0
    },
    {
        "data": "2020-02-25 18:00:00",
        "stato": "ITA",
        "codice_regione": 17,
        "denominazione_regione": "Basilicata",
        "codice_provincia": 76,
        "denominazione_provincia": "Potenza",
        "sigla_provincia": "PZ",
        "lat": 40.63947052,
        "long": 15.80514834,
        "totale_casi": 0
    },
    {
        "data": "2020-02-25 18:00:00",
        "stato": "ITA",
        "codice_regione": 17,
        "denominazione_regione": "Basilicata",
        "codice_provincia": 980,
        "denominazione_provincia": "In fase di definizione/aggiornamento",
        "sigla_provincia": "",
        "lat": 0,
        "long": 0,
        "totale_casi": 0
    },
    {
        "data": "2020-02-25 18:00:00",
        "stato": "ITA",
        "codice_regione": 4,
        "denominazione_regione": "P.A. Bolzano",
        "codice_provincia": 21,
        "denominazione_provincia": "Bolzano",
        "sigla_provincia": "BZ",
        "lat": 46.49933453,
        "long": 11.35662422,
        "totale_casi": 1
    },
    {
        "data": "2020-02-25 18:00:00",
        "stato": "ITA",
        "codice_regione": 4,
        "denominazione_regione": "P.A. Bolzano",
        "codice_provincia": 981,
        "denominazione_provincia": "In fase di definizione/aggiornamento",
        "sigla_provincia": "",
        "lat": 0,
        "long": 0,
        "totale_casi": 0
    },
    {
        "data": "2020-02-25 18:00:00",
        "stato": "ITA",
        "codice_regione": 18,
        "denominazione_regione": "Calabria",
        "codice_provincia": 79,
        "denominazione_provincia": "Catanzaro",
        "sigla_provincia": "CZ",
        "lat": 38.90597598,
        "long": 16.59440194,
        "totale_casi": 0
    },
    {
        "data": "2020-02-25 18:00:00",
        "stato": "ITA",
        "codice_regione": 18,
        "denominazione_regione": "Calabria",
        "codice_provincia": 78,
        "denominazione_provincia": "Cosenza",
        "sigla_provincia": "CS",
        "lat": 39.29308681,
        "long": 16.25609692,
        "totale_casi": 0
    },
    {
        "data": "2020-02-25 18:00:00",
        "stato": "ITA",
        "codice_regione": 18,
        "denominazione_regione": "Calabria",
        "codice_provincia": 101,
        "denominazione_provincia": "Crotone",
        "sigla_provincia": "KR",
        "lat": 39.08036878,
        "long": 17.12538864,
        "totale_casi": 0
    },
    {
        "data": "2020-02-25 18:00:00",
        "stato": "ITA",
        "codice_regione": 18,
        "denominazione_regione": "Calabria",
        "codice_provincia": 80,
        "denominazione_provincia": "Reggio di Calabria",
        "sigla_provincia": "RC",
        "lat": 38.10922769,
        "long": 15.6434527,
        "totale_casi": 0
    },
    {
        "data": "2020-02-25 18:00:00",
        "stato": "ITA",
        "codice_regione": 18,
        "denominazione_regione": "Calabria",
        "codice_provincia": 102,
        "denominazione_provincia": "Vibo Valentia",
        "sigla_provincia": "VV",
        "lat": 38.67624147,
        "long": 16.10157414,
        "totale_casi": 0
    },
    {
        "data": "2020-02-25 18:00:00",
        "stato": "ITA",
        "codice_regione": 18,
        "denominazione_regione": "Calabria",
        "codice_provincia": 982,
        "denominazione_provincia": "In fase di definizione/aggiornamento",
        "sigla_provincia": "",
        "lat": 0,
        "long": 0,
        "totale_casi": 0
    },
    {
        "data": "2020-02-25 18:00:00",
        "stato": "ITA",
        "codice_regione": 15,
        "denominazione_regione": "Campania",
        "codice_provincia": 64,
        "denominazione_provincia": "Avellino",
        "sigla_provincia": "AV",
        "lat": 40.91404699,
        "long": 14.79528803,
        "totale_casi": 0
    },
    {
        "data": "2020-02-25 18:00:00",
        "stato": "ITA",
        "codice_regione": 15,
        "denominazione_regione": "Campania",
        "codice_provincia": 62,
        "denominazione_provincia": "Benevento",
        "sigla_provincia": "BN",
        "lat": 41.12969987,
        "long": 14.78151683,
        "totale_casi": 0
    },
    {
        "data": "2020-02-25 18:00:00",
        "stato": "ITA",
        "codice_regione": 15,
        "denominazione_regione": "Campania",
        "codice_provincia": 61,
        "denominazione_provincia": "Caserta",
        "sigla_provincia": "CE",
        "lat": 41.07465878,
        "long": 14.33240464,
        "totale_casi": 0
    },
    {
        "data": "2020-02-25 18:00:00",
        "stato": "ITA",
        "codice_regione": 15,
        "denominazione_regione": "Campania",
        "codice_provincia": 63,
        "denominazione_provincia": "Napoli",
        "sigla_provincia": "NA",
        "lat": 40.83956555,
        "long": 14.25084984,
        "totale_casi": 0
    },
    {
        "data": "2020-02-25 18:00:00",
        "stato": "ITA",
        "codice_regione": 15,
        "denominazione_regione": "Campania",
        "codice_provincia": 65,
        "denominazione_provincia": "Salerno",
        "sigla_provincia": "SA",
        "lat": 40.67821961,
        "long": 14.7594026,
        "totale_casi": 0
    },
    {
        "data": "2020-02-25 18:00:00",
        "stato": "ITA",
        "codice_regione": 15,
        "denominazione_regione": "Campania",
        "codice_provincia": 983,
        "denominazione_provincia": "In fase di definizione/aggiornamento",
        "sigla_provincia": "",
        "lat": 0,
        "long": 0,
        "totale_casi": 0
    },
    {
        "data": "2020-02-25 18:00:00",
        "stato": "ITA",
        "codice_regione": 8,
        "denominazione_regione": "Emilia Romagna",
        "codice_provincia": 37,
        "denominazione_provincia": "Bologna",
        "sigla_provincia": "BO",
        "lat": 44.49436681,
        "long": 11.3417208,
        "totale_casi": 0
    },
    {
        "data": "2020-02-25 18:00:00",
        "stato": "ITA",
        "codice_regione": 8,
        "denominazione_regione": "Emilia Romagna",
        "codice_provincia": 38,
        "denominazione_provincia": "Ferrara",
        "sigla_provincia": "FE",
        "lat": 44.83599085,
        "long": 11.61868934,
        "totale_casi": 0
    },
    {
        "data": "2020-02-25 18:00:00",
        "stato": "ITA",
        "codice_regione": 8,
        "denominazione_regione": "Emilia Romagna",
        "codice_provincia": 40,
        "denominazione_provincia": "Forlì-Cesena",
        "sigla_provincia": "FC",
        "lat": 44.22268559,
        "long": 12.04068608,
        "totale_casi": 0
    },
    {
        "data": "2020-02-25 18:00:00",
        "stato": "ITA",
        "codice_regione": 8,
        "denominazione_regione": "Emilia Romagna",
        "codice_provincia": 36,
        "denominazione_provincia": "Modena",
        "sigla_provincia": "MO",
        "lat": 44.64600009,
        "long": 10.92615487,
        "totale_casi": 3
    },
    {
        "data": "2020-02-25 18:00:00",
        "stato": "ITA",
        "codice_regione": 8,
        "denominazione_regione": "Emilia Romagna",
        "codice_provincia": 34,
        "denominazione_provincia": "Parma",
        "sigla_provincia": "PR",
        "lat": 44.80107394,
        "long": 10.32834985,
        "totale_casi": 4
    },
    {
        "data": "2020-02-25 18:00:00",
        "stato": "ITA",
        "codice_regione": 8,
        "denominazione_regione": "Emilia Romagna",
        "codice_provincia": 33,
        "denominazione_provincia": "Piacenza",
        "sigla_provincia": "PC",
        "lat": 45.05193462,
        "long": 9.692632596,
        "totale_casi": 18
    },
    {
        "data": "2020-02-25 18:00:00",
        "stato": "ITA",
        "codice_regione": 8,
        "denominazione_regione": "Emilia Romagna",
        "codice_provincia": 39,
        "denominazione_provincia": "Ravenna",
        "sigla_provincia": "RA",
        "lat": 44.41722493,
        "long": 12.19913936,
        "totale_casi": 0
    },
    {
        "data": "2020-02-25 18:00:00",
        "stato": "ITA",
        "codice_regione": 8,
        "denominazione_regione": "Emilia Romagna",
        "codice_provincia": 35,
        "denominazione_provincia": "Reggio nell'Emilia",
        "sigla_provincia": "RE",
        "lat": 44.69735289,
        "long": 10.63007973,
        "totale_casi": 0
    },
    {
        "data": "2020-02-25 18:00:00",
        "stato": "ITA",
        "codice_regione": 8,
        "denominazione_regione": "Emilia Romagna",
        "codice_provincia": 99,
        "denominazione_provincia": "Rimini",
        "sigla_provincia": "RN",
        "lat": 44.06090087,
        "long": 12.5656295,
        "totale_casi": 1
    },
    {
        "data": "2020-02-25 18:00:00",
        "stato": "ITA",
        "codice_regione": 8,
        "denominazione_regione": "Emilia Romagna",
        "codice_provincia": 984,
        "denominazione_provincia": "In fase di definizione/aggiornamento",
        "sigla_provincia": "",
        "lat": 0,
        "long": 0,
        "totale_casi": 0
    },
    {
        "data": "2020-02-25 18:00:00",
        "stato": "ITA",
        "codice_regione": 6,
        "denominazione_regione": "Friuli Venezia Giulia",
        "codice_provincia": 31,
        "denominazione_provincia": "Gorizia",
        "sigla_provincia": "GO",
        "lat": 45.94149817,
        "long": 13.62212502,
        "totale_casi": 0
    },
    {
        "data": "2020-02-25 18:00:00",
        "stato": "ITA",
        "codice_regione": 6,
        "denominazione_regione": "Friuli Venezia Giulia",
        "codice_provincia": 93,
        "denominazione_provincia": "Pordenone",
        "sigla_provincia": "PN",
        "lat": 45.95443546,
        "long": 12.66002909,
        "totale_casi": 0
    },
    {
        "data": "2020-02-25 18:00:00",
        "stato": "ITA",
        "codice_regione": 6,
        "denominazione_regione": "Friuli Venezia Giulia",
        "codice_provincia": 32,
        "denominazione_provincia": "Trieste",
        "sigla_provincia": "TS",
        "lat": 45.6494354,
        "long": 13.76813649,
        "totale_casi": 0
    },
    {
        "data": "2020-02-25 18:00:00",
        "stato": "ITA",
        "codice_regione": 6,
        "denominazione_regione": "Friuli Venezia Giulia",
        "codice_provincia": 30,
        "denominazione_provincia": "Udine",
        "sigla_provincia": "UD",
        "lat": 46.06255516,
        "long": 13.2348383,
        "totale_casi": 0
    },
    {
        "data": "2020-02-25 18:00:00",
        "stato": "ITA",
        "codice_regione": 6,
        "denominazione_regione": "Friuli Venezia Giulia",
        "codice_provincia": 985,
        "denominazione_provincia": "In fase di definizione/aggiornamento",
        "sigla_provincia": "",
        "lat": 0,
        "long": 0,
        "totale_casi": 0
    },
    {
        "data": "2020-02-25 18:00:00",
        "stato": "ITA",
        "codice_regione": 12,
        "denominazione_regione": "Lazio",
        "codice_provincia": 60,
        "denominazione_provincia": "Frosinone",
        "sigla_provincia": "FR",
        "lat": 41.63964569,
        "long": 13.35117161,
        "totale_casi": 0
    },
    {
        "data": "2020-02-25 18:00:00",
        "stato": "ITA",
        "codice_regione": 12,
        "denominazione_regione": "Lazio",
        "codice_provincia": 59,
        "denominazione_provincia": "Latina",
        "sigla_provincia": "LT",
        "lat": 41.46759465,
        "long": 12.90368482,
        "totale_casi": 0
    },
    {
        "data": "2020-02-25 18:00:00",
        "stato": "ITA",
        "codice_regione": 12,
        "denominazione_regione": "Lazio",
        "codice_provincia": 57,
        "denominazione_provincia": "Rieti",
        "sigla_provincia": "RI",
        "lat": 42.40488444,
        "long": 12.86205939,
        "totale_casi": 0
    },
    {
        "data": "2020-02-25 18:00:00",
        "stato": "ITA",
        "codice_regione": 12,
        "denominazione_regione": "Lazio",
        "codice_provincia": 58,
        "denominazione_provincia": "Roma",
        "sigla_provincia": "RM",
        "lat": 41.89277044,
        "long": 12.48366722,
        "totale_casi": 3
    },
    {
        "data": "2020-02-25 18:00:00",
        "stato": "ITA",
        "codice_regione": 12,
        "denominazione_regione": "Lazio",
        "codice_provincia": 56,
        "denominazione_provincia": "Viterbo",
        "sigla_provincia": "VT",
        "lat": 42.4173828,
        "long": 12.10473416,
        "totale_casi": 0
    },
    {
        "data": "2020-02-25 18:00:00",
        "stato": "ITA",
        "codice_regione": 12,
        "denominazione_regione": "Lazio",
        "codice_provincia": 986,
        "denominazione_provincia": "In fase di definizione/aggiornamento",
        "sigla_provincia": "",
        "lat": 0,
        "long": 0,
        "totale_casi": 0
    },
    {
        "data": "2020-02-25 18:00:00",
        "stato": "ITA",
        "codice_regione": 7,
        "denominazione_regione": "Liguria",
        "codice_provincia": 10,
        "denominazione_provincia": "Genova",
        "sigla_provincia": "GE",
        "lat": 44.41149314,
        "long": 8.9326992,
        "totale_casi": 0
    },
    {
        "data": "2020-02-25 18:00:00",
        "stato": "ITA",
        "codice_regione": 7,
        "denominazione_regione": "Liguria",
        "codice_provincia": 8,
        "denominazione_provincia": "Imperia",
        "sigla_provincia": "IM",
        "lat": 43.88570648,
        "long": 8.027850298,
        "totale_casi": 0
    },
    {
        "data": "2020-02-25 18:00:00",
        "stato": "ITA",
        "codice_regione": 7,
        "denominazione_regione": "Liguria",
        "codice_provincia": 11,
        "denominazione_provincia": "La Spezia",
        "sigla_provincia": "SP",
        "lat": 44.10704991,
        "long": 9.8281897,
        "totale_casi": 0
    },
    {
        "data": "2020-02-25 18:00:00",
        "stato": "ITA",
        "codice_regione": 7,
        "denominazione_regione": "Liguria",
        "codice_provincia": 9,
        "denominazione_provincia": "Savona",
        "sigla_provincia": "SV",
        "lat": 44.30750461,
        "long": 8.481108654,
        "totale_casi": 1
    },
    {
        "data": "2020-02-25 18:00:00",
        "stato": "ITA",
        "codice_regione": 7,
        "denominazione_regione": "Liguria",
        "codice_provincia": 987,
        "denominazione_provincia": "In fase di definizione/aggiornamento",
        "sigla_provincia": "",
        "lat": 0,
        "long": 0,
        "totale_casi": 0
    },
    {
        "data": "2020-02-25 18:00:00",
        "stato": "ITA",
        "codice_regione": 3,
        "denominazione_regione": "Lombardia",
        "codice_provincia": 16,
        "denominazione_provincia": "Bergamo",
        "sigla_provincia": "BG",
        "lat": 45.69441368,
        "long": 9.668424528,
        "totale_casi": 18
    },
    {
        "data": "2020-02-25 18:00:00",
        "stato": "ITA",
        "codice_regione": 3,
        "denominazione_regione": "Lombardia",
        "codice_provincia": 17,
        "denominazione_provincia": "Brescia",
        "sigla_provincia": "BS",
        "lat": 45.53993052,
        "long": 10.21910323,
        "totale_casi": 0
    },
    {
        "data": "2020-02-25 18:00:00",
        "stato": "ITA",
        "codice_regione": 3,
        "denominazione_regione": "Lombardia",
        "codice_provincia": 13,
        "denominazione_provincia": "Como",
        "sigla_provincia": "CO",
        "lat": 45.8099912,
        "long": 9.085159546,
        "totale_casi": 0
    },
    {
        "data": "2020-02-25 18:00:00",
        "stato": "ITA",
        "codice_regione": 3,
        "denominazione_regione": "Lombardia",
        "codice_provincia": 19,
        "denominazione_provincia": "Cremona",
        "sigla_provincia": "CR",
        "lat": 45.13336675,
        "long": 10.02420865,
        "totale_casi": 53
    },
    {
        "data": "2020-02-25 18:00:00",
        "stato": "ITA",
        "codice_regione": 3,
        "denominazione_regione": "Lombardia",
        "codice_provincia": 97,
        "denominazione_provincia": "Lecco",
        "sigla_provincia": "LC",
        "lat": 45.85575781,
        "long": 9.393392246,
        "totale_casi": 0
    },
    {
        "data": "2020-02-25 18:00:00",
        "stato": "ITA",
        "codice_regione": 3,
        "denominazione_regione": "Lombardia",
        "codice_provincia": 98,
        "denominazione_provincia": "Lodi",
        "sigla_provincia": "LO",
        "lat": 45.31440693,
        "long": 9.503720769,
        "totale_casi": 125
    },
    {
        "data": "2020-02-25 18:00:00",
        "stato": "ITA",
        "codice_regione": 3,
        "denominazione_regione": "Lombardia",
        "codice_provincia": 20,
        "denominazione_provincia": "Mantova",
        "sigla_provincia": "MN",
        "lat": 45.15726772,
        "long": 10.79277363,
        "totale_casi": 0
    },
    {
        "data": "2020-02-25 18:00:00",
        "stato": "ITA",
        "codice_regione": 3,
        "denominazione_regione": "Lombardia",
        "codice_provincia": 15,
        "denominazione_provincia": "Milano",
        "sigla_provincia": "MI",
        "lat": 45.46679409,
        "long": 9.190347404,
        "totale_casi": 8
    },
    {
        "data": "2020-02-25 18:00:00",
        "stato": "ITA",
        "codice_regione": 3,
        "denominazione_regione": "Lombardia",
        "codice_provincia": 108,
        "denominazione_provincia": "Monza e della Brianza",
        "sigla_provincia": "MB",
        "lat": 45.58439043,
        "long": 9.273582472,
        "totale_casi": 3
    },
    {
        "data": "2020-02-25 18:00:00",
        "stato": "ITA",
        "codice_regione": 3,
        "denominazione_regione": "Lombardia",
        "codice_provincia": 18,
        "denominazione_provincia": "Pavia",
        "sigla_provincia": "PV",
        "lat": 45.18509264,
        "long": 9.160157191,
        "totale_casi": 27
    },
    {
        "data": "2020-02-25 18:00:00",
        "stato": "ITA",
        "codice_regione": 3,
        "denominazione_regione": "Lombardia",
        "codice_provincia": 14,
        "denominazione_provincia": "Sondrio",
        "sigla_provincia": "SO",
        "lat": 46.17099261,
        "long": 9.87147489,
        "totale_casi": 1
    },
    {
        "data": "2020-02-25 18:00:00",
        "stato": "ITA",
        "codice_regione": 3,
        "denominazione_regione": "Lombardia",
        "codice_provincia": 12,
        "denominazione_provincia": "Varese",
        "sigla_provincia": "VA",
        "lat": 45.81701677,
        "long": 8.822868344,
        "totale_casi": 0
    },
    {
        "data": "2020-02-25 18:00:00",
        "stato": "ITA",
        "codice_regione": 3,
        "denominazione_regione": "Lombardia",
        "codice_provincia": 988,
        "denominazione_provincia": "In fase di definizione/aggiornamento",
        "sigla_provincia": "",
        "lat": 0,
        "long": 0,
        "totale_casi": 5
    },
    {
        "data": "2020-02-25 18:00:00",
        "stato": "ITA",
        "codice_regione": 11,
        "denominazione_regione": "Marche",
        "codice_provincia": 42,
        "denominazione_provincia": "Ancona",
        "sigla_provincia": "AN",
        "lat": 43.61675973,
        "long": 13.5188753,
        "totale_casi": 0
    },
    {
        "data": "2020-02-25 18:00:00",
        "stato": "ITA",
        "codice_regione": 11,
        "denominazione_regione": "Marche",
        "codice_provincia": 44,
        "denominazione_provincia": "Ascoli Piceno",
        "sigla_provincia": "AP",
        "lat": 42.85322304,
        "long": 13.57691127,
        "totale_casi": 0
    },
    {
        "data": "2020-02-25 18:00:00",
        "stato": "ITA",
        "codice_regione": 11,
        "denominazione_regione": "Marche",
        "codice_provincia": 109,
        "denominazione_provincia": "Fermo",
        "sigla_provincia": "FM",
        "lat": 43.16058534,
        "long": 13.71839535,
        "totale_casi": 0
    },
    {
        "data": "2020-02-25 18:00:00",
        "stato": "ITA",
        "codice_regione": 11,
        "denominazione_regione": "Marche",
        "codice_provincia": 43,
        "denominazione_provincia": "Macerata",
        "sigla_provincia": "MC",
        "lat": 43.30023926,
        "long": 13.45307182,
        "totale_casi": 0
    },
    {
        "data": "2020-02-25 18:00:00",
        "stato": "ITA",
        "codice_regione": 11,
        "denominazione_regione": "Marche",
        "codice_provincia": 41,
        "denominazione_provincia": "Pesaro e Urbino",
        "sigla_provincia": "PU",
        "lat": 43.91014021,
        "long": 12.91345989,
        "totale_casi": 0
    },
    {
        "data": "2020-02-25 18:00:00",
        "stato": "ITA",
        "codice_regione": 11,
        "denominazione_regione": "Marche",
        "codice_provincia": 989,
        "denominazione_provincia": "In fase di definizione/aggiornamento",
        "sigla_provincia": "",
        "lat": 0,
        "long": 0,
        "totale_casi": 0
    },
    {
        "data": "2020-02-25 18:00:00",
        "stato": "ITA",
        "codice_regione": 14,
        "denominazione_regione": "Molise",
        "codice_provincia": 70,
        "denominazione_provincia": "Campobasso",
        "sigla_provincia": "CB",
        "lat": 41.55774754,
        "long": 14.65916051,
        "totale_casi": 0
    },
    {
        "data": "2020-02-25 18:00:00",
        "stato": "ITA",
        "codice_regione": 14,
        "denominazione_regione": "Molise",
        "codice_provincia": 94,
        "denominazione_provincia": "Isernia",
        "sigla_provincia": "IS",
        "lat": 41.58800826,
        "long": 14.22575407,
        "totale_casi": 0
    },
    {
        "data": "2020-02-25 18:00:00",
        "stato": "ITA",
        "codice_regione": 14,
        "denominazione_regione": "Molise",
        "codice_provincia": 990,
        "denominazione_provincia": "In fase di definizione/aggiornamento",
        "sigla_provincia": "",
        "lat": 0,
        "long": 0,
        "totale_casi": 0
    },
    {
        "data": "2020-02-25 18:00:00",
        "stato": "ITA",
        "codice_regione": 1,
        "denominazione_regione": "Piemonte",
        "codice_provincia": 6,
        "denominazione_provincia": "Alessandria",
        "sigla_provincia": "AL",
        "lat": 44.91297351,
        "long": 8.615401155,
        "totale_casi": 0
    },
    {
        "data": "2020-02-25 18:00:00",
        "stato": "ITA",
        "codice_regione": 1,
        "denominazione_regione": "Piemonte",
        "codice_provincia": 5,
        "denominazione_provincia": "Asti",
        "sigla_provincia": "AT",
        "lat": 44.89912921,
        "long": 8.204142547,
        "totale_casi": 0
    },
    {
        "data": "2020-02-25 18:00:00",
        "stato": "ITA",
        "codice_regione": 1,
        "denominazione_regione": "Piemonte",
        "codice_provincia": 96,
        "denominazione_provincia": "Biella",
        "sigla_provincia": "BI",
        "lat": 45.5665112,
        "long": 8.054082167,
        "totale_casi": 0
    },
    {
        "data": "2020-02-25 18:00:00",
        "stato": "ITA",
        "codice_regione": 1,
        "denominazione_regione": "Piemonte",
        "codice_provincia": 4,
        "denominazione_provincia": "Cuneo",
        "sigla_provincia": "CN",
        "lat": 44.39329625,
        "long": 7.551171632,
        "totale_casi": 0
    },
    {
        "data": "2020-02-25 18:00:00",
        "stato": "ITA",
        "codice_regione": 1,
        "denominazione_regione": "Piemonte",
        "codice_provincia": 3,
        "denominazione_provincia": "Novara",
        "sigla_provincia": "NO",
        "lat": 45.44588506,
        "long": 8.621915884,
        "totale_casi": 0
    },
    {
        "data": "2020-02-25 18:00:00",
        "stato": "ITA",
        "codice_regione": 1,
        "denominazione_regione": "Piemonte",
        "codice_provincia": 1,
        "denominazione_provincia": "Torino",
        "sigla_provincia": "TO",
        "lat": 45.0732745,
        "long": 7.680687483,
        "totale_casi": 3
    },
    {
        "data": "2020-02-25 18:00:00",
        "stato": "ITA",
        "codice_regione": 1,
        "denominazione_regione": "Piemonte",
        "codice_provincia": 103,
        "denominazione_provincia": "Verbano-Cusio-Ossola",
        "sigla_provincia": "VB",
        "lat": 45.9214455,
        "long": 8.551078753,
        "totale_casi": 0
    },
    {
        "data": "2020-02-25 18:00:00",
        "stato": "ITA",
        "codice_regione": 1,
        "denominazione_regione": "Piemonte",
        "codice_provincia": 2,
        "denominazione_provincia": "Vercelli",
        "sigla_provincia": "VC",
        "lat": 45.32398135,
        "long": 8.423234312,
        "totale_casi": 0
    },
    {
        "data": "2020-02-25 18:00:00",
        "stato": "ITA",
        "codice_regione": 1,
        "denominazione_regione": "Piemonte",
        "codice_provincia": 991,
        "denominazione_provincia": "In fase di definizione/aggiornamento",
        "sigla_provincia": "",
        "lat": 0,
        "long": 0,
        "totale_casi": 0
    },
    {
        "data": "2020-02-25 18:00:00",
        "stato": "ITA",
        "codice_regione": 16,
        "denominazione_regione": "Puglia",
        "codice_provincia": 72,
        "denominazione_provincia": "Bari",
        "sigla_provincia": "BA",
        "lat": 41.12559576,
        "long": 16.86736689,
        "totale_casi": 0
    },
    {
        "data": "2020-02-25 18:00:00",
        "stato": "ITA",
        "codice_regione": 16,
        "denominazione_regione": "Puglia",
        "codice_provincia": 110,
        "denominazione_provincia": "Barletta-Andria-Trani",
        "sigla_provincia": "BT",
        "lat": 41.22705039,
        "long": 16.29520432,
        "totale_casi": 0
    },
    {
        "data": "2020-02-25 18:00:00",
        "stato": "ITA",
        "codice_regione": 16,
        "denominazione_regione": "Puglia",
        "codice_provincia": 74,
        "denominazione_provincia": "Brindisi",
        "sigla_provincia": "BR",
        "lat": 40.63848545,
        "long": 17.94601575,
        "totale_casi": 0
    },
    {
        "data": "2020-02-25 18:00:00",
        "stato": "ITA",
        "codice_regione": 16,
        "denominazione_regione": "Puglia",
        "codice_provincia": 71,
        "denominazione_provincia": "Foggia",
        "sigla_provincia": "FG",
        "lat": 41.46226865,
        "long": 15.54305094,
        "totale_casi": 0
    },
    {
        "data": "2020-02-25 18:00:00",
        "stato": "ITA",
        "codice_regione": 16,
        "denominazione_regione": "Puglia",
        "codice_provincia": 75,
        "denominazione_provincia": "Lecce",
        "sigla_provincia": "LE",
        "lat": 40.35354285,
        "long": 18.1718973,
        "totale_casi": 0
    },
    {
        "data": "2020-02-25 18:00:00",
        "stato": "ITA",
        "codice_regione": 16,
        "denominazione_regione": "Puglia",
        "codice_provincia": 73,
        "denominazione_provincia": "Taranto",
        "sigla_provincia": "TA",
        "lat": 40.47354739,
        "long": 17.23237181,
        "totale_casi": 0
    },
    {
        "data": "2020-02-25 18:00:00",
        "stato": "ITA",
        "codice_regione": 16,
        "denominazione_regione": "Puglia",
        "codice_provincia": 992,
        "denominazione_provincia": "In fase di definizione/aggiornamento",
        "sigla_provincia": "",
        "lat": 0,
        "long": 0,
        "totale_casi": 0
    },
    {
        "data": "2020-02-25 18:00:00",
        "stato": "ITA",
        "codice_regione": 20,
        "denominazione_regione": "Sardegna",
        "codice_provincia": 92,
        "denominazione_provincia": "Cagliari",
        "sigla_provincia": "CA",
        "lat": 39.21531192,
        "long": 9.110616306,
        "totale_casi": 0
    },
    {
        "data": "2020-02-25 18:00:00",
        "stato": "ITA",
        "codice_regione": 20,
        "denominazione_regione": "Sardegna",
        "codice_provincia": 91,
        "denominazione_provincia": "Nuoro",
        "sigla_provincia": "NU",
        "lat": 40.32318834,
        "long": 9.330296393,
        "totale_casi": 0
    },
    {
        "data": "2020-02-25 18:00:00",
        "stato": "ITA",
        "codice_regione": 20,
        "denominazione_regione": "Sardegna",
        "codice_provincia": 95,
        "denominazione_provincia": "Oristano",
        "sigla_provincia": "OR",
        "lat": 39.90381075,
        "long": 8.591183151,
        "totale_casi": 0
    },
    {
        "data": "2020-02-25 18:00:00",
        "stato": "ITA",
        "codice_regione": 20,
        "denominazione_regione": "Sardegna",
        "codice_provincia": 90,
        "denominazione_provincia": "Sassari",
        "sigla_provincia": "SS",
        "lat": 40.72667657,
        "long": 8.559667131,
        "totale_casi": 0
    },
    {
        "data": "2020-02-25 18:00:00",
        "stato": "ITA",
        "codice_regione": 20,
        "denominazione_regione": "Sardegna",
        "codice_provincia": 111,
        "denominazione_provincia": "Sud Sardegna",
        "sigla_provincia": "SU",
        "lat": 39.16641462,
        "long": 8.526242676,
        "totale_casi": 0
    },
    {
        "data": "2020-02-25 18:00:00",
        "stato": "ITA",
        "codice_regione": 20,
        "denominazione_regione": "Sardegna",
        "codice_provincia": 993,
        "denominazione_provincia": "In fase di definizione/aggiornamento",
        "sigla_provincia": "",
        "lat": 0,
        "long": 0,
        "totale_casi": 0
    },
    {
        "data": "2020-02-25 18:00:00",
        "stato": "ITA",
        "codice_regione": 19,
        "denominazione_regione": "Sicilia",
        "codice_provincia": 84,
        "denominazione_provincia": "Agrigento",
        "sigla_provincia": "AG",
        "lat": 37.30971088,
        "long": 13.5845749,
        "totale_casi": 0
    },
    {
        "data": "2020-02-25 18:00:00",
        "stato": "ITA",
        "codice_regione": 19,
        "denominazione_regione": "Sicilia",
        "codice_provincia": 85,
        "denominazione_provincia": "Caltanissetta",
        "sigla_provincia": "CL",
        "lat": 37.49213171,
        "long": 14.06184973,
        "totale_casi": 0
    },
    {
        "data": "2020-02-25 18:00:00",
        "stato": "ITA",
        "codice_regione": 19,
        "denominazione_regione": "Sicilia",
        "codice_provincia": 87,
        "denominazione_provincia": "Catania",
        "sigla_provincia": "CT",
        "lat": 37.50287803,
        "long": 15.08704691,
        "totale_casi": 0
    },
    {
        "data": "2020-02-25 18:00:00",
        "stato": "ITA",
        "codice_regione": 19,
        "denominazione_regione": "Sicilia",
        "codice_provincia": 86,
        "denominazione_provincia": "Enna",
        "sigla_provincia": "EN",
        "lat": 37.56705701,
        "long": 14.27909375,
        "totale_casi": 0
    },
    {
        "data": "2020-02-25 18:00:00",
        "stato": "ITA",
        "codice_regione": 19,
        "denominazione_regione": "Sicilia",
        "codice_provincia": 83,
        "denominazione_provincia": "Messina",
        "sigla_provincia": "ME",
        "lat": 38.19395845,
        "long": 15.55572302,
        "totale_casi": 0
    },
    {
        "data": "2020-02-25 18:00:00",
        "stato": "ITA",
        "codice_regione": 19,
        "denominazione_regione": "Sicilia",
        "codice_provincia": 82,
        "denominazione_provincia": "Palermo",
        "sigla_provincia": "PA",
        "lat": 38.11569725,
        "long": 13.3623567,
        "totale_casi": 3
    },
    {
        "data": "2020-02-25 18:00:00",
        "stato": "ITA",
        "codice_regione": 19,
        "denominazione_regione": "Sicilia",
        "codice_provincia": 88,
        "denominazione_provincia": "Ragusa",
        "sigla_provincia": "RG",
        "lat": 36.92509198,
        "long": 14.73069891,
        "totale_casi": 0
    },
    {
        "data": "2020-02-25 18:00:00",
        "stato": "ITA",
        "codice_regione": 19,
        "denominazione_regione": "Sicilia",
        "codice_provincia": 89,
        "denominazione_provincia": "Siracusa",
        "sigla_provincia": "SR",
        "lat": 37.05991687,
        "long": 15.29333182,
        "totale_casi": 0
    },
    {
        "data": "2020-02-25 18:00:00",
        "stato": "ITA",
        "codice_regione": 19,
        "denominazione_regione": "Sicilia",
        "codice_provincia": 81,
        "denominazione_provincia": "Trapani",
        "sigla_provincia": "TP",
        "lat": 38.01850065,
        "long": 12.51365684,
        "totale_casi": 0
    },
    {
        "data": "2020-02-25 18:00:00",
        "stato": "ITA",
        "codice_regione": 19,
        "denominazione_regione": "Sicilia",
        "codice_provincia": 994,
        "denominazione_provincia": "In fase di definizione/aggiornamento",
        "sigla_provincia": "",
        "lat": 0,
        "long": 0,
        "totale_casi": 0
    },
    {
        "data": "2020-02-25 18:00:00",
        "stato": "ITA",
        "codice_regione": 9,
        "denominazione_regione": "Toscana",
        "codice_provincia": 51,
        "denominazione_provincia": "Arezzo",
        "sigla_provincia": "AR",
        "lat": 43.46642752,
        "long": 11.88228844,
        "totale_casi": 0
    },
    {
        "data": "2020-02-25 18:00:00",
        "stato": "ITA",
        "codice_regione": 9,
        "denominazione_regione": "Toscana",
        "codice_provincia": 48,
        "denominazione_provincia": "Firenze",
        "sigla_provincia": "FI",
        "lat": 43.76923077,
        "long": 11.25588885,
        "totale_casi": 1
    },
    {
        "data": "2020-02-25 18:00:00",
        "stato": "ITA",
        "codice_regione": 9,
        "denominazione_regione": "Toscana",
        "codice_provincia": 53,
        "denominazione_provincia": "Grosseto",
        "sigla_provincia": "GR",
        "lat": 42.76026758,
        "long": 11.11356398,
        "totale_casi": 0
    },
    {
        "data": "2020-02-25 18:00:00",
        "stato": "ITA",
        "codice_regione": 9,
        "denominazione_regione": "Toscana",
        "codice_provincia": 49,
        "denominazione_provincia": "Livorno",
        "sigla_provincia": "LI",
        "lat": 43.55234873,
        "long": 10.3086781,
        "totale_casi": 0
    },
    {
        "data": "2020-02-25 18:00:00",
        "stato": "ITA",
        "codice_regione": 9,
        "denominazione_regione": "Toscana",
        "codice_provincia": 46,
        "denominazione_provincia": "Lucca",
        "sigla_provincia": "LU",
        "lat": 43.84432283,
        "long": 10.50151366,
        "totale_casi": 0
    },
    {
        "data": "2020-02-25 18:00:00",
        "stato": "ITA",
        "codice_regione": 9,
        "denominazione_regione": "Toscana",
        "codice_provincia": 45,
        "denominazione_provincia": "Massa Carrara",
        "sigla_provincia": "MS",
        "lat": 44.03674425,
        "long": 10.14173829,
        "totale_casi": 0
    },
    {
        "data": "2020-02-25 18:00:00",
        "stato": "ITA",
        "codice_regione": 9,
        "denominazione_regione": "Toscana",
        "codice_provincia": 50,
        "denominazione_provincia": "Pisa",
        "sigla_provincia": "PI",
        "lat": 43.71553206,
        "long": 10.40127259,
        "totale_casi": 0
    },
    {
        "data": "2020-02-25 18:00:00",
        "stato": "ITA",
        "codice_regione": 9,
        "denominazione_regione": "Toscana",
        "codice_provincia": 47,
        "denominazione_provincia": "Pistoia",
        "sigla_provincia": "PT",
        "lat": 43.933465,
        "long": 10.91734146,
        "totale_casi": 1
    },
    {
        "data": "2020-02-25 18:00:00",
        "stato": "ITA",
        "codice_regione": 9,
        "denominazione_regione": "Toscana",
        "codice_provincia": 100,
        "denominazione_provincia": "Prato",
        "sigla_provincia": "PO",
        "lat": 43.88062274,
        "long": 11.09703315,
        "totale_casi": 0
    },
    {
        "data": "2020-02-25 18:00:00",
        "stato": "ITA",
        "codice_regione": 9,
        "denominazione_regione": "Toscana",
        "codice_provincia": 52,
        "denominazione_provincia": "Siena",
        "sigla_provincia": "SI",
        "lat": 43.31816374,
        "long": 11.33190988,
        "totale_casi": 0
    },
    {
        "data": "2020-02-25 18:00:00",
        "stato": "ITA",
        "codice_regione": 9,
        "denominazione_regione": "Toscana",
        "codice_provincia": 995,
        "denominazione_provincia": "In fase di definizione/aggiornamento",
        "sigla_provincia": "",
        "lat": 0,
        "long": 0,
        "totale_casi": 0
    },
    {
        "data": "2020-02-25 18:00:00",
        "stato": "ITA",
        "codice_regione": 4,
        "denominazione_regione": "P.A. Trento",
        "codice_provincia": 22,
        "denominazione_provincia": "Trento",
        "sigla_provincia": "TN",
        "lat": 46.06893511,
        "long": 11.12123097,
        "totale_casi": 0
    },
    {
        "data": "2020-02-25 18:00:00",
        "stato": "ITA",
        "codice_regione": 4,
        "denominazione_regione": "P.A. Trento",
        "codice_provincia": 996,
        "denominazione_provincia": "In fase di definizione/aggiornamento",
        "sigla_provincia": "",
        "lat": 0,
        "long": 0,
        "totale_casi": 0
    },
    {
        "data": "2020-02-25 18:00:00",
        "stato": "ITA",
        "codice_regione": 10,
        "denominazione_regione": "Umbria",
        "codice_provincia": 54,
        "denominazione_provincia": "Perugia",
        "sigla_provincia": "PG",
        "lat": 43.10675841,
        "long": 12.38824698,
        "totale_casi": 0
    },
    {
        "data": "2020-02-25 18:00:00",
        "stato": "ITA",
        "codice_regione": 10,
        "denominazione_regione": "Umbria",
        "codice_provincia": 55,
        "denominazione_provincia": "Terni",
        "sigla_provincia": "TR",
        "lat": 42.56071258,
        "long": 12.6466875,
        "totale_casi": 0
    },
    {
        "data": "2020-02-25 18:00:00",
        "stato": "ITA",
        "codice_regione": 10,
        "denominazione_regione": "Umbria",
        "codice_provincia": 997,
        "denominazione_provincia": "In fase di definizione/aggiornamento",
        "sigla_provincia": "",
        "lat": 0,
        "long": 0,
        "totale_casi": 0
    },
    {
        "data": "2020-02-25 18:00:00",
        "stato": "ITA",
        "codice_regione": 2,
        "denominazione_regione": "Valle d'Aosta",
        "codice_provincia": 7,
        "denominazione_provincia": "Aosta",
        "sigla_provincia": "AO",
        "lat": 45.73750286,
        "long": 7.320149366,
        "totale_casi": 0
    },
    {
        "data": "2020-02-25 18:00:00",
        "stato": "ITA",
        "codice_regione": 2,
        "denominazione_regione": "Valle d'Aosta",
        "codice_provincia": 998,
        "denominazione_provincia": "In fase di definizione/aggiornamento",
        "sigla_provincia": "",
        "lat": 0,
        "long": 0,
        "totale_casi": 0
    },
    {
        "data": "2020-02-25 18:00:00",
        "stato": "ITA",
        "codice_regione": 5,
        "denominazione_regione": "Veneto",
        "codice_provincia": 25,
        "denominazione_provincia": "Belluno",
        "sigla_provincia": "BL",
        "lat": 46.13837528,
        "long": 12.21704167,
        "totale_casi": 0
    },
    {
        "data": "2020-02-25 18:00:00",
        "stato": "ITA",
        "codice_regione": 5,
        "denominazione_regione": "Veneto",
        "codice_provincia": 28,
        "denominazione_provincia": "Padova",
        "sigla_provincia": "PD",
        "lat": 45.40692987,
        "long": 11.87608718,
        "totale_casi": 30
    },
    {
        "data": "2020-02-25 18:00:00",
        "stato": "ITA",
        "codice_regione": 5,
        "denominazione_regione": "Veneto",
        "codice_provincia": 29,
        "denominazione_provincia": "Rovigo",
        "sigla_provincia": "RO",
        "lat": 45.07107289,
        "long": 11.79007,
        "totale_casi": 0
    },
    {
        "data": "2020-02-25 18:00:00",
        "stato": "ITA",
        "codice_regione": 5,
        "denominazione_regione": "Veneto",
        "codice_provincia": 26,
        "denominazione_provincia": "Treviso",
        "sigla_provincia": "TV",
        "lat": 45.66754571,
        "long": 12.24507363,
        "totale_casi": 1
    },
    {
        "data": "2020-02-25 18:00:00",
        "stato": "ITA",
        "codice_regione": 5,
        "denominazione_regione": "Veneto",
        "codice_provincia": 27,
        "denominazione_provincia": "Venezia",
        "sigla_provincia": "VE",
        "lat": 45.43490485,
        "long": 12.33845213,
        "totale_casi": 7
    },
    {
        "data": "2020-02-25 18:00:00",
        "stato": "ITA",
        "codice_regione": 5,
        "denominazione_regione": "Veneto",
        "codice_provincia": 23,
        "denominazione_provincia": "Verona",
        "sigla_provincia": "VR",
        "lat": 45.43839046,
        "long": 10.99352685,
        "totale_casi": 0
    },
    {
        "data": "2020-02-25 18:00:00",
        "stato": "ITA",
        "codice_regione": 5,
        "denominazione_regione": "Veneto",
        "codice_provincia": 24,
        "denominazione_provincia": "Vicenza",
        "sigla_provincia": "VI",
        "lat": 45.547497,
        "long": 11.54597109,
        "totale_casi": 0
    },
    {
        "data": "2020-02-25 18:00:00",
        "stato": "ITA",
        "codice_regione": 5,
        "denominazione_regione": "Veneto",
        "codice_provincia": 999,
        "denominazione_provincia": "In fase di definizione/aggiornamento",
        "sigla_provincia": "",
        "lat": 0,
        "long": 0,
        "totale_casi": 5
    },
    {
        "data": "2020-02-26 18:00:00",
        "stato": "ITA",
        "codice_regione": 13,
        "denominazione_regione": "Abruzzo",
        "codice_provincia": 69,
        "denominazione_provincia": "Chieti",
        "sigla_provincia": "CH",
        "lat": 42.35103167,
        "long": 14.16754574,
        "totale_casi": 0
    },
    {
        "data": "2020-02-26 18:00:00",
        "stato": "ITA",
        "codice_regione": 13,
        "denominazione_regione": "Abruzzo",
        "codice_provincia": 66,
        "denominazione_provincia": "L'Aquila",
        "sigla_provincia": "AQ",
        "lat": 42.35122196,
        "long": 13.39843823,
        "totale_casi": 0
    },
    {
        "data": "2020-02-26 18:00:00",
        "stato": "ITA",
        "codice_regione": 13,
        "denominazione_regione": "Abruzzo",
        "codice_provincia": 68,
        "denominazione_provincia": "Pescara",
        "sigla_provincia": "PE",
        "lat": 42.46458398,
        "long": 14.21364822,
        "totale_casi": 0
    },
    {
        "data": "2020-02-26 18:00:00",
        "stato": "ITA",
        "codice_regione": 13,
        "denominazione_regione": "Abruzzo",
        "codice_provincia": 67,
        "denominazione_provincia": "Teramo",
        "sigla_provincia": "TE",
        "lat": 42.6589177,
        "long": 13.70439971,
        "totale_casi": 0
    },
    {
        "data": "2020-02-26 18:00:00",
        "stato": "ITA",
        "codice_regione": 13,
        "denominazione_regione": "Abruzzo",
        "codice_provincia": 979,
        "denominazione_provincia": "In fase di definizione/aggiornamento",
        "sigla_provincia": "",
        "lat": 0,
        "long": 0,
        "totale_casi": 0
    },
    {
        "data": "2020-02-26 18:00:00",
        "stato": "ITA",
        "codice_regione": 17,
        "denominazione_regione": "Basilicata",
        "codice_provincia": 77,
        "denominazione_provincia": "Matera",
        "sigla_provincia": "MT",
        "lat": 40.66751177,
        "long": 16.59792442,
        "totale_casi": 0
    },
    {
        "data": "2020-02-26 18:00:00",
        "stato": "ITA",
        "codice_regione": 17,
        "denominazione_regione": "Basilicata",
        "codice_provincia": 76,
        "denominazione_provincia": "Potenza",
        "sigla_provincia": "PZ",
        "lat": 40.63947052,
        "long": 15.80514834,
        "totale_casi": 0
    },
    {
        "data": "2020-02-26 18:00:00",
        "stato": "ITA",
        "codice_regione": 17,
        "denominazione_regione": "Basilicata",
        "codice_provincia": 980,
        "denominazione_provincia": "In fase di definizione/aggiornamento",
        "sigla_provincia": "",
        "lat": 0,
        "long": 0,
        "totale_casi": 0
    },
    {
        "data": "2020-02-26 18:00:00",
        "stato": "ITA",
        "codice_regione": 4,
        "denominazione_regione": "P.A. Bolzano",
        "codice_provincia": 21,
        "denominazione_provincia": "Bolzano",
        "sigla_provincia": "BZ",
        "lat": 46.49933453,
        "long": 11.35662422,
        "totale_casi": 1
    },
    {
        "data": "2020-02-26 18:00:00",
        "stato": "ITA",
        "codice_regione": 4,
        "denominazione_regione": "P.A. Bolzano",
        "codice_provincia": 981,
        "denominazione_provincia": "In fase di definizione/aggiornamento",
        "sigla_provincia": "",
        "lat": 0,
        "long": 0,
        "totale_casi": 0
    },
    {
        "data": "2020-02-26 18:00:00",
        "stato": "ITA",
        "codice_regione": 18,
        "denominazione_regione": "Calabria",
        "codice_provincia": 79,
        "denominazione_provincia": "Catanzaro",
        "sigla_provincia": "CZ",
        "lat": 38.90597598,
        "long": 16.59440194,
        "totale_casi": 0
    },
    {
        "data": "2020-02-26 18:00:00",
        "stato": "ITA",
        "codice_regione": 18,
        "denominazione_regione": "Calabria",
        "codice_provincia": 78,
        "denominazione_provincia": "Cosenza",
        "sigla_provincia": "CS",
        "lat": 39.29308681,
        "long": 16.25609692,
        "totale_casi": 0
    },
    {
        "data": "2020-02-26 18:00:00",
        "stato": "ITA",
        "codice_regione": 18,
        "denominazione_regione": "Calabria",
        "codice_provincia": 101,
        "denominazione_provincia": "Crotone",
        "sigla_provincia": "KR",
        "lat": 39.08036878,
        "long": 17.12538864,
        "totale_casi": 0
    },
    {
        "data": "2020-02-26 18:00:00",
        "stato": "ITA",
        "codice_regione": 18,
        "denominazione_regione": "Calabria",
        "codice_provincia": 80,
        "denominazione_provincia": "Reggio di Calabria",
        "sigla_provincia": "RC",
        "lat": 38.10922769,
        "long": 15.6434527,
        "totale_casi": 0
    },
    {
        "data": "2020-02-26 18:00:00",
        "stato": "ITA",
        "codice_regione": 18,
        "denominazione_regione": "Calabria",
        "codice_provincia": 102,
        "denominazione_provincia": "Vibo Valentia",
        "sigla_provincia": "VV",
        "lat": 38.67624147,
        "long": 16.10157414,
        "totale_casi": 0
    },
    {
        "data": "2020-02-26 18:00:00",
        "stato": "ITA",
        "codice_regione": 18,
        "denominazione_regione": "Calabria",
        "codice_provincia": 982,
        "denominazione_provincia": "In fase di definizione/aggiornamento",
        "sigla_provincia": "",
        "lat": 0,
        "long": 0,
        "totale_casi": 0
    },
    {
        "data": "2020-02-26 18:00:00",
        "stato": "ITA",
        "codice_regione": 15,
        "denominazione_regione": "Campania",
        "codice_provincia": 64,
        "denominazione_provincia": "Avellino",
        "sigla_provincia": "AV",
        "lat": 40.91404699,
        "long": 14.79528803,
        "totale_casi": 0
    },
    {
        "data": "2020-02-26 18:00:00",
        "stato": "ITA",
        "codice_regione": 15,
        "denominazione_regione": "Campania",
        "codice_provincia": 62,
        "denominazione_provincia": "Benevento",
        "sigla_provincia": "BN",
        "lat": 41.12969987,
        "long": 14.78151683,
        "totale_casi": 0
    },
    {
        "data": "2020-02-26 18:00:00",
        "stato": "ITA",
        "codice_regione": 15,
        "denominazione_regione": "Campania",
        "codice_provincia": 61,
        "denominazione_provincia": "Caserta",
        "sigla_provincia": "CE",
        "lat": 41.07465878,
        "long": 14.33240464,
        "totale_casi": 0
    },
    {
        "data": "2020-02-26 18:00:00",
        "stato": "ITA",
        "codice_regione": 15,
        "denominazione_regione": "Campania",
        "codice_provincia": 63,
        "denominazione_provincia": "Napoli",
        "sigla_provincia": "NA",
        "lat": 40.83956555,
        "long": 14.25084984,
        "totale_casi": 0
    },
    {
        "data": "2020-02-26 18:00:00",
        "stato": "ITA",
        "codice_regione": 15,
        "denominazione_regione": "Campania",
        "codice_provincia": 65,
        "denominazione_provincia": "Salerno",
        "sigla_provincia": "SA",
        "lat": 40.67821961,
        "long": 14.7594026,
        "totale_casi": 0
    },
    {
        "data": "2020-02-26 18:00:00",
        "stato": "ITA",
        "codice_regione": 15,
        "denominazione_regione": "Campania",
        "codice_provincia": 983,
        "denominazione_provincia": "In fase di definizione/aggiornamento",
        "sigla_provincia": "",
        "lat": 0,
        "long": 0,
        "totale_casi": 0
    },
    {
        "data": "2020-02-26 18:00:00",
        "stato": "ITA",
        "codice_regione": 8,
        "denominazione_regione": "Emilia Romagna",
        "codice_provincia": 37,
        "denominazione_provincia": "Bologna",
        "sigla_provincia": "BO",
        "lat": 44.49436681,
        "long": 11.3417208,
        "totale_casi": 0
    },
    {
        "data": "2020-02-26 18:00:00",
        "stato": "ITA",
        "codice_regione": 8,
        "denominazione_regione": "Emilia Romagna",
        "codice_provincia": 38,
        "denominazione_provincia": "Ferrara",
        "sigla_provincia": "FE",
        "lat": 44.83599085,
        "long": 11.61868934,
        "totale_casi": 0
    },
    {
        "data": "2020-02-26 18:00:00",
        "stato": "ITA",
        "codice_regione": 8,
        "denominazione_regione": "Emilia Romagna",
        "codice_provincia": 40,
        "denominazione_provincia": "Forlì-Cesena",
        "sigla_provincia": "FC",
        "lat": 44.22268559,
        "long": 12.04068608,
        "totale_casi": 0
    },
    {
        "data": "2020-02-26 18:00:00",
        "stato": "ITA",
        "codice_regione": 8,
        "denominazione_regione": "Emilia Romagna",
        "codice_provincia": 36,
        "denominazione_provincia": "Modena",
        "sigla_provincia": "MO",
        "lat": 44.64600009,
        "long": 10.92615487,
        "totale_casi": 8
    },
    {
        "data": "2020-02-26 18:00:00",
        "stato": "ITA",
        "codice_regione": 8,
        "denominazione_regione": "Emilia Romagna",
        "codice_provincia": 34,
        "denominazione_provincia": "Parma",
        "sigla_provincia": "PR",
        "lat": 44.80107394,
        "long": 10.32834985,
        "totale_casi": 8
    },
    {
        "data": "2020-02-26 18:00:00",
        "stato": "ITA",
        "codice_regione": 8,
        "denominazione_regione": "Emilia Romagna",
        "codice_provincia": 33,
        "denominazione_provincia": "Piacenza",
        "sigla_provincia": "PC",
        "lat": 45.05193462,
        "long": 9.692632596,
        "totale_casi": 28
    },
    {
        "data": "2020-02-26 18:00:00",
        "stato": "ITA",
        "codice_regione": 8,
        "denominazione_regione": "Emilia Romagna",
        "codice_provincia": 39,
        "denominazione_provincia": "Ravenna",
        "sigla_provincia": "RA",
        "lat": 44.41722493,
        "long": 12.19913936,
        "totale_casi": 0
    },
    {
        "data": "2020-02-26 18:00:00",
        "stato": "ITA",
        "codice_regione": 8,
        "denominazione_regione": "Emilia Romagna",
        "codice_provincia": 35,
        "denominazione_provincia": "Reggio nell'Emilia",
        "sigla_provincia": "RE",
        "lat": 44.69735289,
        "long": 10.63007973,
        "totale_casi": 0
    },
    {
        "data": "2020-02-26 18:00:00",
        "stato": "ITA",
        "codice_regione": 8,
        "denominazione_regione": "Emilia Romagna",
        "codice_provincia": 99,
        "denominazione_provincia": "Rimini",
        "sigla_provincia": "RN",
        "lat": 44.06090087,
        "long": 12.5656295,
        "totale_casi": 3
    },
    {
        "data": "2020-02-26 18:00:00",
        "stato": "ITA",
        "codice_regione": 8,
        "denominazione_regione": "Emilia Romagna",
        "codice_provincia": 984,
        "denominazione_provincia": "In fase di definizione/aggiornamento",
        "sigla_provincia": "",
        "lat": 0,
        "long": 0,
        "totale_casi": 0
    },
    {
        "data": "2020-02-26 18:00:00",
        "stato": "ITA",
        "codice_regione": 6,
        "denominazione_regione": "Friuli Venezia Giulia",
        "codice_provincia": 31,
        "denominazione_provincia": "Gorizia",
        "sigla_provincia": "GO",
        "lat": 45.94149817,
        "long": 13.62212502,
        "totale_casi": 0
    },
    {
        "data": "2020-02-26 18:00:00",
        "stato": "ITA",
        "codice_regione": 6,
        "denominazione_regione": "Friuli Venezia Giulia",
        "codice_provincia": 93,
        "denominazione_provincia": "Pordenone",
        "sigla_provincia": "PN",
        "lat": 45.95443546,
        "long": 12.66002909,
        "totale_casi": 0
    },
    {
        "data": "2020-02-26 18:00:00",
        "stato": "ITA",
        "codice_regione": 6,
        "denominazione_regione": "Friuli Venezia Giulia",
        "codice_provincia": 32,
        "denominazione_provincia": "Trieste",
        "sigla_provincia": "TS",
        "lat": 45.6494354,
        "long": 13.76813649,
        "totale_casi": 0
    },
    {
        "data": "2020-02-26 18:00:00",
        "stato": "ITA",
        "codice_regione": 6,
        "denominazione_regione": "Friuli Venezia Giulia",
        "codice_provincia": 30,
        "denominazione_provincia": "Udine",
        "sigla_provincia": "UD",
        "lat": 46.06255516,
        "long": 13.2348383,
        "totale_casi": 0
    },
    {
        "data": "2020-02-26 18:00:00",
        "stato": "ITA",
        "codice_regione": 6,
        "denominazione_regione": "Friuli Venezia Giulia",
        "codice_provincia": 985,
        "denominazione_provincia": "In fase di definizione/aggiornamento",
        "sigla_provincia": "",
        "lat": 0,
        "long": 0,
        "totale_casi": 0
    },
    {
        "data": "2020-02-26 18:00:00",
        "stato": "ITA",
        "codice_regione": 12,
        "denominazione_regione": "Lazio",
        "codice_provincia": 60,
        "denominazione_provincia": "Frosinone",
        "sigla_provincia": "FR",
        "lat": 41.63964569,
        "long": 13.35117161,
        "totale_casi": 0
    },
    {
        "data": "2020-02-26 18:00:00",
        "stato": "ITA",
        "codice_regione": 12,
        "denominazione_regione": "Lazio",
        "codice_provincia": 59,
        "denominazione_provincia": "Latina",
        "sigla_provincia": "LT",
        "lat": 41.46759465,
        "long": 12.90368482,
        "totale_casi": 0
    },
    {
        "data": "2020-02-26 18:00:00",
        "stato": "ITA",
        "codice_regione": 12,
        "denominazione_regione": "Lazio",
        "codice_provincia": 57,
        "denominazione_provincia": "Rieti",
        "sigla_provincia": "RI",
        "lat": 42.40488444,
        "long": 12.86205939,
        "totale_casi": 0
    },
    {
        "data": "2020-02-26 18:00:00",
        "stato": "ITA",
        "codice_regione": 12,
        "denominazione_regione": "Lazio",
        "codice_provincia": 58,
        "denominazione_provincia": "Roma",
        "sigla_provincia": "RM",
        "lat": 41.89277044,
        "long": 12.48366722,
        "totale_casi": 3
    },
    {
        "data": "2020-02-26 18:00:00",
        "stato": "ITA",
        "codice_regione": 12,
        "denominazione_regione": "Lazio",
        "codice_provincia": 56,
        "denominazione_provincia": "Viterbo",
        "sigla_provincia": "VT",
        "lat": 42.4173828,
        "long": 12.10473416,
        "totale_casi": 0
    },
    {
        "data": "2020-02-26 18:00:00",
        "stato": "ITA",
        "codice_regione": 12,
        "denominazione_regione": "Lazio",
        "codice_provincia": 986,
        "denominazione_provincia": "In fase di definizione/aggiornamento",
        "sigla_provincia": "",
        "lat": 0,
        "long": 0,
        "totale_casi": 0
    },
    {
        "data": "2020-02-26 18:00:00",
        "stato": "ITA",
        "codice_regione": 7,
        "denominazione_regione": "Liguria",
        "codice_provincia": 10,
        "denominazione_provincia": "Genova",
        "sigla_provincia": "GE",
        "lat": 44.41149314,
        "long": 8.9326992,
        "totale_casi": 0
    },
    {
        "data": "2020-02-26 18:00:00",
        "stato": "ITA",
        "codice_regione": 7,
        "denominazione_regione": "Liguria",
        "codice_provincia": 8,
        "denominazione_provincia": "Imperia",
        "sigla_provincia": "IM",
        "lat": 43.88570648,
        "long": 8.027850298,
        "totale_casi": 0
    },
    {
        "data": "2020-02-26 18:00:00",
        "stato": "ITA",
        "codice_regione": 7,
        "denominazione_regione": "Liguria",
        "codice_provincia": 11,
        "denominazione_provincia": "La Spezia",
        "sigla_provincia": "SP",
        "lat": 44.10704991,
        "long": 9.8281897,
        "totale_casi": 1
    },
    {
        "data": "2020-02-26 18:00:00",
        "stato": "ITA",
        "codice_regione": 7,
        "denominazione_regione": "Liguria",
        "codice_provincia": 9,
        "denominazione_provincia": "Savona",
        "sigla_provincia": "SV",
        "lat": 44.30750461,
        "long": 8.481108654,
        "totale_casi": 10
    },
    {
        "data": "2020-02-26 18:00:00",
        "stato": "ITA",
        "codice_regione": 7,
        "denominazione_regione": "Liguria",
        "codice_provincia": 987,
        "denominazione_provincia": "In fase di definizione/aggiornamento",
        "sigla_provincia": "",
        "lat": 0,
        "long": 0,
        "totale_casi": 0
    },
    {
        "data": "2020-02-26 18:00:00",
        "stato": "ITA",
        "codice_regione": 3,
        "denominazione_regione": "Lombardia",
        "codice_provincia": 16,
        "denominazione_provincia": "Bergamo",
        "sigla_provincia": "BG",
        "lat": 45.69441368,
        "long": 9.668424528,
        "totale_casi": 20
    },
    {
        "data": "2020-02-26 18:00:00",
        "stato": "ITA",
        "codice_regione": 3,
        "denominazione_regione": "Lombardia",
        "codice_provincia": 17,
        "denominazione_provincia": "Brescia",
        "sigla_provincia": "BS",
        "lat": 45.53993052,
        "long": 10.21910323,
        "totale_casi": 2
    },
    {
        "data": "2020-02-26 18:00:00",
        "stato": "ITA",
        "codice_regione": 3,
        "denominazione_regione": "Lombardia",
        "codice_provincia": 13,
        "denominazione_provincia": "Como",
        "sigla_provincia": "CO",
        "lat": 45.8099912,
        "long": 9.085159546,
        "totale_casi": 0
    },
    {
        "data": "2020-02-26 18:00:00",
        "stato": "ITA",
        "codice_regione": 3,
        "denominazione_regione": "Lombardia",
        "codice_provincia": 19,
        "denominazione_provincia": "Cremona",
        "sigla_provincia": "CR",
        "lat": 45.13336675,
        "long": 10.02420865,
        "totale_casi": 57
    },
    {
        "data": "2020-02-26 18:00:00",
        "stato": "ITA",
        "codice_regione": 3,
        "denominazione_regione": "Lombardia",
        "codice_provincia": 97,
        "denominazione_provincia": "Lecco",
        "sigla_provincia": "LC",
        "lat": 45.85575781,
        "long": 9.393392246,
        "totale_casi": 0
    },
    {
        "data": "2020-02-26 18:00:00",
        "stato": "ITA",
        "codice_regione": 3,
        "denominazione_regione": "Lombardia",
        "codice_provincia": 98,
        "denominazione_provincia": "Lodi",
        "sigla_provincia": "LO",
        "lat": 45.31440693,
        "long": 9.503720769,
        "totale_casi": 128
    },
    {
        "data": "2020-02-26 18:00:00",
        "stato": "ITA",
        "codice_regione": 3,
        "denominazione_regione": "Lombardia",
        "codice_provincia": 20,
        "denominazione_provincia": "Mantova",
        "sigla_provincia": "MN",
        "lat": 45.15726772,
        "long": 10.79277363,
        "totale_casi": 0
    },
    {
        "data": "2020-02-26 18:00:00",
        "stato": "ITA",
        "codice_regione": 3,
        "denominazione_regione": "Lombardia",
        "codice_provincia": 15,
        "denominazione_provincia": "Milano",
        "sigla_provincia": "MI",
        "lat": 45.46679409,
        "long": 9.190347404,
        "totale_casi": 8
    },
    {
        "data": "2020-02-26 18:00:00",
        "stato": "ITA",
        "codice_regione": 3,
        "denominazione_regione": "Lombardia",
        "codice_provincia": 108,
        "denominazione_provincia": "Monza e della Brianza",
        "sigla_provincia": "MB",
        "lat": 45.58439043,
        "long": 9.273582472,
        "totale_casi": 4
    },
    {
        "data": "2020-02-26 18:00:00",
        "stato": "ITA",
        "codice_regione": 3,
        "denominazione_regione": "Lombardia",
        "codice_provincia": 18,
        "denominazione_provincia": "Pavia",
        "sigla_provincia": "PV",
        "lat": 45.18509264,
        "long": 9.160157191,
        "totale_casi": 27
    },
    {
        "data": "2020-02-26 18:00:00",
        "stato": "ITA",
        "codice_regione": 3,
        "denominazione_regione": "Lombardia",
        "codice_provincia": 14,
        "denominazione_provincia": "Sondrio",
        "sigla_provincia": "SO",
        "lat": 46.17099261,
        "long": 9.87147489,
        "totale_casi": 3
    },
    {
        "data": "2020-02-26 18:00:00",
        "stato": "ITA",
        "codice_regione": 3,
        "denominazione_regione": "Lombardia",
        "codice_provincia": 12,
        "denominazione_provincia": "Varese",
        "sigla_provincia": "VA",
        "lat": 45.81701677,
        "long": 8.822868344,
        "totale_casi": 0
    },
    {
        "data": "2020-02-26 18:00:00",
        "stato": "ITA",
        "codice_regione": 3,
        "denominazione_regione": "Lombardia",
        "codice_provincia": 988,
        "denominazione_provincia": "In fase di definizione/aggiornamento",
        "sigla_provincia": "",
        "lat": 0,
        "long": 0,
        "totale_casi": 9
    },
    {
        "data": "2020-02-26 18:00:00",
        "stato": "ITA",
        "codice_regione": 11,
        "denominazione_regione": "Marche",
        "codice_provincia": 42,
        "denominazione_provincia": "Ancona",
        "sigla_provincia": "AN",
        "lat": 43.61675973,
        "long": 13.5188753,
        "totale_casi": 0
    },
    {
        "data": "2020-02-26 18:00:00",
        "stato": "ITA",
        "codice_regione": 11,
        "denominazione_regione": "Marche",
        "codice_provincia": 44,
        "denominazione_provincia": "Ascoli Piceno",
        "sigla_provincia": "AP",
        "lat": 42.85322304,
        "long": 13.57691127,
        "totale_casi": 0
    },
    {
        "data": "2020-02-26 18:00:00",
        "stato": "ITA",
        "codice_regione": 11,
        "denominazione_regione": "Marche",
        "codice_provincia": 109,
        "denominazione_provincia": "Fermo",
        "sigla_provincia": "FM",
        "lat": 43.16058534,
        "long": 13.71839535,
        "totale_casi": 0
    },
    {
        "data": "2020-02-26 18:00:00",
        "stato": "ITA",
        "codice_regione": 11,
        "denominazione_regione": "Marche",
        "codice_provincia": 43,
        "denominazione_provincia": "Macerata",
        "sigla_provincia": "MC",
        "lat": 43.30023926,
        "long": 13.45307182,
        "totale_casi": 0
    },
    {
        "data": "2020-02-26 18:00:00",
        "stato": "ITA",
        "codice_regione": 11,
        "denominazione_regione": "Marche",
        "codice_provincia": 41,
        "denominazione_provincia": "Pesaro e Urbino",
        "sigla_provincia": "PU",
        "lat": 43.91014021,
        "long": 12.91345989,
        "totale_casi": 1
    },
    {
        "data": "2020-02-26 18:00:00",
        "stato": "ITA",
        "codice_regione": 11,
        "denominazione_regione": "Marche",
        "codice_provincia": 989,
        "denominazione_provincia": "In fase di definizione/aggiornamento",
        "sigla_provincia": "",
        "lat": 0,
        "long": 0,
        "totale_casi": 0
    },
    {
        "data": "2020-02-26 18:00:00",
        "stato": "ITA",
        "codice_regione": 14,
        "denominazione_regione": "Molise",
        "codice_provincia": 70,
        "denominazione_provincia": "Campobasso",
        "sigla_provincia": "CB",
        "lat": 41.55774754,
        "long": 14.65916051,
        "totale_casi": 0
    },
    {
        "data": "2020-02-26 18:00:00",
        "stato": "ITA",
        "codice_regione": 14,
        "denominazione_regione": "Molise",
        "codice_provincia": 94,
        "denominazione_provincia": "Isernia",
        "sigla_provincia": "IS",
        "lat": 41.58800826,
        "long": 14.22575407,
        "totale_casi": 0
    },
    {
        "data": "2020-02-26 18:00:00",
        "stato": "ITA",
        "codice_regione": 14,
        "denominazione_regione": "Molise",
        "codice_provincia": 990,
        "denominazione_provincia": "In fase di definizione/aggiornamento",
        "sigla_provincia": "",
        "lat": 0,
        "long": 0,
        "totale_casi": 0
    },
    {
        "data": "2020-02-26 18:00:00",
        "stato": "ITA",
        "codice_regione": 1,
        "denominazione_regione": "Piemonte",
        "codice_provincia": 6,
        "denominazione_provincia": "Alessandria",
        "sigla_provincia": "AL",
        "lat": 44.91297351,
        "long": 8.615401155,
        "totale_casi": 0
    },
    {
        "data": "2020-02-26 18:00:00",
        "stato": "ITA",
        "codice_regione": 1,
        "denominazione_regione": "Piemonte",
        "codice_provincia": 5,
        "denominazione_provincia": "Asti",
        "sigla_provincia": "AT",
        "lat": 44.89912921,
        "long": 8.204142547,
        "totale_casi": 0
    },
    {
        "data": "2020-02-26 18:00:00",
        "stato": "ITA",
        "codice_regione": 1,
        "denominazione_regione": "Piemonte",
        "codice_provincia": 96,
        "denominazione_provincia": "Biella",
        "sigla_provincia": "BI",
        "lat": 45.5665112,
        "long": 8.054082167,
        "totale_casi": 0
    },
    {
        "data": "2020-02-26 18:00:00",
        "stato": "ITA",
        "codice_regione": 1,
        "denominazione_regione": "Piemonte",
        "codice_provincia": 4,
        "denominazione_provincia": "Cuneo",
        "sigla_provincia": "CN",
        "lat": 44.39329625,
        "long": 7.551171632,
        "totale_casi": 0
    },
    {
        "data": "2020-02-26 18:00:00",
        "stato": "ITA",
        "codice_regione": 1,
        "denominazione_regione": "Piemonte",
        "codice_provincia": 3,
        "denominazione_provincia": "Novara",
        "sigla_provincia": "NO",
        "lat": 45.44588506,
        "long": 8.621915884,
        "totale_casi": 0
    },
    {
        "data": "2020-02-26 18:00:00",
        "stato": "ITA",
        "codice_regione": 1,
        "denominazione_regione": "Piemonte",
        "codice_provincia": 1,
        "denominazione_provincia": "Torino",
        "sigla_provincia": "TO",
        "lat": 45.0732745,
        "long": 7.680687483,
        "totale_casi": 3
    },
    {
        "data": "2020-02-26 18:00:00",
        "stato": "ITA",
        "codice_regione": 1,
        "denominazione_regione": "Piemonte",
        "codice_provincia": 103,
        "denominazione_provincia": "Verbano-Cusio-Ossola",
        "sigla_provincia": "VB",
        "lat": 45.9214455,
        "long": 8.551078753,
        "totale_casi": 0
    },
    {
        "data": "2020-02-26 18:00:00",
        "stato": "ITA",
        "codice_regione": 1,
        "denominazione_regione": "Piemonte",
        "codice_provincia": 2,
        "denominazione_provincia": "Vercelli",
        "sigla_provincia": "VC",
        "lat": 45.32398135,
        "long": 8.423234312,
        "totale_casi": 0
    },
    {
        "data": "2020-02-26 18:00:00",
        "stato": "ITA",
        "codice_regione": 1,
        "denominazione_regione": "Piemonte",
        "codice_provincia": 991,
        "denominazione_provincia": "In fase di definizione/aggiornamento",
        "sigla_provincia": "",
        "lat": 0,
        "long": 0,
        "totale_casi": 0
    },
    {
        "data": "2020-02-26 18:00:00",
        "stato": "ITA",
        "codice_regione": 16,
        "denominazione_regione": "Puglia",
        "codice_provincia": 72,
        "denominazione_provincia": "Bari",
        "sigla_provincia": "BA",
        "lat": 41.12559576,
        "long": 16.86736689,
        "totale_casi": 0
    },
    {
        "data": "2020-02-26 18:00:00",
        "stato": "ITA",
        "codice_regione": 16,
        "denominazione_regione": "Puglia",
        "codice_provincia": 110,
        "denominazione_provincia": "Barletta-Andria-Trani",
        "sigla_provincia": "BT",
        "lat": 41.22705039,
        "long": 16.29520432,
        "totale_casi": 0
    },
    {
        "data": "2020-02-26 18:00:00",
        "stato": "ITA",
        "codice_regione": 16,
        "denominazione_regione": "Puglia",
        "codice_provincia": 74,
        "denominazione_provincia": "Brindisi",
        "sigla_provincia": "BR",
        "lat": 40.63848545,
        "long": 17.94601575,
        "totale_casi": 0
    },
    {
        "data": "2020-02-26 18:00:00",
        "stato": "ITA",
        "codice_regione": 16,
        "denominazione_regione": "Puglia",
        "codice_provincia": 71,
        "denominazione_provincia": "Foggia",
        "sigla_provincia": "FG",
        "lat": 41.46226865,
        "long": 15.54305094,
        "totale_casi": 0
    },
    {
        "data": "2020-02-26 18:00:00",
        "stato": "ITA",
        "codice_regione": 16,
        "denominazione_regione": "Puglia",
        "codice_provincia": 75,
        "denominazione_provincia": "Lecce",
        "sigla_provincia": "LE",
        "lat": 40.35354285,
        "long": 18.1718973,
        "totale_casi": 0
    },
    {
        "data": "2020-02-26 18:00:00",
        "stato": "ITA",
        "codice_regione": 16,
        "denominazione_regione": "Puglia",
        "codice_provincia": 73,
        "denominazione_provincia": "Taranto",
        "sigla_provincia": "TA",
        "lat": 40.47354739,
        "long": 17.23237181,
        "totale_casi": 0
    },
    {
        "data": "2020-02-26 18:00:00",
        "stato": "ITA",
        "codice_regione": 16,
        "denominazione_regione": "Puglia",
        "codice_provincia": 992,
        "denominazione_provincia": "In fase di definizione/aggiornamento",
        "sigla_provincia": "",
        "lat": 0,
        "long": 0,
        "totale_casi": 0
    },
    {
        "data": "2020-02-26 18:00:00",
        "stato": "ITA",
        "codice_regione": 20,
        "denominazione_regione": "Sardegna",
        "codice_provincia": 92,
        "denominazione_provincia": "Cagliari",
        "sigla_provincia": "CA",
        "lat": 39.21531192,
        "long": 9.110616306,
        "totale_casi": 0
    },
    {
        "data": "2020-02-26 18:00:00",
        "stato": "ITA",
        "codice_regione": 20,
        "denominazione_regione": "Sardegna",
        "codice_provincia": 91,
        "denominazione_provincia": "Nuoro",
        "sigla_provincia": "NU",
        "lat": 40.32318834,
        "long": 9.330296393,
        "totale_casi": 0
    },
    {
        "data": "2020-02-26 18:00:00",
        "stato": "ITA",
        "codice_regione": 20,
        "denominazione_regione": "Sardegna",
        "codice_provincia": 95,
        "denominazione_provincia": "Oristano",
        "sigla_provincia": "OR",
        "lat": 39.90381075,
        "long": 8.591183151,
        "totale_casi": 0
    },
    {
        "data": "2020-02-26 18:00:00",
        "stato": "ITA",
        "codice_regione": 20,
        "denominazione_regione": "Sardegna",
        "codice_provincia": 90,
        "denominazione_provincia": "Sassari",
        "sigla_provincia": "SS",
        "lat": 40.72667657,
        "long": 8.559667131,
        "totale_casi": 0
    },
    {
        "data": "2020-02-26 18:00:00",
        "stato": "ITA",
        "codice_regione": 20,
        "denominazione_regione": "Sardegna",
        "codice_provincia": 111,
        "denominazione_provincia": "Sud Sardegna",
        "sigla_provincia": "SU",
        "lat": 39.16641462,
        "long": 8.526242676,
        "totale_casi": 0
    },
    {
        "data": "2020-02-26 18:00:00",
        "stato": "ITA",
        "codice_regione": 20,
        "denominazione_regione": "Sardegna",
        "codice_provincia": 993,
        "denominazione_provincia": "In fase di definizione/aggiornamento",
        "sigla_provincia": "",
        "lat": 0,
        "long": 0,
        "totale_casi": 0
    },
    {
        "data": "2020-02-26 18:00:00",
        "stato": "ITA",
        "codice_regione": 19,
        "denominazione_regione": "Sicilia",
        "codice_provincia": 84,
        "denominazione_provincia": "Agrigento",
        "sigla_provincia": "AG",
        "lat": 37.30971088,
        "long": 13.5845749,
        "totale_casi": 0
    },
    {
        "data": "2020-02-26 18:00:00",
        "stato": "ITA",
        "codice_regione": 19,
        "denominazione_regione": "Sicilia",
        "codice_provincia": 85,
        "denominazione_provincia": "Caltanissetta",
        "sigla_provincia": "CL",
        "lat": 37.49213171,
        "long": 14.06184973,
        "totale_casi": 0
    },
    {
        "data": "2020-02-26 18:00:00",
        "stato": "ITA",
        "codice_regione": 19,
        "denominazione_regione": "Sicilia",
        "codice_provincia": 87,
        "denominazione_provincia": "Catania",
        "sigla_provincia": "CT",
        "lat": 37.50287803,
        "long": 15.08704691,
        "totale_casi": 0
    },
    {
        "data": "2020-02-26 18:00:00",
        "stato": "ITA",
        "codice_regione": 19,
        "denominazione_regione": "Sicilia",
        "codice_provincia": 86,
        "denominazione_provincia": "Enna",
        "sigla_provincia": "EN",
        "lat": 37.56705701,
        "long": 14.27909375,
        "totale_casi": 0
    },
    {
        "data": "2020-02-26 18:00:00",
        "stato": "ITA",
        "codice_regione": 19,
        "denominazione_regione": "Sicilia",
        "codice_provincia": 83,
        "denominazione_provincia": "Messina",
        "sigla_provincia": "ME",
        "lat": 38.19395845,
        "long": 15.55572302,
        "totale_casi": 0
    },
    {
        "data": "2020-02-26 18:00:00",
        "stato": "ITA",
        "codice_regione": 19,
        "denominazione_regione": "Sicilia",
        "codice_provincia": 82,
        "denominazione_provincia": "Palermo",
        "sigla_provincia": "PA",
        "lat": 38.11569725,
        "long": 13.3623567,
        "totale_casi": 3
    },
    {
        "data": "2020-02-26 18:00:00",
        "stato": "ITA",
        "codice_regione": 19,
        "denominazione_regione": "Sicilia",
        "codice_provincia": 88,
        "denominazione_provincia": "Ragusa",
        "sigla_provincia": "RG",
        "lat": 36.92509198,
        "long": 14.73069891,
        "totale_casi": 0
    },
    {
        "data": "2020-02-26 18:00:00",
        "stato": "ITA",
        "codice_regione": 19,
        "denominazione_regione": "Sicilia",
        "codice_provincia": 89,
        "denominazione_provincia": "Siracusa",
        "sigla_provincia": "SR",
        "lat": 37.05991687,
        "long": 15.29333182,
        "totale_casi": 0
    },
    {
        "data": "2020-02-26 18:00:00",
        "stato": "ITA",
        "codice_regione": 19,
        "denominazione_regione": "Sicilia",
        "codice_provincia": 81,
        "denominazione_provincia": "Trapani",
        "sigla_provincia": "TP",
        "lat": 38.01850065,
        "long": 12.51365684,
        "totale_casi": 0
    },
    {
        "data": "2020-02-26 18:00:00",
        "stato": "ITA",
        "codice_regione": 19,
        "denominazione_regione": "Sicilia",
        "codice_provincia": 994,
        "denominazione_provincia": "In fase di definizione/aggiornamento",
        "sigla_provincia": "",
        "lat": 0,
        "long": 0,
        "totale_casi": 0
    },
    {
        "data": "2020-02-26 18:00:00",
        "stato": "ITA",
        "codice_regione": 9,
        "denominazione_regione": "Toscana",
        "codice_provincia": 51,
        "denominazione_provincia": "Arezzo",
        "sigla_provincia": "AR",
        "lat": 43.46642752,
        "long": 11.88228844,
        "totale_casi": 0
    },
    {
        "data": "2020-02-26 18:00:00",
        "stato": "ITA",
        "codice_regione": 9,
        "denominazione_regione": "Toscana",
        "codice_provincia": 48,
        "denominazione_provincia": "Firenze",
        "sigla_provincia": "FI",
        "lat": 43.76923077,
        "long": 11.25588885,
        "totale_casi": 2
    },
    {
        "data": "2020-02-26 18:00:00",
        "stato": "ITA",
        "codice_regione": 9,
        "denominazione_regione": "Toscana",
        "codice_provincia": 53,
        "denominazione_provincia": "Grosseto",
        "sigla_provincia": "GR",
        "lat": 42.76026758,
        "long": 11.11356398,
        "totale_casi": 0
    },
    {
        "data": "2020-02-26 18:00:00",
        "stato": "ITA",
        "codice_regione": 9,
        "denominazione_regione": "Toscana",
        "codice_provincia": 49,
        "denominazione_provincia": "Livorno",
        "sigla_provincia": "LI",
        "lat": 43.55234873,
        "long": 10.3086781,
        "totale_casi": 0
    },
    {
        "data": "2020-02-26 18:00:00",
        "stato": "ITA",
        "codice_regione": 9,
        "denominazione_regione": "Toscana",
        "codice_provincia": 46,
        "denominazione_provincia": "Lucca",
        "sigla_provincia": "LU",
        "lat": 43.84432283,
        "long": 10.50151366,
        "totale_casi": 0
    },
    {
        "data": "2020-02-26 18:00:00",
        "stato": "ITA",
        "codice_regione": 9,
        "denominazione_regione": "Toscana",
        "codice_provincia": 45,
        "denominazione_provincia": "Massa Carrara",
        "sigla_provincia": "MS",
        "lat": 44.03674425,
        "long": 10.14173829,
        "totale_casi": 0
    },
    {
        "data": "2020-02-26 18:00:00",
        "stato": "ITA",
        "codice_regione": 9,
        "denominazione_regione": "Toscana",
        "codice_provincia": 50,
        "denominazione_provincia": "Pisa",
        "sigla_provincia": "PI",
        "lat": 43.71553206,
        "long": 10.40127259,
        "totale_casi": 0
    },
    {
        "data": "2020-02-26 18:00:00",
        "stato": "ITA",
        "codice_regione": 9,
        "denominazione_regione": "Toscana",
        "codice_provincia": 47,
        "denominazione_provincia": "Pistoia",
        "sigla_provincia": "PT",
        "lat": 43.933465,
        "long": 10.91734146,
        "totale_casi": 0
    },
    {
        "data": "2020-02-26 18:00:00",
        "stato": "ITA",
        "codice_regione": 9,
        "denominazione_regione": "Toscana",
        "codice_provincia": 100,
        "denominazione_provincia": "Prato",
        "sigla_provincia": "PO",
        "lat": 43.88062274,
        "long": 11.09703315,
        "totale_casi": 0
    },
    {
        "data": "2020-02-26 18:00:00",
        "stato": "ITA",
        "codice_regione": 9,
        "denominazione_regione": "Toscana",
        "codice_provincia": 52,
        "denominazione_provincia": "Siena",
        "sigla_provincia": "SI",
        "lat": 43.31816374,
        "long": 11.33190988,
        "totale_casi": 0
    },
    {
        "data": "2020-02-26 18:00:00",
        "stato": "ITA",
        "codice_regione": 9,
        "denominazione_regione": "Toscana",
        "codice_provincia": 995,
        "denominazione_provincia": "In fase di definizione/aggiornamento",
        "sigla_provincia": "",
        "lat": 0,
        "long": 0,
        "totale_casi": 0
    },
    {
        "data": "2020-02-26 18:00:00",
        "stato": "ITA",
        "codice_regione": 4,
        "denominazione_regione": "P.A. Trento",
        "codice_provincia": 22,
        "denominazione_provincia": "Trento",
        "sigla_provincia": "TN",
        "lat": 46.06893511,
        "long": 11.12123097,
        "totale_casi": 0
    },
    {
        "data": "2020-02-26 18:00:00",
        "stato": "ITA",
        "codice_regione": 4,
        "denominazione_regione": "P.A. Trento",
        "codice_provincia": 996,
        "denominazione_provincia": "In fase di definizione/aggiornamento",
        "sigla_provincia": "",
        "lat": 0,
        "long": 0,
        "totale_casi": 0
    },
    {
        "data": "2020-02-26 18:00:00",
        "stato": "ITA",
        "codice_regione": 10,
        "denominazione_regione": "Umbria",
        "codice_provincia": 54,
        "denominazione_provincia": "Perugia",
        "sigla_provincia": "PG",
        "lat": 43.10675841,
        "long": 12.38824698,
        "totale_casi": 0
    },
    {
        "data": "2020-02-26 18:00:00",
        "stato": "ITA",
        "codice_regione": 10,
        "denominazione_regione": "Umbria",
        "codice_provincia": 55,
        "denominazione_provincia": "Terni",
        "sigla_provincia": "TR",
        "lat": 42.56071258,
        "long": 12.6466875,
        "totale_casi": 0
    },
    {
        "data": "2020-02-26 18:00:00",
        "stato": "ITA",
        "codice_regione": 10,
        "denominazione_regione": "Umbria",
        "codice_provincia": 997,
        "denominazione_provincia": "In fase di definizione/aggiornamento",
        "sigla_provincia": "",
        "lat": 0,
        "long": 0,
        "totale_casi": 0
    },
    {
        "data": "2020-02-26 18:00:00",
        "stato": "ITA",
        "codice_regione": 2,
        "denominazione_regione": "Valle d'Aosta",
        "codice_provincia": 7,
        "denominazione_provincia": "Aosta",
        "sigla_provincia": "AO",
        "lat": 45.73750286,
        "long": 7.320149366,
        "totale_casi": 0
    },
    {
        "data": "2020-02-26 18:00:00",
        "stato": "ITA",
        "codice_regione": 2,
        "denominazione_regione": "Valle d'Aosta",
        "codice_provincia": 998,
        "denominazione_provincia": "In fase di definizione/aggiornamento",
        "sigla_provincia": "",
        "lat": 0,
        "long": 0,
        "totale_casi": 0
    },
    {
        "data": "2020-02-26 18:00:00",
        "stato": "ITA",
        "codice_regione": 5,
        "denominazione_regione": "Veneto",
        "codice_provincia": 25,
        "denominazione_provincia": "Belluno",
        "sigla_provincia": "BL",
        "lat": 46.13837528,
        "long": 12.21704167,
        "totale_casi": 0
    },
    {
        "data": "2020-02-26 18:00:00",
        "stato": "ITA",
        "codice_regione": 5,
        "denominazione_regione": "Veneto",
        "codice_provincia": 28,
        "denominazione_provincia": "Padova",
        "sigla_provincia": "PD",
        "lat": 45.40692987,
        "long": 11.87608718,
        "totale_casi": 40
    },
    {
        "data": "2020-02-26 18:00:00",
        "stato": "ITA",
        "codice_regione": 5,
        "denominazione_regione": "Veneto",
        "codice_provincia": 29,
        "denominazione_provincia": "Rovigo",
        "sigla_provincia": "RO",
        "lat": 45.07107289,
        "long": 11.79007,
        "totale_casi": 0
    },
    {
        "data": "2020-02-26 18:00:00",
        "stato": "ITA",
        "codice_regione": 5,
        "denominazione_regione": "Veneto",
        "codice_provincia": 26,
        "denominazione_provincia": "Treviso",
        "sigla_provincia": "TV",
        "lat": 45.66754571,
        "long": 12.24507363,
        "totale_casi": 2
    },
    {
        "data": "2020-02-26 18:00:00",
        "stato": "ITA",
        "codice_regione": 5,
        "denominazione_regione": "Veneto",
        "codice_provincia": 27,
        "denominazione_provincia": "Venezia",
        "sigla_provincia": "VE",
        "lat": 45.43490485,
        "long": 12.33845213,
        "totale_casi": 8
    },
    {
        "data": "2020-02-26 18:00:00",
        "stato": "ITA",
        "codice_regione": 5,
        "denominazione_regione": "Veneto",
        "codice_provincia": 23,
        "denominazione_provincia": "Verona",
        "sigla_provincia": "VR",
        "lat": 45.43839046,
        "long": 10.99352685,
        "totale_casi": 0
    },
    {
        "data": "2020-02-26 18:00:00",
        "stato": "ITA",
        "codice_regione": 5,
        "denominazione_regione": "Veneto",
        "codice_provincia": 24,
        "denominazione_provincia": "Vicenza",
        "sigla_provincia": "VI",
        "lat": 45.547497,
        "long": 11.54597109,
        "totale_casi": 0
    },
    {
        "data": "2020-02-26 18:00:00",
        "stato": "ITA",
        "codice_regione": 5,
        "denominazione_regione": "Veneto",
        "codice_provincia": 999,
        "denominazione_provincia": "In fase di definizione/aggiornamento",
        "sigla_provincia": "",
        "lat": 0,
        "long": 0,
        "totale_casi": 21
    },
    {
        "data": "2020-02-27 18:00:00",
        "stato": "ITA",
        "codice_regione": 13,
        "denominazione_regione": "Abruzzo",
        "codice_provincia": 69,
        "denominazione_provincia": "Chieti",
        "sigla_provincia": "CH",
        "lat": 42.35103167,
        "long": 14.16754574,
        "totale_casi": 0
    },
    {
        "data": "2020-02-27 18:00:00",
        "stato": "ITA",
        "codice_regione": 13,
        "denominazione_regione": "Abruzzo",
        "codice_provincia": 66,
        "denominazione_provincia": "L'Aquila",
        "sigla_provincia": "AQ",
        "lat": 42.35122196,
        "long": 13.39843823,
        "totale_casi": 0
    },
    {
        "data": "2020-02-27 18:00:00",
        "stato": "ITA",
        "codice_regione": 13,
        "denominazione_regione": "Abruzzo",
        "codice_provincia": 68,
        "denominazione_provincia": "Pescara",
        "sigla_provincia": "PE",
        "lat": 42.46458398,
        "long": 14.21364822,
        "totale_casi": 0
    },
    {
        "data": "2020-02-27 18:00:00",
        "stato": "ITA",
        "codice_regione": 13,
        "denominazione_regione": "Abruzzo",
        "codice_provincia": 67,
        "denominazione_provincia": "Teramo",
        "sigla_provincia": "TE",
        "lat": 42.6589177,
        "long": 13.70439971,
        "totale_casi": 1
    },
    {
        "data": "2020-02-27 18:00:00",
        "stato": "ITA",
        "codice_regione": 13,
        "denominazione_regione": "Abruzzo",
        "codice_provincia": 979,
        "denominazione_provincia": "In fase di definizione/aggiornamento",
        "sigla_provincia": "",
        "lat": 0,
        "long": 0,
        "totale_casi": 0
    },
    {
        "data": "2020-02-27 18:00:00",
        "stato": "ITA",
        "codice_regione": 17,
        "denominazione_regione": "Basilicata",
        "codice_provincia": 77,
        "denominazione_provincia": "Matera",
        "sigla_provincia": "MT",
        "lat": 40.66751177,
        "long": 16.59792442,
        "totale_casi": 0
    },
    {
        "data": "2020-02-27 18:00:00",
        "stato": "ITA",
        "codice_regione": 17,
        "denominazione_regione": "Basilicata",
        "codice_provincia": 76,
        "denominazione_provincia": "Potenza",
        "sigla_provincia": "PZ",
        "lat": 40.63947052,
        "long": 15.80514834,
        "totale_casi": 0
    },
    {
        "data": "2020-02-27 18:00:00",
        "stato": "ITA",
        "codice_regione": 17,
        "denominazione_regione": "Basilicata",
        "codice_provincia": 980,
        "denominazione_provincia": "In fase di definizione/aggiornamento",
        "sigla_provincia": "",
        "lat": 0,
        "long": 0,
        "totale_casi": 0
    },
    {
        "data": "2020-02-27 18:00:00",
        "stato": "ITA",
        "codice_regione": 4,
        "denominazione_regione": "P.A. Bolzano",
        "codice_provincia": 21,
        "denominazione_provincia": "Bolzano",
        "sigla_provincia": "BZ",
        "lat": 46.49933453,
        "long": 11.35662422,
        "totale_casi": 1
    },
    {
        "data": "2020-02-27 18:00:00",
        "stato": "ITA",
        "codice_regione": 4,
        "denominazione_regione": "P.A. Bolzano",
        "codice_provincia": 981,
        "denominazione_provincia": "In fase di definizione/aggiornamento",
        "sigla_provincia": "",
        "lat": 0,
        "long": 0,
        "totale_casi": 0
    },
    {
        "data": "2020-02-27 18:00:00",
        "stato": "ITA",
        "codice_regione": 18,
        "denominazione_regione": "Calabria",
        "codice_provincia": 79,
        "denominazione_provincia": "Catanzaro",
        "sigla_provincia": "CZ",
        "lat": 38.90597598,
        "long": 16.59440194,
        "totale_casi": 0
    },
    {
        "data": "2020-02-27 18:00:00",
        "stato": "ITA",
        "codice_regione": 18,
        "denominazione_regione": "Calabria",
        "codice_provincia": 78,
        "denominazione_provincia": "Cosenza",
        "sigla_provincia": "CS",
        "lat": 39.29308681,
        "long": 16.25609692,
        "totale_casi": 0
    },
    {
        "data": "2020-02-27 18:00:00",
        "stato": "ITA",
        "codice_regione": 18,
        "denominazione_regione": "Calabria",
        "codice_provincia": 101,
        "denominazione_provincia": "Crotone",
        "sigla_provincia": "KR",
        "lat": 39.08036878,
        "long": 17.12538864,
        "totale_casi": 0
    },
    {
        "data": "2020-02-27 18:00:00",
        "stato": "ITA",
        "codice_regione": 18,
        "denominazione_regione": "Calabria",
        "codice_provincia": 80,
        "denominazione_provincia": "Reggio di Calabria",
        "sigla_provincia": "RC",
        "lat": 38.10922769,
        "long": 15.6434527,
        "totale_casi": 0
    },
    {
        "data": "2020-02-27 18:00:00",
        "stato": "ITA",
        "codice_regione": 18,
        "denominazione_regione": "Calabria",
        "codice_provincia": 102,
        "denominazione_provincia": "Vibo Valentia",
        "sigla_provincia": "VV",
        "lat": 38.67624147,
        "long": 16.10157414,
        "totale_casi": 0
    },
    {
        "data": "2020-02-27 18:00:00",
        "stato": "ITA",
        "codice_regione": 18,
        "denominazione_regione": "Calabria",
        "codice_provincia": 982,
        "denominazione_provincia": "In fase di definizione/aggiornamento",
        "sigla_provincia": "",
        "lat": 0,
        "long": 0,
        "totale_casi": 0
    },
    {
        "data": "2020-02-27 18:00:00",
        "stato": "ITA",
        "codice_regione": 15,
        "denominazione_regione": "Campania",
        "codice_provincia": 64,
        "denominazione_provincia": "Avellino",
        "sigla_provincia": "AV",
        "lat": 40.91404699,
        "long": 14.79528803,
        "totale_casi": 0
    },
    {
        "data": "2020-02-27 18:00:00",
        "stato": "ITA",
        "codice_regione": 15,
        "denominazione_regione": "Campania",
        "codice_provincia": 62,
        "denominazione_provincia": "Benevento",
        "sigla_provincia": "BN",
        "lat": 41.12969987,
        "long": 14.78151683,
        "totale_casi": 0
    },
    {
        "data": "2020-02-27 18:00:00",
        "stato": "ITA",
        "codice_regione": 15,
        "denominazione_regione": "Campania",
        "codice_provincia": 61,
        "denominazione_provincia": "Caserta",
        "sigla_provincia": "CE",
        "lat": 41.07465878,
        "long": 14.33240464,
        "totale_casi": 0
    },
    {
        "data": "2020-02-27 18:00:00",
        "stato": "ITA",
        "codice_regione": 15,
        "denominazione_regione": "Campania",
        "codice_provincia": 63,
        "denominazione_provincia": "Napoli",
        "sigla_provincia": "NA",
        "lat": 40.83956555,
        "long": 14.25084984,
        "totale_casi": 3
    },
    {
        "data": "2020-02-27 18:00:00",
        "stato": "ITA",
        "codice_regione": 15,
        "denominazione_regione": "Campania",
        "codice_provincia": 65,
        "denominazione_provincia": "Salerno",
        "sigla_provincia": "SA",
        "lat": 40.67821961,
        "long": 14.7594026,
        "totale_casi": 0
    },
    {
        "data": "2020-02-27 18:00:00",
        "stato": "ITA",
        "codice_regione": 15,
        "denominazione_regione": "Campania",
        "codice_provincia": 983,
        "denominazione_provincia": "In fase di definizione/aggiornamento",
        "sigla_provincia": "",
        "lat": 0,
        "long": 0,
        "totale_casi": 0
    },
    {
        "data": "2020-02-27 18:00:00",
        "stato": "ITA",
        "codice_regione": 8,
        "denominazione_regione": "Emilia Romagna",
        "codice_provincia": 37,
        "denominazione_provincia": "Bologna",
        "sigla_provincia": "BO",
        "lat": 44.49436681,
        "long": 11.3417208,
        "totale_casi": 0
    },
    {
        "data": "2020-02-27 18:00:00",
        "stato": "ITA",
        "codice_regione": 8,
        "denominazione_regione": "Emilia Romagna",
        "codice_provincia": 38,
        "denominazione_provincia": "Ferrara",
        "sigla_provincia": "FE",
        "lat": 44.83599085,
        "long": 11.61868934,
        "totale_casi": 0
    },
    {
        "data": "2020-02-27 18:00:00",
        "stato": "ITA",
        "codice_regione": 8,
        "denominazione_regione": "Emilia Romagna",
        "codice_provincia": 40,
        "denominazione_provincia": "Forlì-Cesena",
        "sigla_provincia": "FC",
        "lat": 44.22268559,
        "long": 12.04068608,
        "totale_casi": 0
    },
    {
        "data": "2020-02-27 18:00:00",
        "stato": "ITA",
        "codice_regione": 8,
        "denominazione_regione": "Emilia Romagna",
        "codice_provincia": 36,
        "denominazione_provincia": "Modena",
        "sigla_provincia": "MO",
        "lat": 44.64600009,
        "long": 10.92615487,
        "totale_casi": 18
    },
    {
        "data": "2020-02-27 18:00:00",
        "stato": "ITA",
        "codice_regione": 8,
        "denominazione_regione": "Emilia Romagna",
        "codice_provincia": 34,
        "denominazione_provincia": "Parma",
        "sigla_provincia": "PR",
        "lat": 44.80107394,
        "long": 10.32834985,
        "totale_casi": 10
    },
    {
        "data": "2020-02-27 18:00:00",
        "stato": "ITA",
        "codice_regione": 8,
        "denominazione_regione": "Emilia Romagna",
        "codice_provincia": 33,
        "denominazione_provincia": "Piacenza",
        "sigla_provincia": "PC",
        "lat": 45.05193462,
        "long": 9.692632596,
        "totale_casi": 63
    },
    {
        "data": "2020-02-27 18:00:00",
        "stato": "ITA",
        "codice_regione": 8,
        "denominazione_regione": "Emilia Romagna",
        "codice_provincia": 39,
        "denominazione_provincia": "Ravenna",
        "sigla_provincia": "RA",
        "lat": 44.41722493,
        "long": 12.19913936,
        "totale_casi": 0
    },
    {
        "data": "2020-02-27 18:00:00",
        "stato": "ITA",
        "codice_regione": 8,
        "denominazione_regione": "Emilia Romagna",
        "codice_provincia": 35,
        "denominazione_provincia": "Reggio nell'Emilia",
        "sigla_provincia": "RE",
        "lat": 44.69735289,
        "long": 10.63007973,
        "totale_casi": 0
    },
    {
        "data": "2020-02-27 18:00:00",
        "stato": "ITA",
        "codice_regione": 8,
        "denominazione_regione": "Emilia Romagna",
        "codice_provincia": 99,
        "denominazione_provincia": "Rimini",
        "sigla_provincia": "RN",
        "lat": 44.06090087,
        "long": 12.5656295,
        "totale_casi": 6
    },
    {
        "data": "2020-02-27 18:00:00",
        "stato": "ITA",
        "codice_regione": 8,
        "denominazione_regione": "Emilia Romagna",
        "codice_provincia": 984,
        "denominazione_provincia": "In fase di definizione/aggiornamento",
        "sigla_provincia": "",
        "lat": 0,
        "long": 0,
        "totale_casi": 0
    },
    {
        "data": "2020-02-27 18:00:00",
        "stato": "ITA",
        "codice_regione": 6,
        "denominazione_regione": "Friuli Venezia Giulia",
        "codice_provincia": 31,
        "denominazione_provincia": "Gorizia",
        "sigla_provincia": "GO",
        "lat": 45.94149817,
        "long": 13.62212502,
        "totale_casi": 0
    },
    {
        "data": "2020-02-27 18:00:00",
        "stato": "ITA",
        "codice_regione": 6,
        "denominazione_regione": "Friuli Venezia Giulia",
        "codice_provincia": 93,
        "denominazione_provincia": "Pordenone",
        "sigla_provincia": "PN",
        "lat": 45.95443546,
        "long": 12.66002909,
        "totale_casi": 0
    },
    {
        "data": "2020-02-27 18:00:00",
        "stato": "ITA",
        "codice_regione": 6,
        "denominazione_regione": "Friuli Venezia Giulia",
        "codice_provincia": 32,
        "denominazione_provincia": "Trieste",
        "sigla_provincia": "TS",
        "lat": 45.6494354,
        "long": 13.76813649,
        "totale_casi": 0
    },
    {
        "data": "2020-02-27 18:00:00",
        "stato": "ITA",
        "codice_regione": 6,
        "denominazione_regione": "Friuli Venezia Giulia",
        "codice_provincia": 30,
        "denominazione_provincia": "Udine",
        "sigla_provincia": "UD",
        "lat": 46.06255516,
        "long": 13.2348383,
        "totale_casi": 0
    },
    {
        "data": "2020-02-27 18:00:00",
        "stato": "ITA",
        "codice_regione": 6,
        "denominazione_regione": "Friuli Venezia Giulia",
        "codice_provincia": 985,
        "denominazione_provincia": "In fase di definizione/aggiornamento",
        "sigla_provincia": "",
        "lat": 0,
        "long": 0,
        "totale_casi": 0
    },
    {
        "data": "2020-02-27 18:00:00",
        "stato": "ITA",
        "codice_regione": 12,
        "denominazione_regione": "Lazio",
        "codice_provincia": 60,
        "denominazione_provincia": "Frosinone",
        "sigla_provincia": "FR",
        "lat": 41.63964569,
        "long": 13.35117161,
        "totale_casi": 0
    },
    {
        "data": "2020-02-27 18:00:00",
        "stato": "ITA",
        "codice_regione": 12,
        "denominazione_regione": "Lazio",
        "codice_provincia": 59,
        "denominazione_provincia": "Latina",
        "sigla_provincia": "LT",
        "lat": 41.46759465,
        "long": 12.90368482,
        "totale_casi": 0
    },
    {
        "data": "2020-02-27 18:00:00",
        "stato": "ITA",
        "codice_regione": 12,
        "denominazione_regione": "Lazio",
        "codice_provincia": 57,
        "denominazione_provincia": "Rieti",
        "sigla_provincia": "RI",
        "lat": 42.40488444,
        "long": 12.86205939,
        "totale_casi": 0
    },
    {
        "data": "2020-02-27 18:00:00",
        "stato": "ITA",
        "codice_regione": 12,
        "denominazione_regione": "Lazio",
        "codice_provincia": 58,
        "denominazione_provincia": "Roma",
        "sigla_provincia": "RM",
        "lat": 41.89277044,
        "long": 12.48366722,
        "totale_casi": 3
    },
    {
        "data": "2020-02-27 18:00:00",
        "stato": "ITA",
        "codice_regione": 12,
        "denominazione_regione": "Lazio",
        "codice_provincia": 56,
        "denominazione_provincia": "Viterbo",
        "sigla_provincia": "VT",
        "lat": 42.4173828,
        "long": 12.10473416,
        "totale_casi": 0
    },
    {
        "data": "2020-02-27 18:00:00",
        "stato": "ITA",
        "codice_regione": 12,
        "denominazione_regione": "Lazio",
        "codice_provincia": 986,
        "denominazione_provincia": "In fase di definizione/aggiornamento",
        "sigla_provincia": "",
        "lat": 0,
        "long": 0,
        "totale_casi": 0
    },
    {
        "data": "2020-02-27 18:00:00",
        "stato": "ITA",
        "codice_regione": 7,
        "denominazione_regione": "Liguria",
        "codice_provincia": 10,
        "denominazione_provincia": "Genova",
        "sigla_provincia": "GE",
        "lat": 44.41149314,
        "long": 8.9326992,
        "totale_casi": 0
    },
    {
        "data": "2020-02-27 18:00:00",
        "stato": "ITA",
        "codice_regione": 7,
        "denominazione_regione": "Liguria",
        "codice_provincia": 8,
        "denominazione_provincia": "Imperia",
        "sigla_provincia": "IM",
        "lat": 43.88570648,
        "long": 8.027850298,
        "totale_casi": 0
    },
    {
        "data": "2020-02-27 18:00:00",
        "stato": "ITA",
        "codice_regione": 7,
        "denominazione_regione": "Liguria",
        "codice_provincia": 11,
        "denominazione_provincia": "La Spezia",
        "sigla_provincia": "SP",
        "lat": 44.10704991,
        "long": 9.8281897,
        "totale_casi": 1
    },
    {
        "data": "2020-02-27 18:00:00",
        "stato": "ITA",
        "codice_regione": 7,
        "denominazione_regione": "Liguria",
        "codice_provincia": 9,
        "denominazione_provincia": "Savona",
        "sigla_provincia": "SV",
        "lat": 44.30750461,
        "long": 8.481108654,
        "totale_casi": 18
    },
    {
        "data": "2020-02-27 18:00:00",
        "stato": "ITA",
        "codice_regione": 7,
        "denominazione_regione": "Liguria",
        "codice_provincia": 987,
        "denominazione_provincia": "In fase di definizione/aggiornamento",
        "sigla_provincia": "",
        "lat": 0,
        "long": 0,
        "totale_casi": 0
    },
    {
        "data": "2020-02-27 18:00:00",
        "stato": "ITA",
        "codice_regione": 3,
        "denominazione_regione": "Lombardia",
        "codice_provincia": 16,
        "denominazione_provincia": "Bergamo",
        "sigla_provincia": "BG",
        "lat": 45.69441368,
        "long": 9.668424528,
        "totale_casi": 72
    },
    {
        "data": "2020-02-27 18:00:00",
        "stato": "ITA",
        "codice_regione": 3,
        "denominazione_regione": "Lombardia",
        "codice_provincia": 17,
        "denominazione_provincia": "Brescia",
        "sigla_provincia": "BS",
        "lat": 45.53993052,
        "long": 10.21910323,
        "totale_casi": 10
    },
    {
        "data": "2020-02-27 18:00:00",
        "stato": "ITA",
        "codice_regione": 3,
        "denominazione_regione": "Lombardia",
        "codice_provincia": 13,
        "denominazione_provincia": "Como",
        "sigla_provincia": "CO",
        "lat": 45.8099912,
        "long": 9.085159546,
        "totale_casi": 0
    },
    {
        "data": "2020-02-27 18:00:00",
        "stato": "ITA",
        "codice_regione": 3,
        "denominazione_regione": "Lombardia",
        "codice_provincia": 19,
        "denominazione_provincia": "Cremona",
        "sigla_provincia": "CR",
        "lat": 45.13336675,
        "long": 10.02420865,
        "totale_casi": 91
    },
    {
        "data": "2020-02-27 18:00:00",
        "stato": "ITA",
        "codice_regione": 3,
        "denominazione_regione": "Lombardia",
        "codice_provincia": 97,
        "denominazione_provincia": "Lecco",
        "sigla_provincia": "LC",
        "lat": 45.85575781,
        "long": 9.393392246,
        "totale_casi": 0
    },
    {
        "data": "2020-02-27 18:00:00",
        "stato": "ITA",
        "codice_regione": 3,
        "denominazione_regione": "Lombardia",
        "codice_provincia": 98,
        "denominazione_provincia": "Lodi",
        "sigla_provincia": "LO",
        "lat": 45.31440693,
        "long": 9.503720769,
        "totale_casi": 159
    },
    {
        "data": "2020-02-27 18:00:00",
        "stato": "ITA",
        "codice_regione": 3,
        "denominazione_regione": "Lombardia",
        "codice_provincia": 20,
        "denominazione_provincia": "Mantova",
        "sigla_provincia": "MN",
        "lat": 45.15726772,
        "long": 10.79277363,
        "totale_casi": 0
    },
    {
        "data": "2020-02-27 18:00:00",
        "stato": "ITA",
        "codice_regione": 3,
        "denominazione_regione": "Lombardia",
        "codice_provincia": 15,
        "denominazione_provincia": "Milano",
        "sigla_provincia": "MI",
        "lat": 45.46679409,
        "long": 9.190347404,
        "totale_casi": 15
    },
    {
        "data": "2020-02-27 18:00:00",
        "stato": "ITA",
        "codice_regione": 3,
        "denominazione_regione": "Lombardia",
        "codice_provincia": 108,
        "denominazione_provincia": "Monza e della Brianza",
        "sigla_provincia": "MB",
        "lat": 45.58439043,
        "long": 9.273582472,
        "totale_casi": 5
    },
    {
        "data": "2020-02-27 18:00:00",
        "stato": "ITA",
        "codice_regione": 3,
        "denominazione_regione": "Lombardia",
        "codice_provincia": 18,
        "denominazione_provincia": "Pavia",
        "sigla_provincia": "PV",
        "lat": 45.18509264,
        "long": 9.160157191,
        "totale_casi": 36
    },
    {
        "data": "2020-02-27 18:00:00",
        "stato": "ITA",
        "codice_regione": 3,
        "denominazione_regione": "Lombardia",
        "codice_provincia": 14,
        "denominazione_provincia": "Sondrio",
        "sigla_provincia": "SO",
        "lat": 46.17099261,
        "long": 9.87147489,
        "totale_casi": 3
    },
    {
        "data": "2020-02-27 18:00:00",
        "stato": "ITA",
        "codice_regione": 3,
        "denominazione_regione": "Lombardia",
        "codice_provincia": 12,
        "denominazione_provincia": "Varese",
        "sigla_provincia": "VA",
        "lat": 45.81701677,
        "long": 8.822868344,
        "totale_casi": 0
    },
    {
        "data": "2020-02-27 18:00:00",
        "stato": "ITA",
        "codice_regione": 3,
        "denominazione_regione": "Lombardia",
        "codice_provincia": 988,
        "denominazione_provincia": "In fase di definizione/aggiornamento",
        "sigla_provincia": "",
        "lat": 0,
        "long": 0,
        "totale_casi": 12
    },
    {
        "data": "2020-02-27 18:00:00",
        "stato": "ITA",
        "codice_regione": 11,
        "denominazione_regione": "Marche",
        "codice_provincia": 42,
        "denominazione_provincia": "Ancona",
        "sigla_provincia": "AN",
        "lat": 43.61675973,
        "long": 13.5188753,
        "totale_casi": 0
    },
    {
        "data": "2020-02-27 18:00:00",
        "stato": "ITA",
        "codice_regione": 11,
        "denominazione_regione": "Marche",
        "codice_provincia": 44,
        "denominazione_provincia": "Ascoli Piceno",
        "sigla_provincia": "AP",
        "lat": 42.85322304,
        "long": 13.57691127,
        "totale_casi": 0
    },
    {
        "data": "2020-02-27 18:00:00",
        "stato": "ITA",
        "codice_regione": 11,
        "denominazione_regione": "Marche",
        "codice_provincia": 109,
        "denominazione_provincia": "Fermo",
        "sigla_provincia": "FM",
        "lat": 43.16058534,
        "long": 13.71839535,
        "totale_casi": 0
    },
    {
        "data": "2020-02-27 18:00:00",
        "stato": "ITA",
        "codice_regione": 11,
        "denominazione_regione": "Marche",
        "codice_provincia": 43,
        "denominazione_provincia": "Macerata",
        "sigla_provincia": "MC",
        "lat": 43.30023926,
        "long": 13.45307182,
        "totale_casi": 0
    },
    {
        "data": "2020-02-27 18:00:00",
        "stato": "ITA",
        "codice_regione": 11,
        "denominazione_regione": "Marche",
        "codice_provincia": 41,
        "denominazione_provincia": "Pesaro e Urbino",
        "sigla_provincia": "PU",
        "lat": 43.91014021,
        "long": 12.91345989,
        "totale_casi": 3
    },
    {
        "data": "2020-02-27 18:00:00",
        "stato": "ITA",
        "codice_regione": 11,
        "denominazione_regione": "Marche",
        "codice_provincia": 989,
        "denominazione_provincia": "In fase di definizione/aggiornamento",
        "sigla_provincia": "",
        "lat": 0,
        "long": 0,
        "totale_casi": 0
    },
    {
        "data": "2020-02-27 18:00:00",
        "stato": "ITA",
        "codice_regione": 14,
        "denominazione_regione": "Molise",
        "codice_provincia": 70,
        "denominazione_provincia": "Campobasso",
        "sigla_provincia": "CB",
        "lat": 41.55774754,
        "long": 14.65916051,
        "totale_casi": 0
    },
    {
        "data": "2020-02-27 18:00:00",
        "stato": "ITA",
        "codice_regione": 14,
        "denominazione_regione": "Molise",
        "codice_provincia": 94,
        "denominazione_provincia": "Isernia",
        "sigla_provincia": "IS",
        "lat": 41.58800826,
        "long": 14.22575407,
        "totale_casi": 0
    },
    {
        "data": "2020-02-27 18:00:00",
        "stato": "ITA",
        "codice_regione": 14,
        "denominazione_regione": "Molise",
        "codice_provincia": 990,
        "denominazione_provincia": "In fase di definizione/aggiornamento",
        "sigla_provincia": "",
        "lat": 0,
        "long": 0,
        "totale_casi": 0
    },
    {
        "data": "2020-02-27 18:00:00",
        "stato": "ITA",
        "codice_regione": 1,
        "denominazione_regione": "Piemonte",
        "codice_provincia": 6,
        "denominazione_provincia": "Alessandria",
        "sigla_provincia": "AL",
        "lat": 44.91297351,
        "long": 8.615401155,
        "totale_casi": 0
    },
    {
        "data": "2020-02-27 18:00:00",
        "stato": "ITA",
        "codice_regione": 1,
        "denominazione_regione": "Piemonte",
        "codice_provincia": 5,
        "denominazione_provincia": "Asti",
        "sigla_provincia": "AT",
        "lat": 44.89912921,
        "long": 8.204142547,
        "totale_casi": 0
    },
    {
        "data": "2020-02-27 18:00:00",
        "stato": "ITA",
        "codice_regione": 1,
        "denominazione_regione": "Piemonte",
        "codice_provincia": 96,
        "denominazione_provincia": "Biella",
        "sigla_provincia": "BI",
        "lat": 45.5665112,
        "long": 8.054082167,
        "totale_casi": 0
    },
    {
        "data": "2020-02-27 18:00:00",
        "stato": "ITA",
        "codice_regione": 1,
        "denominazione_regione": "Piemonte",
        "codice_provincia": 4,
        "denominazione_provincia": "Cuneo",
        "sigla_provincia": "CN",
        "lat": 44.39329625,
        "long": 7.551171632,
        "totale_casi": 0
    },
    {
        "data": "2020-02-27 18:00:00",
        "stato": "ITA",
        "codice_regione": 1,
        "denominazione_regione": "Piemonte",
        "codice_provincia": 3,
        "denominazione_provincia": "Novara",
        "sigla_provincia": "NO",
        "lat": 45.44588506,
        "long": 8.621915884,
        "totale_casi": 0
    },
    {
        "data": "2020-02-27 18:00:00",
        "stato": "ITA",
        "codice_regione": 1,
        "denominazione_regione": "Piemonte",
        "codice_provincia": 1,
        "denominazione_provincia": "Torino",
        "sigla_provincia": "TO",
        "lat": 45.0732745,
        "long": 7.680687483,
        "totale_casi": 2
    },
    {
        "data": "2020-02-27 18:00:00",
        "stato": "ITA",
        "codice_regione": 1,
        "denominazione_regione": "Piemonte",
        "codice_provincia": 103,
        "denominazione_provincia": "Verbano-Cusio-Ossola",
        "sigla_provincia": "VB",
        "lat": 45.9214455,
        "long": 8.551078753,
        "totale_casi": 0
    },
    {
        "data": "2020-02-27 18:00:00",
        "stato": "ITA",
        "codice_regione": 1,
        "denominazione_regione": "Piemonte",
        "codice_provincia": 2,
        "denominazione_provincia": "Vercelli",
        "sigla_provincia": "VC",
        "lat": 45.32398135,
        "long": 8.423234312,
        "totale_casi": 0
    },
    {
        "data": "2020-02-27 18:00:00",
        "stato": "ITA",
        "codice_regione": 1,
        "denominazione_regione": "Piemonte",
        "codice_provincia": 991,
        "denominazione_provincia": "In fase di definizione/aggiornamento",
        "sigla_provincia": "",
        "lat": 0,
        "long": 0,
        "totale_casi": 0
    },
    {
        "data": "2020-02-27 18:00:00",
        "stato": "ITA",
        "codice_regione": 16,
        "denominazione_regione": "Puglia",
        "codice_provincia": 72,
        "denominazione_provincia": "Bari",
        "sigla_provincia": "BA",
        "lat": 41.12559576,
        "long": 16.86736689,
        "totale_casi": 1
    },
    {
        "data": "2020-02-27 18:00:00",
        "stato": "ITA",
        "codice_regione": 16,
        "denominazione_regione": "Puglia",
        "codice_provincia": 110,
        "denominazione_provincia": "Barletta-Andria-Trani",
        "sigla_provincia": "BT",
        "lat": 41.22705039,
        "long": 16.29520432,
        "totale_casi": 0
    },
    {
        "data": "2020-02-27 18:00:00",
        "stato": "ITA",
        "codice_regione": 16,
        "denominazione_regione": "Puglia",
        "codice_provincia": 74,
        "denominazione_provincia": "Brindisi",
        "sigla_provincia": "BR",
        "lat": 40.63848545,
        "long": 17.94601575,
        "totale_casi": 0
    },
    {
        "data": "2020-02-27 18:00:00",
        "stato": "ITA",
        "codice_regione": 16,
        "denominazione_regione": "Puglia",
        "codice_provincia": 71,
        "denominazione_provincia": "Foggia",
        "sigla_provincia": "FG",
        "lat": 41.46226865,
        "long": 15.54305094,
        "totale_casi": 0
    },
    {
        "data": "2020-02-27 18:00:00",
        "stato": "ITA",
        "codice_regione": 16,
        "denominazione_regione": "Puglia",
        "codice_provincia": 75,
        "denominazione_provincia": "Lecce",
        "sigla_provincia": "LE",
        "lat": 40.35354285,
        "long": 18.1718973,
        "totale_casi": 0
    },
    {
        "data": "2020-02-27 18:00:00",
        "stato": "ITA",
        "codice_regione": 16,
        "denominazione_regione": "Puglia",
        "codice_provincia": 73,
        "denominazione_provincia": "Taranto",
        "sigla_provincia": "TA",
        "lat": 40.47354739,
        "long": 17.23237181,
        "totale_casi": 0
    },
    {
        "data": "2020-02-27 18:00:00",
        "stato": "ITA",
        "codice_regione": 16,
        "denominazione_regione": "Puglia",
        "codice_provincia": 992,
        "denominazione_provincia": "In fase di definizione/aggiornamento",
        "sigla_provincia": "",
        "lat": 0,
        "long": 0,
        "totale_casi": 0
    },
    {
        "data": "2020-02-27 18:00:00",
        "stato": "ITA",
        "codice_regione": 20,
        "denominazione_regione": "Sardegna",
        "codice_provincia": 92,
        "denominazione_provincia": "Cagliari",
        "sigla_provincia": "CA",
        "lat": 39.21531192,
        "long": 9.110616306,
        "totale_casi": 0
    },
    {
        "data": "2020-02-27 18:00:00",
        "stato": "ITA",
        "codice_regione": 20,
        "denominazione_regione": "Sardegna",
        "codice_provincia": 91,
        "denominazione_provincia": "Nuoro",
        "sigla_provincia": "NU",
        "lat": 40.32318834,
        "long": 9.330296393,
        "totale_casi": 0
    },
    {
        "data": "2020-02-27 18:00:00",
        "stato": "ITA",
        "codice_regione": 20,
        "denominazione_regione": "Sardegna",
        "codice_provincia": 95,
        "denominazione_provincia": "Oristano",
        "sigla_provincia": "OR",
        "lat": 39.90381075,
        "long": 8.591183151,
        "totale_casi": 0
    },
    {
        "data": "2020-02-27 18:00:00",
        "stato": "ITA",
        "codice_regione": 20,
        "denominazione_regione": "Sardegna",
        "codice_provincia": 90,
        "denominazione_provincia": "Sassari",
        "sigla_provincia": "SS",
        "lat": 40.72667657,
        "long": 8.559667131,
        "totale_casi": 0
    },
    {
        "data": "2020-02-27 18:00:00",
        "stato": "ITA",
        "codice_regione": 20,
        "denominazione_regione": "Sardegna",
        "codice_provincia": 111,
        "denominazione_provincia": "Sud Sardegna",
        "sigla_provincia": "SU",
        "lat": 39.16641462,
        "long": 8.526242676,
        "totale_casi": 0
    },
    {
        "data": "2020-02-27 18:00:00",
        "stato": "ITA",
        "codice_regione": 20,
        "denominazione_regione": "Sardegna",
        "codice_provincia": 993,
        "denominazione_provincia": "In fase di definizione/aggiornamento",
        "sigla_provincia": "",
        "lat": 0,
        "long": 0,
        "totale_casi": 0
    },
    {
        "data": "2020-02-27 18:00:00",
        "stato": "ITA",
        "codice_regione": 19,
        "denominazione_regione": "Sicilia",
        "codice_provincia": 84,
        "denominazione_provincia": "Agrigento",
        "sigla_provincia": "AG",
        "lat": 37.30971088,
        "long": 13.5845749,
        "totale_casi": 0
    },
    {
        "data": "2020-02-27 18:00:00",
        "stato": "ITA",
        "codice_regione": 19,
        "denominazione_regione": "Sicilia",
        "codice_provincia": 85,
        "denominazione_provincia": "Caltanissetta",
        "sigla_provincia": "CL",
        "lat": 37.49213171,
        "long": 14.06184973,
        "totale_casi": 0
    },
    {
        "data": "2020-02-27 18:00:00",
        "stato": "ITA",
        "codice_regione": 19,
        "denominazione_regione": "Sicilia",
        "codice_provincia": 87,
        "denominazione_provincia": "Catania",
        "sigla_provincia": "CT",
        "lat": 37.50287803,
        "long": 15.08704691,
        "totale_casi": 1
    },
    {
        "data": "2020-02-27 18:00:00",
        "stato": "ITA",
        "codice_regione": 19,
        "denominazione_regione": "Sicilia",
        "codice_provincia": 86,
        "denominazione_provincia": "Enna",
        "sigla_provincia": "EN",
        "lat": 37.56705701,
        "long": 14.27909375,
        "totale_casi": 0
    },
    {
        "data": "2020-02-27 18:00:00",
        "stato": "ITA",
        "codice_regione": 19,
        "denominazione_regione": "Sicilia",
        "codice_provincia": 83,
        "denominazione_provincia": "Messina",
        "sigla_provincia": "ME",
        "lat": 38.19395845,
        "long": 15.55572302,
        "totale_casi": 0
    },
    {
        "data": "2020-02-27 18:00:00",
        "stato": "ITA",
        "codice_regione": 19,
        "denominazione_regione": "Sicilia",
        "codice_provincia": 82,
        "denominazione_provincia": "Palermo",
        "sigla_provincia": "PA",
        "lat": 38.11569725,
        "long": 13.3623567,
        "totale_casi": 3
    },
    {
        "data": "2020-02-27 18:00:00",
        "stato": "ITA",
        "codice_regione": 19,
        "denominazione_regione": "Sicilia",
        "codice_provincia": 88,
        "denominazione_provincia": "Ragusa",
        "sigla_provincia": "RG",
        "lat": 36.92509198,
        "long": 14.73069891,
        "totale_casi": 0
    },
    {
        "data": "2020-02-27 18:00:00",
        "stato": "ITA",
        "codice_regione": 19,
        "denominazione_regione": "Sicilia",
        "codice_provincia": 89,
        "denominazione_provincia": "Siracusa",
        "sigla_provincia": "SR",
        "lat": 37.05991687,
        "long": 15.29333182,
        "totale_casi": 0
    },
    {
        "data": "2020-02-27 18:00:00",
        "stato": "ITA",
        "codice_regione": 19,
        "denominazione_regione": "Sicilia",
        "codice_provincia": 81,
        "denominazione_provincia": "Trapani",
        "sigla_provincia": "TP",
        "lat": 38.01850065,
        "long": 12.51365684,
        "totale_casi": 0
    },
    {
        "data": "2020-02-27 18:00:00",
        "stato": "ITA",
        "codice_regione": 19,
        "denominazione_regione": "Sicilia",
        "codice_provincia": 994,
        "denominazione_provincia": "In fase di definizione/aggiornamento",
        "sigla_provincia": "",
        "lat": 0,
        "long": 0,
        "totale_casi": 0
    },
    {
        "data": "2020-02-27 18:00:00",
        "stato": "ITA",
        "codice_regione": 9,
        "denominazione_regione": "Toscana",
        "codice_provincia": 51,
        "denominazione_provincia": "Arezzo",
        "sigla_provincia": "AR",
        "lat": 43.46642752,
        "long": 11.88228844,
        "totale_casi": 0
    },
    {
        "data": "2020-02-27 18:00:00",
        "stato": "ITA",
        "codice_regione": 9,
        "denominazione_regione": "Toscana",
        "codice_provincia": 48,
        "denominazione_provincia": "Firenze",
        "sigla_provincia": "FI",
        "lat": 43.76923077,
        "long": 11.25588885,
        "totale_casi": 1
    },
    {
        "data": "2020-02-27 18:00:00",
        "stato": "ITA",
        "codice_regione": 9,
        "denominazione_regione": "Toscana",
        "codice_provincia": 53,
        "denominazione_provincia": "Grosseto",
        "sigla_provincia": "GR",
        "lat": 42.76026758,
        "long": 11.11356398,
        "totale_casi": 0
    },
    {
        "data": "2020-02-27 18:00:00",
        "stato": "ITA",
        "codice_regione": 9,
        "denominazione_regione": "Toscana",
        "codice_provincia": 49,
        "denominazione_provincia": "Livorno",
        "sigla_provincia": "LI",
        "lat": 43.55234873,
        "long": 10.3086781,
        "totale_casi": 0
    },
    {
        "data": "2020-02-27 18:00:00",
        "stato": "ITA",
        "codice_regione": 9,
        "denominazione_regione": "Toscana",
        "codice_provincia": 46,
        "denominazione_provincia": "Lucca",
        "sigla_provincia": "LU",
        "lat": 43.84432283,
        "long": 10.50151366,
        "totale_casi": 0
    },
    {
        "data": "2020-02-27 18:00:00",
        "stato": "ITA",
        "codice_regione": 9,
        "denominazione_regione": "Toscana",
        "codice_provincia": 45,
        "denominazione_provincia": "Massa Carrara",
        "sigla_provincia": "MS",
        "lat": 44.03674425,
        "long": 10.14173829,
        "totale_casi": 0
    },
    {
        "data": "2020-02-27 18:00:00",
        "stato": "ITA",
        "codice_regione": 9,
        "denominazione_regione": "Toscana",
        "codice_provincia": 50,
        "denominazione_provincia": "Pisa",
        "sigla_provincia": "PI",
        "lat": 43.71553206,
        "long": 10.40127259,
        "totale_casi": 0
    },
    {
        "data": "2020-02-27 18:00:00",
        "stato": "ITA",
        "codice_regione": 9,
        "denominazione_regione": "Toscana",
        "codice_provincia": 47,
        "denominazione_provincia": "Pistoia",
        "sigla_provincia": "PT",
        "lat": 43.933465,
        "long": 10.91734146,
        "totale_casi": 1
    },
    {
        "data": "2020-02-27 18:00:00",
        "stato": "ITA",
        "codice_regione": 9,
        "denominazione_regione": "Toscana",
        "codice_provincia": 100,
        "denominazione_provincia": "Prato",
        "sigla_provincia": "PO",
        "lat": 43.88062274,
        "long": 11.09703315,
        "totale_casi": 0
    },
    {
        "data": "2020-02-27 18:00:00",
        "stato": "ITA",
        "codice_regione": 9,
        "denominazione_regione": "Toscana",
        "codice_provincia": 52,
        "denominazione_provincia": "Siena",
        "sigla_provincia": "SI",
        "lat": 43.31816374,
        "long": 11.33190988,
        "totale_casi": 0
    },
    {
        "data": "2020-02-27 18:00:00",
        "stato": "ITA",
        "codice_regione": 9,
        "denominazione_regione": "Toscana",
        "codice_provincia": 995,
        "denominazione_provincia": "In fase di definizione/aggiornamento",
        "sigla_provincia": "",
        "lat": 0,
        "long": 0,
        "totale_casi": 0
    },
    {
        "data": "2020-02-27 18:00:00",
        "stato": "ITA",
        "codice_regione": 4,
        "denominazione_regione": "P.A. Trento",
        "codice_provincia": 22,
        "denominazione_provincia": "Trento",
        "sigla_provincia": "TN",
        "lat": 46.06893511,
        "long": 11.12123097,
        "totale_casi": 0
    },
    {
        "data": "2020-02-27 18:00:00",
        "stato": "ITA",
        "codice_regione": 4,
        "denominazione_regione": "P.A. Trento",
        "codice_provincia": 996,
        "denominazione_provincia": "In fase di definizione/aggiornamento",
        "sigla_provincia": "",
        "lat": 0,
        "long": 0,
        "totale_casi": 0
    },
    {
        "data": "2020-02-27 18:00:00",
        "stato": "ITA",
        "codice_regione": 10,
        "denominazione_regione": "Umbria",
        "codice_provincia": 54,
        "denominazione_provincia": "Perugia",
        "sigla_provincia": "PG",
        "lat": 43.10675841,
        "long": 12.38824698,
        "totale_casi": 0
    },
    {
        "data": "2020-02-27 18:00:00",
        "stato": "ITA",
        "codice_regione": 10,
        "denominazione_regione": "Umbria",
        "codice_provincia": 55,
        "denominazione_provincia": "Terni",
        "sigla_provincia": "TR",
        "lat": 42.56071258,
        "long": 12.6466875,
        "totale_casi": 0
    },
    {
        "data": "2020-02-27 18:00:00",
        "stato": "ITA",
        "codice_regione": 10,
        "denominazione_regione": "Umbria",
        "codice_provincia": 997,
        "denominazione_provincia": "In fase di definizione/aggiornamento",
        "sigla_provincia": "",
        "lat": 0,
        "long": 0,
        "totale_casi": 0
    },
    {
        "data": "2020-02-27 18:00:00",
        "stato": "ITA",
        "codice_regione": 2,
        "denominazione_regione": "Valle d'Aosta",
        "codice_provincia": 7,
        "denominazione_provincia": "Aosta",
        "sigla_provincia": "AO",
        "lat": 45.73750286,
        "long": 7.320149366,
        "totale_casi": 0
    },
    {
        "data": "2020-02-27 18:00:00",
        "stato": "ITA",
        "codice_regione": 2,
        "denominazione_regione": "Valle d'Aosta",
        "codice_provincia": 998,
        "denominazione_provincia": "In fase di definizione/aggiornamento",
        "sigla_provincia": "",
        "lat": 0,
        "long": 0,
        "totale_casi": 0
    },
    {
        "data": "2020-02-27 18:00:00",
        "stato": "ITA",
        "codice_regione": 5,
        "denominazione_regione": "Veneto",
        "codice_provincia": 25,
        "denominazione_provincia": "Belluno",
        "sigla_provincia": "BL",
        "lat": 46.13837528,
        "long": 12.21704167,
        "totale_casi": 0
    },
    {
        "data": "2020-02-27 18:00:00",
        "stato": "ITA",
        "codice_regione": 5,
        "denominazione_regione": "Veneto",
        "codice_provincia": 28,
        "denominazione_provincia": "Padova",
        "sigla_provincia": "PD",
        "lat": 45.40692987,
        "long": 11.87608718,
        "totale_casi": 59
    },
    {
        "data": "2020-02-27 18:00:00",
        "stato": "ITA",
        "codice_regione": 5,
        "denominazione_regione": "Veneto",
        "codice_provincia": 29,
        "denominazione_provincia": "Rovigo",
        "sigla_provincia": "RO",
        "lat": 45.07107289,
        "long": 11.79007,
        "totale_casi": 0
    },
    {
        "data": "2020-02-27 18:00:00",
        "stato": "ITA",
        "codice_regione": 5,
        "denominazione_regione": "Veneto",
        "codice_provincia": 26,
        "denominazione_provincia": "Treviso",
        "sigla_provincia": "TV",
        "lat": 45.66754571,
        "long": 12.24507363,
        "totale_casi": 22
    },
    {
        "data": "2020-02-27 18:00:00",
        "stato": "ITA",
        "codice_regione": 5,
        "denominazione_regione": "Veneto",
        "codice_provincia": 27,
        "denominazione_provincia": "Venezia",
        "sigla_provincia": "VE",
        "lat": 45.43490485,
        "long": 12.33845213,
        "totale_casi": 14
    },
    {
        "data": "2020-02-27 18:00:00",
        "stato": "ITA",
        "codice_regione": 5,
        "denominazione_regione": "Veneto",
        "codice_provincia": 23,
        "denominazione_provincia": "Verona",
        "sigla_provincia": "VR",
        "lat": 45.43839046,
        "long": 10.99352685,
        "totale_casi": 0
    },
    {
        "data": "2020-02-27 18:00:00",
        "stato": "ITA",
        "codice_regione": 5,
        "denominazione_regione": "Veneto",
        "codice_provincia": 24,
        "denominazione_provincia": "Vicenza",
        "sigla_provincia": "VI",
        "lat": 45.547497,
        "long": 11.54597109,
        "totale_casi": 3
    },
    {
        "data": "2020-02-27 18:00:00",
        "stato": "ITA",
        "codice_regione": 5,
        "denominazione_regione": "Veneto",
        "codice_provincia": 999,
        "denominazione_provincia": "In fase di definizione/aggiornamento",
        "sigla_provincia": "",
        "lat": 0,
        "long": 0,
        "totale_casi": 13
    },
    {
        "data": "2020-02-28 18:00:00",
        "stato": "ITA",
        "codice_regione": 13,
        "denominazione_regione": "Abruzzo",
        "codice_provincia": 69,
        "denominazione_provincia": "Chieti",
        "sigla_provincia": "CH",
        "lat": 42.35103167,
        "long": 14.16754574,
        "totale_casi": 0
    },
    {
        "data": "2020-02-28 18:00:00",
        "stato": "ITA",
        "codice_regione": 13,
        "denominazione_regione": "Abruzzo",
        "codice_provincia": 66,
        "denominazione_provincia": "L'Aquila",
        "sigla_provincia": "AQ",
        "lat": 42.35122196,
        "long": 13.39843823,
        "totale_casi": 0
    },
    {
        "data": "2020-02-28 18:00:00",
        "stato": "ITA",
        "codice_regione": 13,
        "denominazione_regione": "Abruzzo",
        "codice_provincia": 68,
        "denominazione_provincia": "Pescara",
        "sigla_provincia": "PE",
        "lat": 42.46458398,
        "long": 14.21364822,
        "totale_casi": 0
    },
    {
        "data": "2020-02-28 18:00:00",
        "stato": "ITA",
        "codice_regione": 13,
        "denominazione_regione": "Abruzzo",
        "codice_provincia": 67,
        "denominazione_provincia": "Teramo",
        "sigla_provincia": "TE",
        "lat": 42.6589177,
        "long": 13.70439971,
        "totale_casi": 1
    },
    {
        "data": "2020-02-28 18:00:00",
        "stato": "ITA",
        "codice_regione": 13,
        "denominazione_regione": "Abruzzo",
        "codice_provincia": 979,
        "denominazione_provincia": "In fase di definizione/aggiornamento",
        "sigla_provincia": "",
        "lat": 0,
        "long": 0,
        "totale_casi": 0
    },
    {
        "data": "2020-02-28 18:00:00",
        "stato": "ITA",
        "codice_regione": 17,
        "denominazione_regione": "Basilicata",
        "codice_provincia": 77,
        "denominazione_provincia": "Matera",
        "sigla_provincia": "MT",
        "lat": 40.66751177,
        "long": 16.59792442,
        "totale_casi": 0
    },
    {
        "data": "2020-02-28 18:00:00",
        "stato": "ITA",
        "codice_regione": 17,
        "denominazione_regione": "Basilicata",
        "codice_provincia": 76,
        "denominazione_provincia": "Potenza",
        "sigla_provincia": "PZ",
        "lat": 40.63947052,
        "long": 15.80514834,
        "totale_casi": 0
    },
    {
        "data": "2020-02-28 18:00:00",
        "stato": "ITA",
        "codice_regione": 17,
        "denominazione_regione": "Basilicata",
        "codice_provincia": 980,
        "denominazione_provincia": "In fase di definizione/aggiornamento",
        "sigla_provincia": "",
        "lat": 0,
        "long": 0,
        "totale_casi": 0
    },
    {
        "data": "2020-02-28 18:00:00",
        "stato": "ITA",
        "codice_regione": 4,
        "denominazione_regione": "P.A. Bolzano",
        "codice_provincia": 21,
        "denominazione_provincia": "Bolzano",
        "sigla_provincia": "BZ",
        "lat": 46.49933453,
        "long": 11.35662422,
        "totale_casi": 1
    },
    {
        "data": "2020-02-28 18:00:00",
        "stato": "ITA",
        "codice_regione": 4,
        "denominazione_regione": "P.A. Bolzano",
        "codice_provincia": 981,
        "denominazione_provincia": "In fase di definizione/aggiornamento",
        "sigla_provincia": "",
        "lat": 0,
        "long": 0,
        "totale_casi": 0
    },
    {
        "data": "2020-02-28 18:00:00",
        "stato": "ITA",
        "codice_regione": 18,
        "denominazione_regione": "Calabria",
        "codice_provincia": 79,
        "denominazione_provincia": "Catanzaro",
        "sigla_provincia": "CZ",
        "lat": 38.90597598,
        "long": 16.59440194,
        "totale_casi": 0
    },
    {
        "data": "2020-02-28 18:00:00",
        "stato": "ITA",
        "codice_regione": 18,
        "denominazione_regione": "Calabria",
        "codice_provincia": 78,
        "denominazione_provincia": "Cosenza",
        "sigla_provincia": "CS",
        "lat": 39.29308681,
        "long": 16.25609692,
        "totale_casi": 1
    },
    {
        "data": "2020-02-28 18:00:00",
        "stato": "ITA",
        "codice_regione": 18,
        "denominazione_regione": "Calabria",
        "codice_provincia": 101,
        "denominazione_provincia": "Crotone",
        "sigla_provincia": "KR",
        "lat": 39.08036878,
        "long": 17.12538864,
        "totale_casi": 0
    },
    {
        "data": "2020-02-28 18:00:00",
        "stato": "ITA",
        "codice_regione": 18,
        "denominazione_regione": "Calabria",
        "codice_provincia": 80,
        "denominazione_provincia": "Reggio di Calabria",
        "sigla_provincia": "RC",
        "lat": 38.10922769,
        "long": 15.6434527,
        "totale_casi": 0
    },
    {
        "data": "2020-02-28 18:00:00",
        "stato": "ITA",
        "codice_regione": 18,
        "denominazione_regione": "Calabria",
        "codice_provincia": 102,
        "denominazione_provincia": "Vibo Valentia",
        "sigla_provincia": "VV",
        "lat": 38.67624147,
        "long": 16.10157414,
        "totale_casi": 0
    },
    {
        "data": "2020-02-28 18:00:00",
        "stato": "ITA",
        "codice_regione": 18,
        "denominazione_regione": "Calabria",
        "codice_provincia": 982,
        "denominazione_provincia": "In fase di definizione/aggiornamento",
        "sigla_provincia": "",
        "lat": 0,
        "long": 0,
        "totale_casi": 0
    },
    {
        "data": "2020-02-28 18:00:00",
        "stato": "ITA",
        "codice_regione": 15,
        "denominazione_regione": "Campania",
        "codice_provincia": 64,
        "denominazione_provincia": "Avellino",
        "sigla_provincia": "AV",
        "lat": 40.91404699,
        "long": 14.79528803,
        "totale_casi": 0
    },
    {
        "data": "2020-02-28 18:00:00",
        "stato": "ITA",
        "codice_regione": 15,
        "denominazione_regione": "Campania",
        "codice_provincia": 62,
        "denominazione_provincia": "Benevento",
        "sigla_provincia": "BN",
        "lat": 41.12969987,
        "long": 14.78151683,
        "totale_casi": 0
    },
    {
        "data": "2020-02-28 18:00:00",
        "stato": "ITA",
        "codice_regione": 15,
        "denominazione_regione": "Campania",
        "codice_provincia": 61,
        "denominazione_provincia": "Caserta",
        "sigla_provincia": "CE",
        "lat": 41.07465878,
        "long": 14.33240464,
        "totale_casi": 0
    },
    {
        "data": "2020-02-28 18:00:00",
        "stato": "ITA",
        "codice_regione": 15,
        "denominazione_regione": "Campania",
        "codice_provincia": 63,
        "denominazione_provincia": "Napoli",
        "sigla_provincia": "NA",
        "lat": 40.83956555,
        "long": 14.25084984,
        "totale_casi": 4
    },
    {
        "data": "2020-02-28 18:00:00",
        "stato": "ITA",
        "codice_regione": 15,
        "denominazione_regione": "Campania",
        "codice_provincia": 65,
        "denominazione_provincia": "Salerno",
        "sigla_provincia": "SA",
        "lat": 40.67821961,
        "long": 14.7594026,
        "totale_casi": 0
    },
    {
        "data": "2020-02-28 18:00:00",
        "stato": "ITA",
        "codice_regione": 15,
        "denominazione_regione": "Campania",
        "codice_provincia": 983,
        "denominazione_provincia": "In fase di definizione/aggiornamento",
        "sigla_provincia": "",
        "lat": 0,
        "long": 0,
        "totale_casi": 0
    },
    {
        "data": "2020-02-28 18:00:00",
        "stato": "ITA",
        "codice_regione": 8,
        "denominazione_regione": "Emilia Romagna",
        "codice_provincia": 37,
        "denominazione_provincia": "Bologna",
        "sigla_provincia": "BO",
        "lat": 44.49436681,
        "long": 11.3417208,
        "totale_casi": 0
    },
    {
        "data": "2020-02-28 18:00:00",
        "stato": "ITA",
        "codice_regione": 8,
        "denominazione_regione": "Emilia Romagna",
        "codice_provincia": 38,
        "denominazione_provincia": "Ferrara",
        "sigla_provincia": "FE",
        "lat": 44.83599085,
        "long": 11.61868934,
        "totale_casi": 0
    },
    {
        "data": "2020-02-28 18:00:00",
        "stato": "ITA",
        "codice_regione": 8,
        "denominazione_regione": "Emilia Romagna",
        "codice_provincia": 40,
        "denominazione_provincia": "Forlì-Cesena",
        "sigla_provincia": "FC",
        "lat": 44.22268559,
        "long": 12.04068608,
        "totale_casi": 0
    },
    {
        "data": "2020-02-28 18:00:00",
        "stato": "ITA",
        "codice_regione": 8,
        "denominazione_regione": "Emilia Romagna",
        "codice_provincia": 36,
        "denominazione_provincia": "Modena",
        "sigla_provincia": "MO",
        "lat": 44.64600009,
        "long": 10.92615487,
        "totale_casi": 18
    },
    {
        "data": "2020-02-28 18:00:00",
        "stato": "ITA",
        "codice_regione": 8,
        "denominazione_regione": "Emilia Romagna",
        "codice_provincia": 34,
        "denominazione_provincia": "Parma",
        "sigla_provincia": "PR",
        "lat": 44.80107394,
        "long": 10.32834985,
        "totale_casi": 27
    },
    {
        "data": "2020-02-28 18:00:00",
        "stato": "ITA",
        "codice_regione": 8,
        "denominazione_regione": "Emilia Romagna",
        "codice_provincia": 33,
        "denominazione_provincia": "Piacenza",
        "sigla_provincia": "PC",
        "lat": 45.05193462,
        "long": 9.692632596,
        "totale_casi": 89
    },
    {
        "data": "2020-02-28 18:00:00",
        "stato": "ITA",
        "codice_regione": 8,
        "denominazione_regione": "Emilia Romagna",
        "codice_provincia": 39,
        "denominazione_provincia": "Ravenna",
        "sigla_provincia": "RA",
        "lat": 44.41722493,
        "long": 12.19913936,
        "totale_casi": 1
    },
    {
        "data": "2020-02-28 18:00:00",
        "stato": "ITA",
        "codice_regione": 8,
        "denominazione_regione": "Emilia Romagna",
        "codice_provincia": 35,
        "denominazione_provincia": "Reggio nell'Emilia",
        "sigla_provincia": "RE",
        "lat": 44.69735289,
        "long": 10.63007973,
        "totale_casi": 1
    },
    {
        "data": "2020-02-28 18:00:00",
        "stato": "ITA",
        "codice_regione": 8,
        "denominazione_regione": "Emilia Romagna",
        "codice_provincia": 99,
        "denominazione_provincia": "Rimini",
        "sigla_provincia": "RN",
        "lat": 44.06090087,
        "long": 12.5656295,
        "totale_casi": 9
    },
    {
        "data": "2020-02-28 18:00:00",
        "stato": "ITA",
        "codice_regione": 8,
        "denominazione_regione": "Emilia Romagna",
        "codice_provincia": 984,
        "denominazione_provincia": "In fase di definizione/aggiornamento",
        "sigla_provincia": "",
        "lat": 0,
        "long": 0,
        "totale_casi": 0
    },
    {
        "data": "2020-02-28 18:00:00",
        "stato": "ITA",
        "codice_regione": 6,
        "denominazione_regione": "Friuli Venezia Giulia",
        "codice_provincia": 31,
        "denominazione_provincia": "Gorizia",
        "sigla_provincia": "GO",
        "lat": 45.94149817,
        "long": 13.62212502,
        "totale_casi": 0
    },
    {
        "data": "2020-02-28 18:00:00",
        "stato": "ITA",
        "codice_regione": 6,
        "denominazione_regione": "Friuli Venezia Giulia",
        "codice_provincia": 93,
        "denominazione_provincia": "Pordenone",
        "sigla_provincia": "PN",
        "lat": 45.95443546,
        "long": 12.66002909,
        "totale_casi": 0
    },
    {
        "data": "2020-02-28 18:00:00",
        "stato": "ITA",
        "codice_regione": 6,
        "denominazione_regione": "Friuli Venezia Giulia",
        "codice_provincia": 32,
        "denominazione_provincia": "Trieste",
        "sigla_provincia": "TS",
        "lat": 45.6494354,
        "long": 13.76813649,
        "totale_casi": 0
    },
    {
        "data": "2020-02-28 18:00:00",
        "stato": "ITA",
        "codice_regione": 6,
        "denominazione_regione": "Friuli Venezia Giulia",
        "codice_provincia": 30,
        "denominazione_provincia": "Udine",
        "sigla_provincia": "UD",
        "lat": 46.06255516,
        "long": 13.2348383,
        "totale_casi": 0
    },
    {
        "data": "2020-02-28 18:00:00",
        "stato": "ITA",
        "codice_regione": 6,
        "denominazione_regione": "Friuli Venezia Giulia",
        "codice_provincia": 985,
        "denominazione_provincia": "In fase di definizione/aggiornamento",
        "sigla_provincia": "",
        "lat": 0,
        "long": 0,
        "totale_casi": 0
    },
    {
        "data": "2020-02-28 18:00:00",
        "stato": "ITA",
        "codice_regione": 12,
        "denominazione_regione": "Lazio",
        "codice_provincia": 60,
        "denominazione_provincia": "Frosinone",
        "sigla_provincia": "FR",
        "lat": 41.63964569,
        "long": 13.35117161,
        "totale_casi": 0
    },
    {
        "data": "2020-02-28 18:00:00",
        "stato": "ITA",
        "codice_regione": 12,
        "denominazione_regione": "Lazio",
        "codice_provincia": 59,
        "denominazione_provincia": "Latina",
        "sigla_provincia": "LT",
        "lat": 41.46759465,
        "long": 12.90368482,
        "totale_casi": 0
    },
    {
        "data": "2020-02-28 18:00:00",
        "stato": "ITA",
        "codice_regione": 12,
        "denominazione_regione": "Lazio",
        "codice_provincia": 57,
        "denominazione_provincia": "Rieti",
        "sigla_provincia": "RI",
        "lat": 42.40488444,
        "long": 12.86205939,
        "totale_casi": 0
    },
    {
        "data": "2020-02-28 18:00:00",
        "stato": "ITA",
        "codice_regione": 12,
        "denominazione_regione": "Lazio",
        "codice_provincia": 58,
        "denominazione_provincia": "Roma",
        "sigla_provincia": "RM",
        "lat": 41.89277044,
        "long": 12.48366722,
        "totale_casi": 3
    },
    {
        "data": "2020-02-28 18:00:00",
        "stato": "ITA",
        "codice_regione": 12,
        "denominazione_regione": "Lazio",
        "codice_provincia": 56,
        "denominazione_provincia": "Viterbo",
        "sigla_provincia": "VT",
        "lat": 42.4173828,
        "long": 12.10473416,
        "totale_casi": 0
    },
    {
        "data": "2020-02-28 18:00:00",
        "stato": "ITA",
        "codice_regione": 12,
        "denominazione_regione": "Lazio",
        "codice_provincia": 986,
        "denominazione_provincia": "In fase di definizione/aggiornamento",
        "sigla_provincia": "",
        "lat": 0,
        "long": 0,
        "totale_casi": 0
    },
    {
        "data": "2020-02-28 18:00:00",
        "stato": "ITA",
        "codice_regione": 7,
        "denominazione_regione": "Liguria",
        "codice_provincia": 10,
        "denominazione_provincia": "Genova",
        "sigla_provincia": "GE",
        "lat": 44.41149314,
        "long": 8.9326992,
        "totale_casi": 0
    },
    {
        "data": "2020-02-28 18:00:00",
        "stato": "ITA",
        "codice_regione": 7,
        "denominazione_regione": "Liguria",
        "codice_provincia": 8,
        "denominazione_provincia": "Imperia",
        "sigla_provincia": "IM",
        "lat": 43.88570648,
        "long": 8.027850298,
        "totale_casi": 0
    },
    {
        "data": "2020-02-28 18:00:00",
        "stato": "ITA",
        "codice_regione": 7,
        "denominazione_regione": "Liguria",
        "codice_provincia": 11,
        "denominazione_provincia": "La Spezia",
        "sigla_provincia": "SP",
        "lat": 44.10704991,
        "long": 9.8281897,
        "totale_casi": 1
    },
    {
        "data": "2020-02-28 18:00:00",
        "stato": "ITA",
        "codice_regione": 7,
        "denominazione_regione": "Liguria",
        "codice_provincia": 9,
        "denominazione_provincia": "Savona",
        "sigla_provincia": "SV",
        "lat": 44.30750461,
        "long": 8.481108654,
        "totale_casi": 18
    },
    {
        "data": "2020-02-28 18:00:00",
        "stato": "ITA",
        "codice_regione": 7,
        "denominazione_regione": "Liguria",
        "codice_provincia": 987,
        "denominazione_provincia": "In fase di definizione/aggiornamento",
        "sigla_provincia": "",
        "lat": 0,
        "long": 0,
        "totale_casi": 0
    },
    {
        "data": "2020-02-28 18:00:00",
        "stato": "ITA",
        "codice_regione": 3,
        "denominazione_regione": "Lombardia",
        "codice_provincia": 16,
        "denominazione_provincia": "Bergamo",
        "sigla_provincia": "BG",
        "lat": 45.69441368,
        "long": 9.668424528,
        "totale_casi": 103
    },
    {
        "data": "2020-02-28 18:00:00",
        "stato": "ITA",
        "codice_regione": 3,
        "denominazione_regione": "Lombardia",
        "codice_provincia": 17,
        "denominazione_provincia": "Brescia",
        "sigla_provincia": "BS",
        "lat": 45.53993052,
        "long": 10.21910323,
        "totale_casi": 13
    },
    {
        "data": "2020-02-28 18:00:00",
        "stato": "ITA",
        "codice_regione": 3,
        "denominazione_regione": "Lombardia",
        "codice_provincia": 13,
        "denominazione_provincia": "Como",
        "sigla_provincia": "CO",
        "lat": 45.8099912,
        "long": 9.085159546,
        "totale_casi": 0
    },
    {
        "data": "2020-02-28 18:00:00",
        "stato": "ITA",
        "codice_regione": 3,
        "denominazione_regione": "Lombardia",
        "codice_provincia": 19,
        "denominazione_provincia": "Cremona",
        "sigla_provincia": "CR",
        "lat": 45.13336675,
        "long": 10.02420865,
        "totale_casi": 123
    },
    {
        "data": "2020-02-28 18:00:00",
        "stato": "ITA",
        "codice_regione": 3,
        "denominazione_regione": "Lombardia",
        "codice_provincia": 97,
        "denominazione_provincia": "Lecco",
        "sigla_provincia": "LC",
        "lat": 45.85575781,
        "long": 9.393392246,
        "totale_casi": 0
    },
    {
        "data": "2020-02-28 18:00:00",
        "stato": "ITA",
        "codice_regione": 3,
        "denominazione_regione": "Lombardia",
        "codice_provincia": 98,
        "denominazione_provincia": "Lodi",
        "sigla_provincia": "LO",
        "lat": 45.31440693,
        "long": 9.503720769,
        "totale_casi": 182
    },
    {
        "data": "2020-02-28 18:00:00",
        "stato": "ITA",
        "codice_regione": 3,
        "denominazione_regione": "Lombardia",
        "codice_provincia": 20,
        "denominazione_provincia": "Mantova",
        "sigla_provincia": "MN",
        "lat": 45.15726772,
        "long": 10.79277363,
        "totale_casi": 0
    },
    {
        "data": "2020-02-28 18:00:00",
        "stato": "ITA",
        "codice_regione": 3,
        "denominazione_regione": "Lombardia",
        "codice_provincia": 15,
        "denominazione_provincia": "Milano",
        "sigla_provincia": "MI",
        "lat": 45.46679409,
        "long": 9.190347404,
        "totale_casi": 29
    },
    {
        "data": "2020-02-28 18:00:00",
        "stato": "ITA",
        "codice_regione": 3,
        "denominazione_regione": "Lombardia",
        "codice_provincia": 108,
        "denominazione_provincia": "Monza e della Brianza",
        "sigla_provincia": "MB",
        "lat": 45.58439043,
        "long": 9.273582472,
        "totale_casi": 6
    },
    {
        "data": "2020-02-28 18:00:00",
        "stato": "ITA",
        "codice_regione": 3,
        "denominazione_regione": "Lombardia",
        "codice_provincia": 18,
        "denominazione_provincia": "Pavia",
        "sigla_provincia": "PV",
        "lat": 45.18509264,
        "long": 9.160157191,
        "totale_casi": 49
    },
    {
        "data": "2020-02-28 18:00:00",
        "stato": "ITA",
        "codice_regione": 3,
        "denominazione_regione": "Lombardia",
        "codice_provincia": 14,
        "denominazione_provincia": "Sondrio",
        "sigla_provincia": "SO",
        "lat": 46.17099261,
        "long": 9.87147489,
        "totale_casi": 3
    },
    {
        "data": "2020-02-28 18:00:00",
        "stato": "ITA",
        "codice_regione": 3,
        "denominazione_regione": "Lombardia",
        "codice_provincia": 12,
        "denominazione_provincia": "Varese",
        "sigla_provincia": "VA",
        "lat": 45.81701677,
        "long": 8.822868344,
        "totale_casi": 3
    },
    {
        "data": "2020-02-28 18:00:00",
        "stato": "ITA",
        "codice_regione": 3,
        "denominazione_regione": "Lombardia",
        "codice_provincia": 988,
        "denominazione_provincia": "In fase di definizione/aggiornamento",
        "sigla_provincia": "",
        "lat": 0,
        "long": 0,
        "totale_casi": 20
    },
    {
        "data": "2020-02-28 18:00:00",
        "stato": "ITA",
        "codice_regione": 11,
        "denominazione_regione": "Marche",
        "codice_provincia": 42,
        "denominazione_provincia": "Ancona",
        "sigla_provincia": "AN",
        "lat": 43.61675973,
        "long": 13.5188753,
        "totale_casi": 0
    },
    {
        "data": "2020-02-28 18:00:00",
        "stato": "ITA",
        "codice_regione": 11,
        "denominazione_regione": "Marche",
        "codice_provincia": 44,
        "denominazione_provincia": "Ascoli Piceno",
        "sigla_provincia": "AP",
        "lat": 42.85322304,
        "long": 13.57691127,
        "totale_casi": 0
    },
    {
        "data": "2020-02-28 18:00:00",
        "stato": "ITA",
        "codice_regione": 11,
        "denominazione_regione": "Marche",
        "codice_provincia": 109,
        "denominazione_provincia": "Fermo",
        "sigla_provincia": "FM",
        "lat": 43.16058534,
        "long": 13.71839535,
        "totale_casi": 0
    },
    {
        "data": "2020-02-28 18:00:00",
        "stato": "ITA",
        "codice_regione": 11,
        "denominazione_regione": "Marche",
        "codice_provincia": 43,
        "denominazione_provincia": "Macerata",
        "sigla_provincia": "MC",
        "lat": 43.30023926,
        "long": 13.45307182,
        "totale_casi": 0
    },
    {
        "data": "2020-02-28 18:00:00",
        "stato": "ITA",
        "codice_regione": 11,
        "denominazione_regione": "Marche",
        "codice_provincia": 41,
        "denominazione_provincia": "Pesaro e Urbino",
        "sigla_provincia": "PU",
        "lat": 43.91014021,
        "long": 12.91345989,
        "totale_casi": 6
    },
    {
        "data": "2020-02-28 18:00:00",
        "stato": "ITA",
        "codice_regione": 11,
        "denominazione_regione": "Marche",
        "codice_provincia": 989,
        "denominazione_provincia": "In fase di definizione/aggiornamento",
        "sigla_provincia": "",
        "lat": 0,
        "long": 0,
        "totale_casi": 0
    },
    {
        "data": "2020-02-28 18:00:00",
        "stato": "ITA",
        "codice_regione": 14,
        "denominazione_regione": "Molise",
        "codice_provincia": 70,
        "denominazione_provincia": "Campobasso",
        "sigla_provincia": "CB",
        "lat": 41.55774754,
        "long": 14.65916051,
        "totale_casi": 0
    },
    {
        "data": "2020-02-28 18:00:00",
        "stato": "ITA",
        "codice_regione": 14,
        "denominazione_regione": "Molise",
        "codice_provincia": 94,
        "denominazione_provincia": "Isernia",
        "sigla_provincia": "IS",
        "lat": 41.58800826,
        "long": 14.22575407,
        "totale_casi": 0
    },
    {
        "data": "2020-02-28 18:00:00",
        "stato": "ITA",
        "codice_regione": 14,
        "denominazione_regione": "Molise",
        "codice_provincia": 990,
        "denominazione_provincia": "In fase di definizione/aggiornamento",
        "sigla_provincia": "",
        "lat": 0,
        "long": 0,
        "totale_casi": 0
    },
    {
        "data": "2020-02-28 18:00:00",
        "stato": "ITA",
        "codice_regione": 1,
        "denominazione_regione": "Piemonte",
        "codice_provincia": 6,
        "denominazione_provincia": "Alessandria",
        "sigla_provincia": "AL",
        "lat": 44.91297351,
        "long": 8.615401155,
        "totale_casi": 0
    },
    {
        "data": "2020-02-28 18:00:00",
        "stato": "ITA",
        "codice_regione": 1,
        "denominazione_regione": "Piemonte",
        "codice_provincia": 5,
        "denominazione_provincia": "Asti",
        "sigla_provincia": "AT",
        "lat": 44.89912921,
        "long": 8.204142547,
        "totale_casi": 0
    },
    {
        "data": "2020-02-28 18:00:00",
        "stato": "ITA",
        "codice_regione": 1,
        "denominazione_regione": "Piemonte",
        "codice_provincia": 96,
        "denominazione_provincia": "Biella",
        "sigla_provincia": "BI",
        "lat": 45.5665112,
        "long": 8.054082167,
        "totale_casi": 0
    },
    {
        "data": "2020-02-28 18:00:00",
        "stato": "ITA",
        "codice_regione": 1,
        "denominazione_regione": "Piemonte",
        "codice_provincia": 4,
        "denominazione_provincia": "Cuneo",
        "sigla_provincia": "CN",
        "lat": 44.39329625,
        "long": 7.551171632,
        "totale_casi": 0
    },
    {
        "data": "2020-02-28 18:00:00",
        "stato": "ITA",
        "codice_regione": 1,
        "denominazione_regione": "Piemonte",
        "codice_provincia": 3,
        "denominazione_provincia": "Novara",
        "sigla_provincia": "NO",
        "lat": 45.44588506,
        "long": 8.621915884,
        "totale_casi": 0
    },
    {
        "data": "2020-02-28 18:00:00",
        "stato": "ITA",
        "codice_regione": 1,
        "denominazione_regione": "Piemonte",
        "codice_provincia": 1,
        "denominazione_provincia": "Torino",
        "sigla_provincia": "TO",
        "lat": 45.0732745,
        "long": 7.680687483,
        "totale_casi": 11
    },
    {
        "data": "2020-02-28 18:00:00",
        "stato": "ITA",
        "codice_regione": 1,
        "denominazione_regione": "Piemonte",
        "codice_provincia": 103,
        "denominazione_provincia": "Verbano-Cusio-Ossola",
        "sigla_provincia": "VB",
        "lat": 45.9214455,
        "long": 8.551078753,
        "totale_casi": 0
    },
    {
        "data": "2020-02-28 18:00:00",
        "stato": "ITA",
        "codice_regione": 1,
        "denominazione_regione": "Piemonte",
        "codice_provincia": 2,
        "denominazione_provincia": "Vercelli",
        "sigla_provincia": "VC",
        "lat": 45.32398135,
        "long": 8.423234312,
        "totale_casi": 0
    },
    {
        "data": "2020-02-28 18:00:00",
        "stato": "ITA",
        "codice_regione": 1,
        "denominazione_regione": "Piemonte",
        "codice_provincia": 991,
        "denominazione_provincia": "In fase di definizione/aggiornamento",
        "sigla_provincia": "",
        "lat": 0,
        "long": 0,
        "totale_casi": 0
    },
    {
        "data": "2020-02-28 18:00:00",
        "stato": "ITA",
        "codice_regione": 16,
        "denominazione_regione": "Puglia",
        "codice_provincia": 72,
        "denominazione_provincia": "Bari",
        "sigla_provincia": "BA",
        "lat": 41.12559576,
        "long": 16.86736689,
        "totale_casi": 0
    },
    {
        "data": "2020-02-28 18:00:00",
        "stato": "ITA",
        "codice_regione": 16,
        "denominazione_regione": "Puglia",
        "codice_provincia": 110,
        "denominazione_provincia": "Barletta-Andria-Trani",
        "sigla_provincia": "BT",
        "lat": 41.22705039,
        "long": 16.29520432,
        "totale_casi": 0
    },
    {
        "data": "2020-02-28 18:00:00",
        "stato": "ITA",
        "codice_regione": 16,
        "denominazione_regione": "Puglia",
        "codice_provincia": 74,
        "denominazione_provincia": "Brindisi",
        "sigla_provincia": "BR",
        "lat": 40.63848545,
        "long": 17.94601575,
        "totale_casi": 0
    },
    {
        "data": "2020-02-28 18:00:00",
        "stato": "ITA",
        "codice_regione": 16,
        "denominazione_regione": "Puglia",
        "codice_provincia": 71,
        "denominazione_provincia": "Foggia",
        "sigla_provincia": "FG",
        "lat": 41.46226865,
        "long": 15.54305094,
        "totale_casi": 0
    },
    {
        "data": "2020-02-28 18:00:00",
        "stato": "ITA",
        "codice_regione": 16,
        "denominazione_regione": "Puglia",
        "codice_provincia": 75,
        "denominazione_provincia": "Lecce",
        "sigla_provincia": "LE",
        "lat": 40.35354285,
        "long": 18.1718973,
        "totale_casi": 0
    },
    {
        "data": "2020-02-28 18:00:00",
        "stato": "ITA",
        "codice_regione": 16,
        "denominazione_regione": "Puglia",
        "codice_provincia": 73,
        "denominazione_provincia": "Taranto",
        "sigla_provincia": "TA",
        "lat": 40.47354739,
        "long": 17.23237181,
        "totale_casi": 3
    },
    {
        "data": "2020-02-28 18:00:00",
        "stato": "ITA",
        "codice_regione": 16,
        "denominazione_regione": "Puglia",
        "codice_provincia": 992,
        "denominazione_provincia": "In fase di definizione/aggiornamento",
        "sigla_provincia": "",
        "lat": 0,
        "long": 0,
        "totale_casi": 0
    },
    {
        "data": "2020-02-28 18:00:00",
        "stato": "ITA",
        "codice_regione": 20,
        "denominazione_regione": "Sardegna",
        "codice_provincia": 92,
        "denominazione_provincia": "Cagliari",
        "sigla_provincia": "CA",
        "lat": 39.21531192,
        "long": 9.110616306,
        "totale_casi": 0
    },
    {
        "data": "2020-02-28 18:00:00",
        "stato": "ITA",
        "codice_regione": 20,
        "denominazione_regione": "Sardegna",
        "codice_provincia": 91,
        "denominazione_provincia": "Nuoro",
        "sigla_provincia": "NU",
        "lat": 40.32318834,
        "long": 9.330296393,
        "totale_casi": 0
    },
    {
        "data": "2020-02-28 18:00:00",
        "stato": "ITA",
        "codice_regione": 20,
        "denominazione_regione": "Sardegna",
        "codice_provincia": 95,
        "denominazione_provincia": "Oristano",
        "sigla_provincia": "OR",
        "lat": 39.90381075,
        "long": 8.591183151,
        "totale_casi": 0
    },
    {
        "data": "2020-02-28 18:00:00",
        "stato": "ITA",
        "codice_regione": 20,
        "denominazione_regione": "Sardegna",
        "codice_provincia": 90,
        "denominazione_provincia": "Sassari",
        "sigla_provincia": "SS",
        "lat": 40.72667657,
        "long": 8.559667131,
        "totale_casi": 0
    },
    {
        "data": "2020-02-28 18:00:00",
        "stato": "ITA",
        "codice_regione": 20,
        "denominazione_regione": "Sardegna",
        "codice_provincia": 111,
        "denominazione_provincia": "Sud Sardegna",
        "sigla_provincia": "SU",
        "lat": 39.16641462,
        "long": 8.526242676,
        "totale_casi": 0
    },
    {
        "data": "2020-02-28 18:00:00",
        "stato": "ITA",
        "codice_regione": 20,
        "denominazione_regione": "Sardegna",
        "codice_provincia": 993,
        "denominazione_provincia": "In fase di definizione/aggiornamento",
        "sigla_provincia": "",
        "lat": 0,
        "long": 0,
        "totale_casi": 0
    },
    {
        "data": "2020-02-28 18:00:00",
        "stato": "ITA",
        "codice_regione": 19,
        "denominazione_regione": "Sicilia",
        "codice_provincia": 84,
        "denominazione_provincia": "Agrigento",
        "sigla_provincia": "AG",
        "lat": 37.30971088,
        "long": 13.5845749,
        "totale_casi": 0
    },
    {
        "data": "2020-02-28 18:00:00",
        "stato": "ITA",
        "codice_regione": 19,
        "denominazione_regione": "Sicilia",
        "codice_provincia": 85,
        "denominazione_provincia": "Caltanissetta",
        "sigla_provincia": "CL",
        "lat": 37.49213171,
        "long": 14.06184973,
        "totale_casi": 0
    },
    {
        "data": "2020-02-28 18:00:00",
        "stato": "ITA",
        "codice_regione": 19,
        "denominazione_regione": "Sicilia",
        "codice_provincia": 87,
        "denominazione_provincia": "Catania",
        "sigla_provincia": "CT",
        "lat": 37.50287803,
        "long": 15.08704691,
        "totale_casi": 1
    },
    {
        "data": "2020-02-28 18:00:00",
        "stato": "ITA",
        "codice_regione": 19,
        "denominazione_regione": "Sicilia",
        "codice_provincia": 86,
        "denominazione_provincia": "Enna",
        "sigla_provincia": "EN",
        "lat": 37.56705701,
        "long": 14.27909375,
        "totale_casi": 0
    },
    {
        "data": "2020-02-28 18:00:00",
        "stato": "ITA",
        "codice_regione": 19,
        "denominazione_regione": "Sicilia",
        "codice_provincia": 83,
        "denominazione_provincia": "Messina",
        "sigla_provincia": "ME",
        "lat": 38.19395845,
        "long": 15.55572302,
        "totale_casi": 0
    },
    {
        "data": "2020-02-28 18:00:00",
        "stato": "ITA",
        "codice_regione": 19,
        "denominazione_regione": "Sicilia",
        "codice_provincia": 82,
        "denominazione_provincia": "Palermo",
        "sigla_provincia": "PA",
        "lat": 38.11569725,
        "long": 13.3623567,
        "totale_casi": 3
    },
    {
        "data": "2020-02-28 18:00:00",
        "stato": "ITA",
        "codice_regione": 19,
        "denominazione_regione": "Sicilia",
        "codice_provincia": 88,
        "denominazione_provincia": "Ragusa",
        "sigla_provincia": "RG",
        "lat": 36.92509198,
        "long": 14.73069891,
        "totale_casi": 0
    },
    {
        "data": "2020-02-28 18:00:00",
        "stato": "ITA",
        "codice_regione": 19,
        "denominazione_regione": "Sicilia",
        "codice_provincia": 89,
        "denominazione_provincia": "Siracusa",
        "sigla_provincia": "SR",
        "lat": 37.05991687,
        "long": 15.29333182,
        "totale_casi": 0
    },
    {
        "data": "2020-02-28 18:00:00",
        "stato": "ITA",
        "codice_regione": 19,
        "denominazione_regione": "Sicilia",
        "codice_provincia": 81,
        "denominazione_provincia": "Trapani",
        "sigla_provincia": "TP",
        "lat": 38.01850065,
        "long": 12.51365684,
        "totale_casi": 0
    },
    {
        "data": "2020-02-28 18:00:00",
        "stato": "ITA",
        "codice_regione": 19,
        "denominazione_regione": "Sicilia",
        "codice_provincia": 994,
        "denominazione_provincia": "In fase di definizione/aggiornamento",
        "sigla_provincia": "",
        "lat": 0,
        "long": 0,
        "totale_casi": 0
    },
    {
        "data": "2020-02-28 18:00:00",
        "stato": "ITA",
        "codice_regione": 9,
        "denominazione_regione": "Toscana",
        "codice_provincia": 51,
        "denominazione_provincia": "Arezzo",
        "sigla_provincia": "AR",
        "lat": 43.46642752,
        "long": 11.88228844,
        "totale_casi": 0
    },
    {
        "data": "2020-02-28 18:00:00",
        "stato": "ITA",
        "codice_regione": 9,
        "denominazione_regione": "Toscana",
        "codice_provincia": 48,
        "denominazione_provincia": "Firenze",
        "sigla_provincia": "FI",
        "lat": 43.76923077,
        "long": 11.25588885,
        "totale_casi": 7
    },
    {
        "data": "2020-02-28 18:00:00",
        "stato": "ITA",
        "codice_regione": 9,
        "denominazione_regione": "Toscana",
        "codice_provincia": 53,
        "denominazione_provincia": "Grosseto",
        "sigla_provincia": "GR",
        "lat": 42.76026758,
        "long": 11.11356398,
        "totale_casi": 0
    },
    {
        "data": "2020-02-28 18:00:00",
        "stato": "ITA",
        "codice_regione": 9,
        "denominazione_regione": "Toscana",
        "codice_provincia": 49,
        "denominazione_provincia": "Livorno",
        "sigla_provincia": "LI",
        "lat": 43.55234873,
        "long": 10.3086781,
        "totale_casi": 0
    },
    {
        "data": "2020-02-28 18:00:00",
        "stato": "ITA",
        "codice_regione": 9,
        "denominazione_regione": "Toscana",
        "codice_provincia": 46,
        "denominazione_provincia": "Lucca",
        "sigla_provincia": "LU",
        "lat": 43.84432283,
        "long": 10.50151366,
        "totale_casi": 0
    },
    {
        "data": "2020-02-28 18:00:00",
        "stato": "ITA",
        "codice_regione": 9,
        "denominazione_regione": "Toscana",
        "codice_provincia": 45,
        "denominazione_provincia": "Massa Carrara",
        "sigla_provincia": "MS",
        "lat": 44.03674425,
        "long": 10.14173829,
        "totale_casi": 0
    },
    {
        "data": "2020-02-28 18:00:00",
        "stato": "ITA",
        "codice_regione": 9,
        "denominazione_regione": "Toscana",
        "codice_provincia": 50,
        "denominazione_provincia": "Pisa",
        "sigla_provincia": "PI",
        "lat": 43.71553206,
        "long": 10.40127259,
        "totale_casi": 0
    },
    {
        "data": "2020-02-28 18:00:00",
        "stato": "ITA",
        "codice_regione": 9,
        "denominazione_regione": "Toscana",
        "codice_provincia": 47,
        "denominazione_provincia": "Pistoia",
        "sigla_provincia": "PT",
        "lat": 43.933465,
        "long": 10.91734146,
        "totale_casi": 1
    },
    {
        "data": "2020-02-28 18:00:00",
        "stato": "ITA",
        "codice_regione": 9,
        "denominazione_regione": "Toscana",
        "codice_provincia": 100,
        "denominazione_provincia": "Prato",
        "sigla_provincia": "PO",
        "lat": 43.88062274,
        "long": 11.09703315,
        "totale_casi": 0
    },
    {
        "data": "2020-02-28 18:00:00",
        "stato": "ITA",
        "codice_regione": 9,
        "denominazione_regione": "Toscana",
        "codice_provincia": 52,
        "denominazione_provincia": "Siena",
        "sigla_provincia": "SI",
        "lat": 43.31816374,
        "long": 11.33190988,
        "totale_casi": 0
    },
    {
        "data": "2020-02-28 18:00:00",
        "stato": "ITA",
        "codice_regione": 9,
        "denominazione_regione": "Toscana",
        "codice_provincia": 995,
        "denominazione_provincia": "In fase di definizione/aggiornamento",
        "sigla_provincia": "",
        "lat": 0,
        "long": 0,
        "totale_casi": 0
    },
    {
        "data": "2020-02-28 18:00:00",
        "stato": "ITA",
        "codice_regione": 4,
        "denominazione_regione": "P.A. Trento",
        "codice_provincia": 22,
        "denominazione_provincia": "Trento",
        "sigla_provincia": "TN",
        "lat": 46.06893511,
        "long": 11.12123097,
        "totale_casi": 0
    },
    {
        "data": "2020-02-28 18:00:00",
        "stato": "ITA",
        "codice_regione": 4,
        "denominazione_regione": "P.A. Trento",
        "codice_provincia": 996,
        "denominazione_provincia": "In fase di definizione/aggiornamento",
        "sigla_provincia": "",
        "lat": 0,
        "long": 0,
        "totale_casi": 0
    },
    {
        "data": "2020-02-28 18:00:00",
        "stato": "ITA",
        "codice_regione": 10,
        "denominazione_regione": "Umbria",
        "codice_provincia": 54,
        "denominazione_provincia": "Perugia",
        "sigla_provincia": "PG",
        "lat": 43.10675841,
        "long": 12.38824698,
        "totale_casi": 0
    },
    {
        "data": "2020-02-28 18:00:00",
        "stato": "ITA",
        "codice_regione": 10,
        "denominazione_regione": "Umbria",
        "codice_provincia": 55,
        "denominazione_provincia": "Terni",
        "sigla_provincia": "TR",
        "lat": 42.56071258,
        "long": 12.6466875,
        "totale_casi": 0
    },
    {
        "data": "2020-02-28 18:00:00",
        "stato": "ITA",
        "codice_regione": 10,
        "denominazione_regione": "Umbria",
        "codice_provincia": 997,
        "denominazione_provincia": "In fase di definizione/aggiornamento",
        "sigla_provincia": "",
        "lat": 0,
        "long": 0,
        "totale_casi": 0
    },
    {
        "data": "2020-02-28 18:00:00",
        "stato": "ITA",
        "codice_regione": 2,
        "denominazione_regione": "Valle d'Aosta",
        "codice_provincia": 7,
        "denominazione_provincia": "Aosta",
        "sigla_provincia": "AO",
        "lat": 45.73750286,
        "long": 7.320149366,
        "totale_casi": 0
    },
    {
        "data": "2020-02-28 18:00:00",
        "stato": "ITA",
        "codice_regione": 2,
        "denominazione_regione": "Valle d'Aosta",
        "codice_provincia": 998,
        "denominazione_provincia": "In fase di definizione/aggiornamento",
        "sigla_provincia": "",
        "lat": 0,
        "long": 0,
        "totale_casi": 0
    },
    {
        "data": "2020-02-28 18:00:00",
        "stato": "ITA",
        "codice_regione": 5,
        "denominazione_regione": "Veneto",
        "codice_provincia": 25,
        "denominazione_provincia": "Belluno",
        "sigla_provincia": "BL",
        "lat": 46.13837528,
        "long": 12.21704167,
        "totale_casi": 0
    },
    {
        "data": "2020-02-28 18:00:00",
        "stato": "ITA",
        "codice_regione": 5,
        "denominazione_regione": "Veneto",
        "codice_provincia": 28,
        "denominazione_provincia": "Padova",
        "sigla_provincia": "PD",
        "lat": 45.40692987,
        "long": 11.87608718,
        "totale_casi": 68
    },
    {
        "data": "2020-02-28 18:00:00",
        "stato": "ITA",
        "codice_regione": 5,
        "denominazione_regione": "Veneto",
        "codice_provincia": 29,
        "denominazione_provincia": "Rovigo",
        "sigla_provincia": "RO",
        "lat": 45.07107289,
        "long": 11.79007,
        "totale_casi": 0
    },
    {
        "data": "2020-02-28 18:00:00",
        "stato": "ITA",
        "codice_regione": 5,
        "denominazione_regione": "Veneto",
        "codice_provincia": 26,
        "denominazione_provincia": "Treviso",
        "sigla_provincia": "TV",
        "lat": 45.66754571,
        "long": 12.24507363,
        "totale_casi": 23
    },
    {
        "data": "2020-02-28 18:00:00",
        "stato": "ITA",
        "codice_regione": 5,
        "denominazione_regione": "Veneto",
        "codice_provincia": 27,
        "denominazione_provincia": "Venezia",
        "sigla_provincia": "VE",
        "lat": 45.43490485,
        "long": 12.33845213,
        "totale_casi": 15
    },
    {
        "data": "2020-02-28 18:00:00",
        "stato": "ITA",
        "codice_regione": 5,
        "denominazione_regione": "Veneto",
        "codice_provincia": 23,
        "denominazione_provincia": "Verona",
        "sigla_provincia": "VR",
        "lat": 45.43839046,
        "long": 10.99352685,
        "totale_casi": 0
    },
    {
        "data": "2020-02-28 18:00:00",
        "stato": "ITA",
        "codice_regione": 5,
        "denominazione_regione": "Veneto",
        "codice_provincia": 24,
        "denominazione_provincia": "Vicenza",
        "sigla_provincia": "VI",
        "lat": 45.547497,
        "long": 11.54597109,
        "totale_casi": 3
    },
    {
        "data": "2020-02-28 18:00:00",
        "stato": "ITA",
        "codice_regione": 5,
        "denominazione_regione": "Veneto",
        "codice_provincia": 999,
        "denominazione_provincia": "In fase di definizione/aggiornamento",
        "sigla_provincia": "",
        "lat": 0,
        "long": 0,
        "totale_casi": 42
    },
    {
        "data": "2020-02-29 17:00:00",
        "stato": "ITA",
        "codice_regione": 13,
        "denominazione_regione": "Abruzzo",
        "codice_provincia": 69,
        "denominazione_provincia": "Chieti",
        "sigla_provincia": "CH",
        "lat": 42.35103167,
        "long": 14.16754574,
        "totale_casi": 0
    },
    {
        "data": "2020-02-29 17:00:00",
        "stato": "ITA",
        "codice_regione": 13,
        "denominazione_regione": "Abruzzo",
        "codice_provincia": 66,
        "denominazione_provincia": "L'Aquila",
        "sigla_provincia": "AQ",
        "lat": 42.35122196,
        "long": 13.39843823,
        "totale_casi": 0
    },
    {
        "data": "2020-02-29 17:00:00",
        "stato": "ITA",
        "codice_regione": 13,
        "denominazione_regione": "Abruzzo",
        "codice_provincia": 68,
        "denominazione_provincia": "Pescara",
        "sigla_provincia": "PE",
        "lat": 42.46458398,
        "long": 14.21364822,
        "totale_casi": 0
    },
    {
        "data": "2020-02-29 17:00:00",
        "stato": "ITA",
        "codice_regione": 13,
        "denominazione_regione": "Abruzzo",
        "codice_provincia": 67,
        "denominazione_provincia": "Teramo",
        "sigla_provincia": "TE",
        "lat": 42.6589177,
        "long": 13.70439971,
        "totale_casi": 2
    },
    {
        "data": "2020-02-29 17:00:00",
        "stato": "ITA",
        "codice_regione": 13,
        "denominazione_regione": "Abruzzo",
        "codice_provincia": 979,
        "denominazione_provincia": "In fase di definizione/aggiornamento",
        "sigla_provincia": "",
        "lat": 0,
        "long": 0,
        "totale_casi": 0
    },
    {
        "data": "2020-02-29 17:00:00",
        "stato": "ITA",
        "codice_regione": 17,
        "denominazione_regione": "Basilicata",
        "codice_provincia": 77,
        "denominazione_provincia": "Matera",
        "sigla_provincia": "MT",
        "lat": 40.66751177,
        "long": 16.59792442,
        "totale_casi": 0
    },
    {
        "data": "2020-02-29 17:00:00",
        "stato": "ITA",
        "codice_regione": 17,
        "denominazione_regione": "Basilicata",
        "codice_provincia": 76,
        "denominazione_provincia": "Potenza",
        "sigla_provincia": "PZ",
        "lat": 40.63947052,
        "long": 15.80514834,
        "totale_casi": 0
    },
    {
        "data": "2020-02-29 17:00:00",
        "stato": "ITA",
        "codice_regione": 17,
        "denominazione_regione": "Basilicata",
        "codice_provincia": 980,
        "denominazione_provincia": "In fase di definizione/aggiornamento",
        "sigla_provincia": "",
        "lat": 0,
        "long": 0,
        "totale_casi": 0
    },
    {
        "data": "2020-02-29 17:00:00",
        "stato": "ITA",
        "codice_regione": 4,
        "denominazione_regione": "P.A. Bolzano",
        "codice_provincia": 21,
        "denominazione_provincia": "Bolzano",
        "sigla_provincia": "BZ",
        "lat": 46.49933453,
        "long": 11.35662422,
        "totale_casi": 1
    },
    {
        "data": "2020-02-29 17:00:00",
        "stato": "ITA",
        "codice_regione": 4,
        "denominazione_regione": "P.A. Bolzano",
        "codice_provincia": 981,
        "denominazione_provincia": "In fase di definizione/aggiornamento",
        "sigla_provincia": "",
        "lat": 0,
        "long": 0,
        "totale_casi": 0
    },
    {
        "data": "2020-02-29 17:00:00",
        "stato": "ITA",
        "codice_regione": 18,
        "denominazione_regione": "Calabria",
        "codice_provincia": 79,
        "denominazione_provincia": "Catanzaro",
        "sigla_provincia": "CZ",
        "lat": 38.90597598,
        "long": 16.59440194,
        "totale_casi": 0
    },
    {
        "data": "2020-02-29 17:00:00",
        "stato": "ITA",
        "codice_regione": 18,
        "denominazione_regione": "Calabria",
        "codice_provincia": 78,
        "denominazione_provincia": "Cosenza",
        "sigla_provincia": "CS",
        "lat": 39.29308681,
        "long": 16.25609692,
        "totale_casi": 1
    },
    {
        "data": "2020-02-29 17:00:00",
        "stato": "ITA",
        "codice_regione": 18,
        "denominazione_regione": "Calabria",
        "codice_provincia": 101,
        "denominazione_provincia": "Crotone",
        "sigla_provincia": "KR",
        "lat": 39.08036878,
        "long": 17.12538864,
        "totale_casi": 0
    },
    {
        "data": "2020-02-29 17:00:00",
        "stato": "ITA",
        "codice_regione": 18,
        "denominazione_regione": "Calabria",
        "codice_provincia": 80,
        "denominazione_provincia": "Reggio di Calabria",
        "sigla_provincia": "RC",
        "lat": 38.10922769,
        "long": 15.6434527,
        "totale_casi": 0
    },
    {
        "data": "2020-02-29 17:00:00",
        "stato": "ITA",
        "codice_regione": 18,
        "denominazione_regione": "Calabria",
        "codice_provincia": 102,
        "denominazione_provincia": "Vibo Valentia",
        "sigla_provincia": "VV",
        "lat": 38.67624147,
        "long": 16.10157414,
        "totale_casi": 0
    },
    {
        "data": "2020-02-29 17:00:00",
        "stato": "ITA",
        "codice_regione": 18,
        "denominazione_regione": "Calabria",
        "codice_provincia": 982,
        "denominazione_provincia": "In fase di definizione/aggiornamento",
        "sigla_provincia": "",
        "lat": 0,
        "long": 0,
        "totale_casi": 0
    },
    {
        "data": "2020-02-29 17:00:00",
        "stato": "ITA",
        "codice_regione": 15,
        "denominazione_regione": "Campania",
        "codice_provincia": 64,
        "denominazione_provincia": "Avellino",
        "sigla_provincia": "AV",
        "lat": 40.91404699,
        "long": 14.79528803,
        "totale_casi": 0
    },
    {
        "data": "2020-02-29 17:00:00",
        "stato": "ITA",
        "codice_regione": 15,
        "denominazione_regione": "Campania",
        "codice_provincia": 62,
        "denominazione_provincia": "Benevento",
        "sigla_provincia": "BN",
        "lat": 41.12969987,
        "long": 14.78151683,
        "totale_casi": 0
    },
    {
        "data": "2020-02-29 17:00:00",
        "stato": "ITA",
        "codice_regione": 15,
        "denominazione_regione": "Campania",
        "codice_provincia": 61,
        "denominazione_provincia": "Caserta",
        "sigla_provincia": "CE",
        "lat": 41.07465878,
        "long": 14.33240464,
        "totale_casi": 0
    },
    {
        "data": "2020-02-29 17:00:00",
        "stato": "ITA",
        "codice_regione": 15,
        "denominazione_regione": "Campania",
        "codice_provincia": 63,
        "denominazione_provincia": "Napoli",
        "sigla_provincia": "NA",
        "lat": 40.83956555,
        "long": 14.25084984,
        "totale_casi": 13
    },
    {
        "data": "2020-02-29 17:00:00",
        "stato": "ITA",
        "codice_regione": 15,
        "denominazione_regione": "Campania",
        "codice_provincia": 65,
        "denominazione_provincia": "Salerno",
        "sigla_provincia": "SA",
        "lat": 40.67821961,
        "long": 14.7594026,
        "totale_casi": 0
    },
    {
        "data": "2020-02-29 17:00:00",
        "stato": "ITA",
        "codice_regione": 15,
        "denominazione_regione": "Campania",
        "codice_provincia": 983,
        "denominazione_provincia": "In fase di definizione/aggiornamento",
        "sigla_provincia": "",
        "lat": 0,
        "long": 0,
        "totale_casi": 0
    },
    {
        "data": "2020-02-29 17:00:00",
        "stato": "ITA",
        "codice_regione": 8,
        "denominazione_regione": "Emilia Romagna",
        "codice_provincia": 37,
        "denominazione_provincia": "Bologna",
        "sigla_provincia": "BO",
        "lat": 44.49436681,
        "long": 11.3417208,
        "totale_casi": 2
    },
    {
        "data": "2020-02-29 17:00:00",
        "stato": "ITA",
        "codice_regione": 8,
        "denominazione_regione": "Emilia Romagna",
        "codice_provincia": 38,
        "denominazione_provincia": "Ferrara",
        "sigla_provincia": "FE",
        "lat": 44.83599085,
        "long": 11.61868934,
        "totale_casi": 0
    },
    {
        "data": "2020-02-29 17:00:00",
        "stato": "ITA",
        "codice_regione": 8,
        "denominazione_regione": "Emilia Romagna",
        "codice_provincia": 40,
        "denominazione_provincia": "Forlì-Cesena",
        "sigla_provincia": "FC",
        "lat": 44.22268559,
        "long": 12.04068608,
        "totale_casi": 0
    },
    {
        "data": "2020-02-29 17:00:00",
        "stato": "ITA",
        "codice_regione": 8,
        "denominazione_regione": "Emilia Romagna",
        "codice_provincia": 36,
        "denominazione_provincia": "Modena",
        "sigla_provincia": "MO",
        "lat": 44.64600009,
        "long": 10.92615487,
        "totale_casi": 22
    },
    {
        "data": "2020-02-29 17:00:00",
        "stato": "ITA",
        "codice_regione": 8,
        "denominazione_regione": "Emilia Romagna",
        "codice_provincia": 34,
        "denominazione_provincia": "Parma",
        "sigla_provincia": "PR",
        "lat": 44.80107394,
        "long": 10.32834985,
        "totale_casi": 35
    },
    {
        "data": "2020-02-29 17:00:00",
        "stato": "ITA",
        "codice_regione": 8,
        "denominazione_regione": "Emilia Romagna",
        "codice_provincia": 33,
        "denominazione_provincia": "Piacenza",
        "sigla_provincia": "PC",
        "lat": 45.05193462,
        "long": 9.692632596,
        "totale_casi": 138
    },
    {
        "data": "2020-02-29 17:00:00",
        "stato": "ITA",
        "codice_regione": 8,
        "denominazione_regione": "Emilia Romagna",
        "codice_provincia": 39,
        "denominazione_provincia": "Ravenna",
        "sigla_provincia": "RA",
        "lat": 44.41722493,
        "long": 12.19913936,
        "totale_casi": 1
    },
    {
        "data": "2020-02-29 17:00:00",
        "stato": "ITA",
        "codice_regione": 8,
        "denominazione_regione": "Emilia Romagna",
        "codice_provincia": 35,
        "denominazione_provincia": "Reggio nell'Emilia",
        "sigla_provincia": "RE",
        "lat": 44.69735289,
        "long": 10.63007973,
        "totale_casi": 4
    },
    {
        "data": "2020-02-29 17:00:00",
        "stato": "ITA",
        "codice_regione": 8,
        "denominazione_regione": "Emilia Romagna",
        "codice_provincia": 99,
        "denominazione_provincia": "Rimini",
        "sigla_provincia": "RN",
        "lat": 44.06090087,
        "long": 12.5656295,
        "totale_casi": 15
    },
    {
        "data": "2020-02-29 17:00:00",
        "stato": "ITA",
        "codice_regione": 8,
        "denominazione_regione": "Emilia Romagna",
        "codice_provincia": 984,
        "denominazione_provincia": "In fase di definizione/aggiornamento",
        "sigla_provincia": "",
        "lat": 0,
        "long": 0,
        "totale_casi": 0
    },
    {
        "data": "2020-02-29 17:00:00",
        "stato": "ITA",
        "codice_regione": 6,
        "denominazione_regione": "Friuli Venezia Giulia",
        "codice_provincia": 31,
        "denominazione_provincia": "Gorizia",
        "sigla_provincia": "GO",
        "lat": 45.94149817,
        "long": 13.62212502,
        "totale_casi": 0
    },
    {
        "data": "2020-02-29 17:00:00",
        "stato": "ITA",
        "codice_regione": 6,
        "denominazione_regione": "Friuli Venezia Giulia",
        "codice_provincia": 93,
        "denominazione_provincia": "Pordenone",
        "sigla_provincia": "PN",
        "lat": 45.95443546,
        "long": 12.66002909,
        "totale_casi": 0
    },
    {
        "data": "2020-02-29 17:00:00",
        "stato": "ITA",
        "codice_regione": 6,
        "denominazione_regione": "Friuli Venezia Giulia",
        "codice_provincia": 32,
        "denominazione_provincia": "Trieste",
        "sigla_provincia": "TS",
        "lat": 45.6494354,
        "long": 13.76813649,
        "totale_casi": 0
    },
    {
        "data": "2020-02-29 17:00:00",
        "stato": "ITA",
        "codice_regione": 6,
        "denominazione_regione": "Friuli Venezia Giulia",
        "codice_provincia": 30,
        "denominazione_provincia": "Udine",
        "sigla_provincia": "UD",
        "lat": 46.06255516,
        "long": 13.2348383,
        "totale_casi": 0
    },
    {
        "data": "2020-02-29 17:00:00",
        "stato": "ITA",
        "codice_regione": 6,
        "denominazione_regione": "Friuli Venezia Giulia",
        "codice_provincia": 985,
        "denominazione_provincia": "In fase di definizione/aggiornamento",
        "sigla_provincia": "",
        "lat": 0,
        "long": 0,
        "totale_casi": 0
    },
    {
        "data": "2020-02-29 17:00:00",
        "stato": "ITA",
        "codice_regione": 12,
        "denominazione_regione": "Lazio",
        "codice_provincia": 60,
        "denominazione_provincia": "Frosinone",
        "sigla_provincia": "FR",
        "lat": 41.63964569,
        "long": 13.35117161,
        "totale_casi": 0
    },
    {
        "data": "2020-02-29 17:00:00",
        "stato": "ITA",
        "codice_regione": 12,
        "denominazione_regione": "Lazio",
        "codice_provincia": 59,
        "denominazione_provincia": "Latina",
        "sigla_provincia": "LT",
        "lat": 41.46759465,
        "long": 12.90368482,
        "totale_casi": 0
    },
    {
        "data": "2020-02-29 17:00:00",
        "stato": "ITA",
        "codice_regione": 12,
        "denominazione_regione": "Lazio",
        "codice_provincia": 57,
        "denominazione_provincia": "Rieti",
        "sigla_provincia": "RI",
        "lat": 42.40488444,
        "long": 12.86205939,
        "totale_casi": 0
    },
    {
        "data": "2020-02-29 17:00:00",
        "stato": "ITA",
        "codice_regione": 12,
        "denominazione_regione": "Lazio",
        "codice_provincia": 58,
        "denominazione_provincia": "Roma",
        "sigla_provincia": "RM",
        "lat": 41.89277044,
        "long": 12.48366722,
        "totale_casi": 6
    },
    {
        "data": "2020-02-29 17:00:00",
        "stato": "ITA",
        "codice_regione": 12,
        "denominazione_regione": "Lazio",
        "codice_provincia": 56,
        "denominazione_provincia": "Viterbo",
        "sigla_provincia": "VT",
        "lat": 42.4173828,
        "long": 12.10473416,
        "totale_casi": 0
    },
    {
        "data": "2020-02-29 17:00:00",
        "stato": "ITA",
        "codice_regione": 12,
        "denominazione_regione": "Lazio",
        "codice_provincia": 986,
        "denominazione_provincia": "In fase di definizione/aggiornamento",
        "sigla_provincia": "",
        "lat": 0,
        "long": 0,
        "totale_casi": 0
    },
    {
        "data": "2020-02-29 17:00:00",
        "stato": "ITA",
        "codice_regione": 7,
        "denominazione_regione": "Liguria",
        "codice_provincia": 10,
        "denominazione_provincia": "Genova",
        "sigla_provincia": "GE",
        "lat": 44.41149314,
        "long": 8.9326992,
        "totale_casi": 0
    },
    {
        "data": "2020-02-29 17:00:00",
        "stato": "ITA",
        "codice_regione": 7,
        "denominazione_regione": "Liguria",
        "codice_provincia": 8,
        "denominazione_provincia": "Imperia",
        "sigla_provincia": "IM",
        "lat": 43.88570648,
        "long": 8.027850298,
        "totale_casi": 0
    },
    {
        "data": "2020-02-29 17:00:00",
        "stato": "ITA",
        "codice_regione": 7,
        "denominazione_regione": "Liguria",
        "codice_provincia": 11,
        "denominazione_provincia": "La Spezia",
        "sigla_provincia": "SP",
        "lat": 44.10704991,
        "long": 9.8281897,
        "totale_casi": 1
    },
    {
        "data": "2020-02-29 17:00:00",
        "stato": "ITA",
        "codice_regione": 7,
        "denominazione_regione": "Liguria",
        "codice_provincia": 9,
        "denominazione_provincia": "Savona",
        "sigla_provincia": "SV",
        "lat": 44.30750461,
        "long": 8.481108654,
        "totale_casi": 41
    },
    {
        "data": "2020-02-29 17:00:00",
        "stato": "ITA",
        "codice_regione": 7,
        "denominazione_regione": "Liguria",
        "codice_provincia": 987,
        "denominazione_provincia": "In fase di definizione/aggiornamento",
        "sigla_provincia": "",
        "lat": 0,
        "long": 0,
        "totale_casi": 0
    },
    {
        "data": "2020-02-29 17:00:00",
        "stato": "ITA",
        "codice_regione": 3,
        "denominazione_regione": "Lombardia",
        "codice_provincia": 16,
        "denominazione_provincia": "Bergamo",
        "sigla_provincia": "BG",
        "lat": 45.69441368,
        "long": 9.668424528,
        "totale_casi": 110
    },
    {
        "data": "2020-02-29 17:00:00",
        "stato": "ITA",
        "codice_regione": 3,
        "denominazione_regione": "Lombardia",
        "codice_provincia": 17,
        "denominazione_provincia": "Brescia",
        "sigla_provincia": "BS",
        "lat": 45.53993052,
        "long": 10.21910323,
        "totale_casi": 14
    },
    {
        "data": "2020-02-29 17:00:00",
        "stato": "ITA",
        "codice_regione": 3,
        "denominazione_regione": "Lombardia",
        "codice_provincia": 13,
        "denominazione_provincia": "Como",
        "sigla_provincia": "CO",
        "lat": 45.8099912,
        "long": 9.085159546,
        "totale_casi": 1
    },
    {
        "data": "2020-02-29 17:00:00",
        "stato": "ITA",
        "codice_regione": 3,
        "denominazione_regione": "Lombardia",
        "codice_provincia": 19,
        "denominazione_provincia": "Cremona",
        "sigla_provincia": "CR",
        "lat": 45.13336675,
        "long": 10.02420865,
        "totale_casi": 136
    },
    {
        "data": "2020-02-29 17:00:00",
        "stato": "ITA",
        "codice_regione": 3,
        "denominazione_regione": "Lombardia",
        "codice_provincia": 97,
        "denominazione_provincia": "Lecco",
        "sigla_provincia": "LC",
        "lat": 45.85575781,
        "long": 9.393392246,
        "totale_casi": 0
    },
    {
        "data": "2020-02-29 17:00:00",
        "stato": "ITA",
        "codice_regione": 3,
        "denominazione_regione": "Lombardia",
        "codice_provincia": 98,
        "denominazione_provincia": "Lodi",
        "sigla_provincia": "LO",
        "lat": 45.31440693,
        "long": 9.503720769,
        "totale_casi": 237
    },
    {
        "data": "2020-02-29 17:00:00",
        "stato": "ITA",
        "codice_regione": 3,
        "denominazione_regione": "Lombardia",
        "codice_provincia": 20,
        "denominazione_provincia": "Mantova",
        "sigla_provincia": "MN",
        "lat": 45.15726772,
        "long": 10.79277363,
        "totale_casi": 1
    },
    {
        "data": "2020-02-29 17:00:00",
        "stato": "ITA",
        "codice_regione": 3,
        "denominazione_regione": "Lombardia",
        "codice_provincia": 15,
        "denominazione_provincia": "Milano",
        "sigla_provincia": "MI",
        "lat": 45.46679409,
        "long": 9.190347404,
        "totale_casi": 30
    },
    {
        "data": "2020-02-29 17:00:00",
        "stato": "ITA",
        "codice_regione": 3,
        "denominazione_regione": "Lombardia",
        "codice_provincia": 108,
        "denominazione_provincia": "Monza e della Brianza",
        "sigla_provincia": "MB",
        "lat": 45.58439043,
        "long": 9.273582472,
        "totale_casi": 6
    },
    {
        "data": "2020-02-29 17:00:00",
        "stato": "ITA",
        "codice_regione": 3,
        "denominazione_regione": "Lombardia",
        "codice_provincia": 18,
        "denominazione_provincia": "Pavia",
        "sigla_provincia": "PV",
        "lat": 45.18509264,
        "long": 9.160157191,
        "totale_casi": 55
    },
    {
        "data": "2020-02-29 17:00:00",
        "stato": "ITA",
        "codice_regione": 3,
        "denominazione_regione": "Lombardia",
        "codice_provincia": 14,
        "denominazione_provincia": "Sondrio",
        "sigla_provincia": "SO",
        "lat": 46.17099261,
        "long": 9.87147489,
        "totale_casi": 3
    },
    {
        "data": "2020-02-29 17:00:00",
        "stato": "ITA",
        "codice_regione": 3,
        "denominazione_regione": "Lombardia",
        "codice_provincia": 12,
        "denominazione_provincia": "Varese",
        "sigla_provincia": "VA",
        "lat": 45.81701677,
        "long": 8.822868344,
        "totale_casi": 4
    },
    {
        "data": "2020-02-29 17:00:00",
        "stato": "ITA",
        "codice_regione": 3,
        "denominazione_regione": "Lombardia",
        "codice_provincia": 988,
        "denominazione_provincia": "In fase di definizione/aggiornamento",
        "sigla_provincia": "",
        "lat": 0,
        "long": 0,
        "totale_casi": 18
    },
    {
        "data": "2020-02-29 17:00:00",
        "stato": "ITA",
        "codice_regione": 11,
        "denominazione_regione": "Marche",
        "codice_provincia": 42,
        "denominazione_provincia": "Ancona",
        "sigla_provincia": "AN",
        "lat": 43.61675973,
        "long": 13.5188753,
        "totale_casi": 0
    },
    {
        "data": "2020-02-29 17:00:00",
        "stato": "ITA",
        "codice_regione": 11,
        "denominazione_regione": "Marche",
        "codice_provincia": 44,
        "denominazione_provincia": "Ascoli Piceno",
        "sigla_provincia": "AP",
        "lat": 42.85322304,
        "long": 13.57691127,
        "totale_casi": 0
    },
    {
        "data": "2020-02-29 17:00:00",
        "stato": "ITA",
        "codice_regione": 11,
        "denominazione_regione": "Marche",
        "codice_provincia": 109,
        "denominazione_provincia": "Fermo",
        "sigla_provincia": "FM",
        "lat": 43.16058534,
        "long": 13.71839535,
        "totale_casi": 0
    },
    {
        "data": "2020-02-29 17:00:00",
        "stato": "ITA",
        "codice_regione": 11,
        "denominazione_regione": "Marche",
        "codice_provincia": 43,
        "denominazione_provincia": "Macerata",
        "sigla_provincia": "MC",
        "lat": 43.30023926,
        "long": 13.45307182,
        "totale_casi": 0
    },
    {
        "data": "2020-02-29 17:00:00",
        "stato": "ITA",
        "codice_regione": 11,
        "denominazione_regione": "Marche",
        "codice_provincia": 41,
        "denominazione_provincia": "Pesaro e Urbino",
        "sigla_provincia": "PU",
        "lat": 43.91014021,
        "long": 12.91345989,
        "totale_casi": 11
    },
    {
        "data": "2020-02-29 17:00:00",
        "stato": "ITA",
        "codice_regione": 11,
        "denominazione_regione": "Marche",
        "codice_provincia": 989,
        "denominazione_provincia": "In fase di definizione/aggiornamento",
        "sigla_provincia": "",
        "lat": 0,
        "long": 0,
        "totale_casi": 0
    },
    {
        "data": "2020-02-29 17:00:00",
        "stato": "ITA",
        "codice_regione": 14,
        "denominazione_regione": "Molise",
        "codice_provincia": 70,
        "denominazione_provincia": "Campobasso",
        "sigla_provincia": "CB",
        "lat": 41.55774754,
        "long": 14.65916051,
        "totale_casi": 0
    },
    {
        "data": "2020-02-29 17:00:00",
        "stato": "ITA",
        "codice_regione": 14,
        "denominazione_regione": "Molise",
        "codice_provincia": 94,
        "denominazione_provincia": "Isernia",
        "sigla_provincia": "IS",
        "lat": 41.58800826,
        "long": 14.22575407,
        "totale_casi": 0
    },
    {
        "data": "2020-02-29 17:00:00",
        "stato": "ITA",
        "codice_regione": 14,
        "denominazione_regione": "Molise",
        "codice_provincia": 990,
        "denominazione_provincia": "In fase di definizione/aggiornamento",
        "sigla_provincia": "",
        "lat": 0,
        "long": 0,
        "totale_casi": 0
    },
    {
        "data": "2020-02-29 17:00:00",
        "stato": "ITA",
        "codice_regione": 1,
        "denominazione_regione": "Piemonte",
        "codice_provincia": 6,
        "denominazione_provincia": "Alessandria",
        "sigla_provincia": "AL",
        "lat": 44.91297351,
        "long": 8.615401155,
        "totale_casi": 0
    },
    {
        "data": "2020-02-29 17:00:00",
        "stato": "ITA",
        "codice_regione": 1,
        "denominazione_regione": "Piemonte",
        "codice_provincia": 5,
        "denominazione_provincia": "Asti",
        "sigla_provincia": "AT",
        "lat": 44.89912921,
        "long": 8.204142547,
        "totale_casi": 0
    },
    {
        "data": "2020-02-29 17:00:00",
        "stato": "ITA",
        "codice_regione": 1,
        "denominazione_regione": "Piemonte",
        "codice_provincia": 96,
        "denominazione_provincia": "Biella",
        "sigla_provincia": "BI",
        "lat": 45.5665112,
        "long": 8.054082167,
        "totale_casi": 0
    },
    {
        "data": "2020-02-29 17:00:00",
        "stato": "ITA",
        "codice_regione": 1,
        "denominazione_regione": "Piemonte",
        "codice_provincia": 4,
        "denominazione_provincia": "Cuneo",
        "sigla_provincia": "CN",
        "lat": 44.39329625,
        "long": 7.551171632,
        "totale_casi": 0
    },
    {
        "data": "2020-02-29 17:00:00",
        "stato": "ITA",
        "codice_regione": 1,
        "denominazione_regione": "Piemonte",
        "codice_provincia": 3,
        "denominazione_provincia": "Novara",
        "sigla_provincia": "NO",
        "lat": 45.44588506,
        "long": 8.621915884,
        "totale_casi": 0
    },
    {
        "data": "2020-02-29 17:00:00",
        "stato": "ITA",
        "codice_regione": 1,
        "denominazione_regione": "Piemonte",
        "codice_provincia": 1,
        "denominazione_provincia": "Torino",
        "sigla_provincia": "TO",
        "lat": 45.0732745,
        "long": 7.680687483,
        "totale_casi": 11
    },
    {
        "data": "2020-02-29 17:00:00",
        "stato": "ITA",
        "codice_regione": 1,
        "denominazione_regione": "Piemonte",
        "codice_provincia": 103,
        "denominazione_provincia": "Verbano-Cusio-Ossola",
        "sigla_provincia": "VB",
        "lat": 45.9214455,
        "long": 8.551078753,
        "totale_casi": 0
    },
    {
        "data": "2020-02-29 17:00:00",
        "stato": "ITA",
        "codice_regione": 1,
        "denominazione_regione": "Piemonte",
        "codice_provincia": 2,
        "denominazione_provincia": "Vercelli",
        "sigla_provincia": "VC",
        "lat": 45.32398135,
        "long": 8.423234312,
        "totale_casi": 0
    },
    {
        "data": "2020-02-29 17:00:00",
        "stato": "ITA",
        "codice_regione": 1,
        "denominazione_regione": "Piemonte",
        "codice_provincia": 991,
        "denominazione_provincia": "In fase di definizione/aggiornamento",
        "sigla_provincia": "",
        "lat": 0,
        "long": 0,
        "totale_casi": 0
    },
    {
        "data": "2020-02-29 17:00:00",
        "stato": "ITA",
        "codice_regione": 16,
        "denominazione_regione": "Puglia",
        "codice_provincia": 72,
        "denominazione_provincia": "Bari",
        "sigla_provincia": "BA",
        "lat": 41.12559576,
        "long": 16.86736689,
        "totale_casi": 0
    },
    {
        "data": "2020-02-29 17:00:00",
        "stato": "ITA",
        "codice_regione": 16,
        "denominazione_regione": "Puglia",
        "codice_provincia": 110,
        "denominazione_provincia": "Barletta-Andria-Trani",
        "sigla_provincia": "BT",
        "lat": 41.22705039,
        "long": 16.29520432,
        "totale_casi": 0
    },
    {
        "data": "2020-02-29 17:00:00",
        "stato": "ITA",
        "codice_regione": 16,
        "denominazione_regione": "Puglia",
        "codice_provincia": 74,
        "denominazione_provincia": "Brindisi",
        "sigla_provincia": "BR",
        "lat": 40.63848545,
        "long": 17.94601575,
        "totale_casi": 0
    },
    {
        "data": "2020-02-29 17:00:00",
        "stato": "ITA",
        "codice_regione": 16,
        "denominazione_regione": "Puglia",
        "codice_provincia": 71,
        "denominazione_provincia": "Foggia",
        "sigla_provincia": "FG",
        "lat": 41.46226865,
        "long": 15.54305094,
        "totale_casi": 0
    },
    {
        "data": "2020-02-29 17:00:00",
        "stato": "ITA",
        "codice_regione": 16,
        "denominazione_regione": "Puglia",
        "codice_provincia": 75,
        "denominazione_provincia": "Lecce",
        "sigla_provincia": "LE",
        "lat": 40.35354285,
        "long": 18.1718973,
        "totale_casi": 0
    },
    {
        "data": "2020-02-29 17:00:00",
        "stato": "ITA",
        "codice_regione": 16,
        "denominazione_regione": "Puglia",
        "codice_provincia": 73,
        "denominazione_provincia": "Taranto",
        "sigla_provincia": "TA",
        "lat": 40.47354739,
        "long": 17.23237181,
        "totale_casi": 3
    },
    {
        "data": "2020-02-29 17:00:00",
        "stato": "ITA",
        "codice_regione": 16,
        "denominazione_regione": "Puglia",
        "codice_provincia": 992,
        "denominazione_provincia": "In fase di definizione/aggiornamento",
        "sigla_provincia": "",
        "lat": 0,
        "long": 0,
        "totale_casi": 0
    },
    {
        "data": "2020-02-29 17:00:00",
        "stato": "ITA",
        "codice_regione": 20,
        "denominazione_regione": "Sardegna",
        "codice_provincia": 92,
        "denominazione_provincia": "Cagliari",
        "sigla_provincia": "CA",
        "lat": 39.21531192,
        "long": 9.110616306,
        "totale_casi": 0
    },
    {
        "data": "2020-02-29 17:00:00",
        "stato": "ITA",
        "codice_regione": 20,
        "denominazione_regione": "Sardegna",
        "codice_provincia": 91,
        "denominazione_provincia": "Nuoro",
        "sigla_provincia": "NU",
        "lat": 40.32318834,
        "long": 9.330296393,
        "totale_casi": 0
    },
    {
        "data": "2020-02-29 17:00:00",
        "stato": "ITA",
        "codice_regione": 20,
        "denominazione_regione": "Sardegna",
        "codice_provincia": 95,
        "denominazione_provincia": "Oristano",
        "sigla_provincia": "OR",
        "lat": 39.90381075,
        "long": 8.591183151,
        "totale_casi": 0
    },
    {
        "data": "2020-02-29 17:00:00",
        "stato": "ITA",
        "codice_regione": 20,
        "denominazione_regione": "Sardegna",
        "codice_provincia": 90,
        "denominazione_provincia": "Sassari",
        "sigla_provincia": "SS",
        "lat": 40.72667657,
        "long": 8.559667131,
        "totale_casi": 0
    },
    {
        "data": "2020-02-29 17:00:00",
        "stato": "ITA",
        "codice_regione": 20,
        "denominazione_regione": "Sardegna",
        "codice_provincia": 111,
        "denominazione_provincia": "Sud Sardegna",
        "sigla_provincia": "SU",
        "lat": 39.16641462,
        "long": 8.526242676,
        "totale_casi": 0
    },
    {
        "data": "2020-02-29 17:00:00",
        "stato": "ITA",
        "codice_regione": 20,
        "denominazione_regione": "Sardegna",
        "codice_provincia": 993,
        "denominazione_provincia": "In fase di definizione/aggiornamento",
        "sigla_provincia": "",
        "lat": 0,
        "long": 0,
        "totale_casi": 0
    },
    {
        "data": "2020-02-29 17:00:00",
        "stato": "ITA",
        "codice_regione": 19,
        "denominazione_regione": "Sicilia",
        "codice_provincia": 84,
        "denominazione_provincia": "Agrigento",
        "sigla_provincia": "AG",
        "lat": 37.30971088,
        "long": 13.5845749,
        "totale_casi": 0
    },
    {
        "data": "2020-02-29 17:00:00",
        "stato": "ITA",
        "codice_regione": 19,
        "denominazione_regione": "Sicilia",
        "codice_provincia": 85,
        "denominazione_provincia": "Caltanissetta",
        "sigla_provincia": "CL",
        "lat": 37.49213171,
        "long": 14.06184973,
        "totale_casi": 0
    },
    {
        "data": "2020-02-29 17:00:00",
        "stato": "ITA",
        "codice_regione": 19,
        "denominazione_regione": "Sicilia",
        "codice_provincia": 87,
        "denominazione_provincia": "Catania",
        "sigla_provincia": "CT",
        "lat": 37.50287803,
        "long": 15.08704691,
        "totale_casi": 1
    },
    {
        "data": "2020-02-29 17:00:00",
        "stato": "ITA",
        "codice_regione": 19,
        "denominazione_regione": "Sicilia",
        "codice_provincia": 86,
        "denominazione_provincia": "Enna",
        "sigla_provincia": "EN",
        "lat": 37.56705701,
        "long": 14.27909375,
        "totale_casi": 0
    },
    {
        "data": "2020-02-29 17:00:00",
        "stato": "ITA",
        "codice_regione": 19,
        "denominazione_regione": "Sicilia",
        "codice_provincia": 83,
        "denominazione_provincia": "Messina",
        "sigla_provincia": "ME",
        "lat": 38.19395845,
        "long": 15.55572302,
        "totale_casi": 0
    },
    {
        "data": "2020-02-29 17:00:00",
        "stato": "ITA",
        "codice_regione": 19,
        "denominazione_regione": "Sicilia",
        "codice_provincia": 82,
        "denominazione_provincia": "Palermo",
        "sigla_provincia": "PA",
        "lat": 38.11569725,
        "long": 13.3623567,
        "totale_casi": 3
    },
    {
        "data": "2020-02-29 17:00:00",
        "stato": "ITA",
        "codice_regione": 19,
        "denominazione_regione": "Sicilia",
        "codice_provincia": 88,
        "denominazione_provincia": "Ragusa",
        "sigla_provincia": "RG",
        "lat": 36.92509198,
        "long": 14.73069891,
        "totale_casi": 0
    },
    {
        "data": "2020-02-29 17:00:00",
        "stato": "ITA",
        "codice_regione": 19,
        "denominazione_regione": "Sicilia",
        "codice_provincia": 89,
        "denominazione_provincia": "Siracusa",
        "sigla_provincia": "SR",
        "lat": 37.05991687,
        "long": 15.29333182,
        "totale_casi": 0
    },
    {
        "data": "2020-02-29 17:00:00",
        "stato": "ITA",
        "codice_regione": 19,
        "denominazione_regione": "Sicilia",
        "codice_provincia": 81,
        "denominazione_provincia": "Trapani",
        "sigla_provincia": "TP",
        "lat": 38.01850065,
        "long": 12.51365684,
        "totale_casi": 0
    },
    {
        "data": "2020-02-29 17:00:00",
        "stato": "ITA",
        "codice_regione": 19,
        "denominazione_regione": "Sicilia",
        "codice_provincia": 994,
        "denominazione_provincia": "In fase di definizione/aggiornamento",
        "sigla_provincia": "",
        "lat": 0,
        "long": 0,
        "totale_casi": 0
    },
    {
        "data": "2020-02-29 17:00:00",
        "stato": "ITA",
        "codice_regione": 9,
        "denominazione_regione": "Toscana",
        "codice_provincia": 51,
        "denominazione_provincia": "Arezzo",
        "sigla_provincia": "AR",
        "lat": 43.46642752,
        "long": 11.88228844,
        "totale_casi": 0
    },
    {
        "data": "2020-02-29 17:00:00",
        "stato": "ITA",
        "codice_regione": 9,
        "denominazione_regione": "Toscana",
        "codice_provincia": 48,
        "denominazione_provincia": "Firenze",
        "sigla_provincia": "FI",
        "lat": 43.76923077,
        "long": 11.25588885,
        "totale_casi": 5
    },
    {
        "data": "2020-02-29 17:00:00",
        "stato": "ITA",
        "codice_regione": 9,
        "denominazione_regione": "Toscana",
        "codice_provincia": 53,
        "denominazione_provincia": "Grosseto",
        "sigla_provincia": "GR",
        "lat": 42.76026758,
        "long": 11.11356398,
        "totale_casi": 0
    },
    {
        "data": "2020-02-29 17:00:00",
        "stato": "ITA",
        "codice_regione": 9,
        "denominazione_regione": "Toscana",
        "codice_provincia": 49,
        "denominazione_provincia": "Livorno",
        "sigla_provincia": "LI",
        "lat": 43.55234873,
        "long": 10.3086781,
        "totale_casi": 0
    },
    {
        "data": "2020-02-29 17:00:00",
        "stato": "ITA",
        "codice_regione": 9,
        "denominazione_regione": "Toscana",
        "codice_provincia": 46,
        "denominazione_provincia": "Lucca",
        "sigla_provincia": "LU",
        "lat": 43.84432283,
        "long": 10.50151366,
        "totale_casi": 1
    },
    {
        "data": "2020-02-29 17:00:00",
        "stato": "ITA",
        "codice_regione": 9,
        "denominazione_regione": "Toscana",
        "codice_provincia": 45,
        "denominazione_provincia": "Massa Carrara",
        "sigla_provincia": "MS",
        "lat": 44.03674425,
        "long": 10.14173829,
        "totale_casi": 1
    },
    {
        "data": "2020-02-29 17:00:00",
        "stato": "ITA",
        "codice_regione": 9,
        "denominazione_regione": "Toscana",
        "codice_provincia": 50,
        "denominazione_provincia": "Pisa",
        "sigla_provincia": "PI",
        "lat": 43.71553206,
        "long": 10.40127259,
        "totale_casi": 0
    },
    {
        "data": "2020-02-29 17:00:00",
        "stato": "ITA",
        "codice_regione": 9,
        "denominazione_regione": "Toscana",
        "codice_provincia": 47,
        "denominazione_provincia": "Pistoia",
        "sigla_provincia": "PT",
        "lat": 43.933465,
        "long": 10.91734146,
        "totale_casi": 1
    },
    {
        "data": "2020-02-29 17:00:00",
        "stato": "ITA",
        "codice_regione": 9,
        "denominazione_regione": "Toscana",
        "codice_provincia": 100,
        "denominazione_provincia": "Prato",
        "sigla_provincia": "PO",
        "lat": 43.88062274,
        "long": 11.09703315,
        "totale_casi": 0
    },
    {
        "data": "2020-02-29 17:00:00",
        "stato": "ITA",
        "codice_regione": 9,
        "denominazione_regione": "Toscana",
        "codice_provincia": 52,
        "denominazione_provincia": "Siena",
        "sigla_provincia": "SI",
        "lat": 43.31816374,
        "long": 11.33190988,
        "totale_casi": 3
    },
    {
        "data": "2020-02-29 17:00:00",
        "stato": "ITA",
        "codice_regione": 9,
        "denominazione_regione": "Toscana",
        "codice_provincia": 995,
        "denominazione_provincia": "In fase di definizione/aggiornamento",
        "sigla_provincia": "",
        "lat": 0,
        "long": 0,
        "totale_casi": 0
    },
    {
        "data": "2020-02-29 17:00:00",
        "stato": "ITA",
        "codice_regione": 4,
        "denominazione_regione": "P.A. Trento",
        "codice_provincia": 22,
        "denominazione_provincia": "Trento",
        "sigla_provincia": "TN",
        "lat": 46.06893511,
        "long": 11.12123097,
        "totale_casi": 0
    },
    {
        "data": "2020-02-29 17:00:00",
        "stato": "ITA",
        "codice_regione": 4,
        "denominazione_regione": "P.A. Trento",
        "codice_provincia": 996,
        "denominazione_provincia": "In fase di definizione/aggiornamento",
        "sigla_provincia": "",
        "lat": 0,
        "long": 0,
        "totale_casi": 0
    },
    {
        "data": "2020-02-29 17:00:00",
        "stato": "ITA",
        "codice_regione": 10,
        "denominazione_regione": "Umbria",
        "codice_provincia": 54,
        "denominazione_provincia": "Perugia",
        "sigla_provincia": "PG",
        "lat": 43.10675841,
        "long": 12.38824698,
        "totale_casi": 0
    },
    {
        "data": "2020-02-29 17:00:00",
        "stato": "ITA",
        "codice_regione": 10,
        "denominazione_regione": "Umbria",
        "codice_provincia": 55,
        "denominazione_provincia": "Terni",
        "sigla_provincia": "TR",
        "lat": 42.56071258,
        "long": 12.6466875,
        "totale_casi": 0
    },
    {
        "data": "2020-02-29 17:00:00",
        "stato": "ITA",
        "codice_regione": 10,
        "denominazione_regione": "Umbria",
        "codice_provincia": 997,
        "denominazione_provincia": "In fase di definizione/aggiornamento",
        "sigla_provincia": "",
        "lat": 0,
        "long": 0,
        "totale_casi": 0
    },
    {
        "data": "2020-02-29 17:00:00",
        "stato": "ITA",
        "codice_regione": 2,
        "denominazione_regione": "Valle d'Aosta",
        "codice_provincia": 7,
        "denominazione_provincia": "Aosta",
        "sigla_provincia": "AO",
        "lat": 45.73750286,
        "long": 7.320149366,
        "totale_casi": 0
    },
    {
        "data": "2020-02-29 17:00:00",
        "stato": "ITA",
        "codice_regione": 2,
        "denominazione_regione": "Valle d'Aosta",
        "codice_provincia": 998,
        "denominazione_provincia": "In fase di definizione/aggiornamento",
        "sigla_provincia": "",
        "lat": 0,
        "long": 0,
        "totale_casi": 0
    },
    {
        "data": "2020-02-29 17:00:00",
        "stato": "ITA",
        "codice_regione": 5,
        "denominazione_regione": "Veneto",
        "codice_provincia": 25,
        "denominazione_provincia": "Belluno",
        "sigla_provincia": "BL",
        "lat": 46.13837528,
        "long": 12.21704167,
        "totale_casi": 0
    },
    {
        "data": "2020-02-29 17:00:00",
        "stato": "ITA",
        "codice_regione": 5,
        "denominazione_regione": "Veneto",
        "codice_provincia": 28,
        "denominazione_provincia": "Padova",
        "sigla_provincia": "PD",
        "lat": 45.40692987,
        "long": 11.87608718,
        "totale_casi": 81
    },
    {
        "data": "2020-02-29 17:00:00",
        "stato": "ITA",
        "codice_regione": 5,
        "denominazione_regione": "Veneto",
        "codice_provincia": 29,
        "denominazione_provincia": "Rovigo",
        "sigla_provincia": "RO",
        "lat": 45.07107289,
        "long": 11.79007,
        "totale_casi": 0
    },
    {
        "data": "2020-02-29 17:00:00",
        "stato": "ITA",
        "codice_regione": 5,
        "denominazione_regione": "Veneto",
        "codice_provincia": 26,
        "denominazione_provincia": "Treviso",
        "sigla_provincia": "TV",
        "lat": 45.66754571,
        "long": 12.24507363,
        "totale_casi": 35
    },
    {
        "data": "2020-02-29 17:00:00",
        "stato": "ITA",
        "codice_regione": 5,
        "denominazione_regione": "Veneto",
        "codice_provincia": 27,
        "denominazione_provincia": "Venezia",
        "sigla_provincia": "VE",
        "lat": 45.43490485,
        "long": 12.33845213,
        "totale_casi": 19
    },
    {
        "data": "2020-02-29 17:00:00",
        "stato": "ITA",
        "codice_regione": 5,
        "denominazione_regione": "Veneto",
        "codice_provincia": 23,
        "denominazione_provincia": "Verona",
        "sigla_provincia": "VR",
        "lat": 45.43839046,
        "long": 10.99352685,
        "totale_casi": 0
    },
    {
        "data": "2020-02-29 17:00:00",
        "stato": "ITA",
        "codice_regione": 5,
        "denominazione_regione": "Veneto",
        "codice_provincia": 24,
        "denominazione_provincia": "Vicenza",
        "sigla_provincia": "VI",
        "lat": 45.547497,
        "long": 11.54597109,
        "totale_casi": 3
    },
    {
        "data": "2020-02-29 17:00:00",
        "stato": "ITA",
        "codice_regione": 5,
        "denominazione_regione": "Veneto",
        "codice_provincia": 999,
        "denominazione_provincia": "In fase di definizione/aggiornamento",
        "sigla_provincia": "",
        "lat": 0,
        "long": 0,
        "totale_casi": 53
    },
    {
        "data": "2020-03-01 17:00:00",
        "stato": "ITA",
        "codice_regione": 13,
        "denominazione_regione": "Abruzzo",
        "codice_provincia": 69,
        "denominazione_provincia": "Chieti",
        "sigla_provincia": "CH",
        "lat": 42.35103167,
        "long": 14.16754574,
        "totale_casi": 0
    },
    {
        "data": "2020-03-01 17:00:00",
        "stato": "ITA",
        "codice_regione": 13,
        "denominazione_regione": "Abruzzo",
        "codice_provincia": 66,
        "denominazione_provincia": "L'Aquila",
        "sigla_provincia": "AQ",
        "lat": 42.35122196,
        "long": 13.39843823,
        "totale_casi": 0
    },
    {
        "data": "2020-03-01 17:00:00",
        "stato": "ITA",
        "codice_regione": 13,
        "denominazione_regione": "Abruzzo",
        "codice_provincia": 68,
        "denominazione_provincia": "Pescara",
        "sigla_provincia": "PE",
        "lat": 42.46458398,
        "long": 14.21364822,
        "totale_casi": 0
    },
    {
        "data": "2020-03-01 17:00:00",
        "stato": "ITA",
        "codice_regione": 13,
        "denominazione_regione": "Abruzzo",
        "codice_provincia": 67,
        "denominazione_provincia": "Teramo",
        "sigla_provincia": "TE",
        "lat": 42.6589177,
        "long": 13.70439971,
        "totale_casi": 5
    },
    {
        "data": "2020-03-01 17:00:00",
        "stato": "ITA",
        "codice_regione": 13,
        "denominazione_regione": "Abruzzo",
        "codice_provincia": 979,
        "denominazione_provincia": "In fase di definizione/aggiornamento",
        "sigla_provincia": "",
        "lat": 0,
        "long": 0,
        "totale_casi": 0
    },
    {
        "data": "2020-03-01 17:00:00",
        "stato": "ITA",
        "codice_regione": 17,
        "denominazione_regione": "Basilicata",
        "codice_provincia": 77,
        "denominazione_provincia": "Matera",
        "sigla_provincia": "MT",
        "lat": 40.66751177,
        "long": 16.59792442,
        "totale_casi": 0
    },
    {
        "data": "2020-03-01 17:00:00",
        "stato": "ITA",
        "codice_regione": 17,
        "denominazione_regione": "Basilicata",
        "codice_provincia": 76,
        "denominazione_provincia": "Potenza",
        "sigla_provincia": "PZ",
        "lat": 40.63947052,
        "long": 15.80514834,
        "totale_casi": 0
    },
    {
        "data": "2020-03-01 17:00:00",
        "stato": "ITA",
        "codice_regione": 17,
        "denominazione_regione": "Basilicata",
        "codice_provincia": 980,
        "denominazione_provincia": "In fase di definizione/aggiornamento",
        "sigla_provincia": "",
        "lat": 0,
        "long": 0,
        "totale_casi": 0
    },
    {
        "data": "2020-03-01 17:00:00",
        "stato": "ITA",
        "codice_regione": 4,
        "denominazione_regione": "P.A. Bolzano",
        "codice_provincia": 21,
        "denominazione_provincia": "Bolzano",
        "sigla_provincia": "BZ",
        "lat": 46.49933453,
        "long": 11.35662422,
        "totale_casi": 1
    },
    {
        "data": "2020-03-01 17:00:00",
        "stato": "ITA",
        "codice_regione": 4,
        "denominazione_regione": "P.A. Bolzano",
        "codice_provincia": 981,
        "denominazione_provincia": "In fase di definizione/aggiornamento",
        "sigla_provincia": "",
        "lat": 0,
        "long": 0,
        "totale_casi": 0
    },
    {
        "data": "2020-03-01 17:00:00",
        "stato": "ITA",
        "codice_regione": 18,
        "denominazione_regione": "Calabria",
        "codice_provincia": 79,
        "denominazione_provincia": "Catanzaro",
        "sigla_provincia": "CZ",
        "lat": 38.90597598,
        "long": 16.59440194,
        "totale_casi": 0
    },
    {
        "data": "2020-03-01 17:00:00",
        "stato": "ITA",
        "codice_regione": 18,
        "denominazione_regione": "Calabria",
        "codice_provincia": 78,
        "denominazione_provincia": "Cosenza",
        "sigla_provincia": "CS",
        "lat": 39.29308681,
        "long": 16.25609692,
        "totale_casi": 1
    },
    {
        "data": "2020-03-01 17:00:00",
        "stato": "ITA",
        "codice_regione": 18,
        "denominazione_regione": "Calabria",
        "codice_provincia": 101,
        "denominazione_provincia": "Crotone",
        "sigla_provincia": "KR",
        "lat": 39.08036878,
        "long": 17.12538864,
        "totale_casi": 0
    },
    {
        "data": "2020-03-01 17:00:00",
        "stato": "ITA",
        "codice_regione": 18,
        "denominazione_regione": "Calabria",
        "codice_provincia": 80,
        "denominazione_provincia": "Reggio di Calabria",
        "sigla_provincia": "RC",
        "lat": 38.10922769,
        "long": 15.6434527,
        "totale_casi": 0
    },
    {
        "data": "2020-03-01 17:00:00",
        "stato": "ITA",
        "codice_regione": 18,
        "denominazione_regione": "Calabria",
        "codice_provincia": 102,
        "denominazione_provincia": "Vibo Valentia",
        "sigla_provincia": "VV",
        "lat": 38.67624147,
        "long": 16.10157414,
        "totale_casi": 0
    },
    {
        "data": "2020-03-01 17:00:00",
        "stato": "ITA",
        "codice_regione": 18,
        "denominazione_regione": "Calabria",
        "codice_provincia": 982,
        "denominazione_provincia": "In fase di definizione/aggiornamento",
        "sigla_provincia": "",
        "lat": 0,
        "long": 0,
        "totale_casi": 0
    },
    {
        "data": "2020-03-01 17:00:00",
        "stato": "ITA",
        "codice_regione": 15,
        "denominazione_regione": "Campania",
        "codice_provincia": 64,
        "denominazione_provincia": "Avellino",
        "sigla_provincia": "AV",
        "lat": 40.91404699,
        "long": 14.79528803,
        "totale_casi": 0
    },
    {
        "data": "2020-03-01 17:00:00",
        "stato": "ITA",
        "codice_regione": 15,
        "denominazione_regione": "Campania",
        "codice_provincia": 62,
        "denominazione_provincia": "Benevento",
        "sigla_provincia": "BN",
        "lat": 41.12969987,
        "long": 14.78151683,
        "totale_casi": 0
    },
    {
        "data": "2020-03-01 17:00:00",
        "stato": "ITA",
        "codice_regione": 15,
        "denominazione_regione": "Campania",
        "codice_provincia": 61,
        "denominazione_provincia": "Caserta",
        "sigla_provincia": "CE",
        "lat": 41.07465878,
        "long": 14.33240464,
        "totale_casi": 0
    },
    {
        "data": "2020-03-01 17:00:00",
        "stato": "ITA",
        "codice_regione": 15,
        "denominazione_regione": "Campania",
        "codice_provincia": 63,
        "denominazione_provincia": "Napoli",
        "sigla_provincia": "NA",
        "lat": 40.83956555,
        "long": 14.25084984,
        "totale_casi": 17
    },
    {
        "data": "2020-03-01 17:00:00",
        "stato": "ITA",
        "codice_regione": 15,
        "denominazione_regione": "Campania",
        "codice_provincia": 65,
        "denominazione_provincia": "Salerno",
        "sigla_provincia": "SA",
        "lat": 40.67821961,
        "long": 14.7594026,
        "totale_casi": 0
    },
    {
        "data": "2020-03-01 17:00:00",
        "stato": "ITA",
        "codice_regione": 15,
        "denominazione_regione": "Campania",
        "codice_provincia": 983,
        "denominazione_provincia": "In fase di definizione/aggiornamento",
        "sigla_provincia": "",
        "lat": 0,
        "long": 0,
        "totale_casi": 0
    },
    {
        "data": "2020-03-01 17:00:00",
        "stato": "ITA",
        "codice_regione": 8,
        "denominazione_regione": "Emilia Romagna",
        "codice_provincia": 37,
        "denominazione_provincia": "Bologna",
        "sigla_provincia": "BO",
        "lat": 44.49436681,
        "long": 11.3417208,
        "totale_casi": 2
    },
    {
        "data": "2020-03-01 17:00:00",
        "stato": "ITA",
        "codice_regione": 8,
        "denominazione_regione": "Emilia Romagna",
        "codice_provincia": 38,
        "denominazione_provincia": "Ferrara",
        "sigla_provincia": "FE",
        "lat": 44.83599085,
        "long": 11.61868934,
        "totale_casi": 0
    },
    {
        "data": "2020-03-01 17:00:00",
        "stato": "ITA",
        "codice_regione": 8,
        "denominazione_regione": "Emilia Romagna",
        "codice_provincia": 40,
        "denominazione_provincia": "Forlì-Cesena",
        "sigla_provincia": "FC",
        "lat": 44.22268559,
        "long": 12.04068608,
        "totale_casi": 1
    },
    {
        "data": "2020-03-01 17:00:00",
        "stato": "ITA",
        "codice_regione": 8,
        "denominazione_regione": "Emilia Romagna",
        "codice_provincia": 36,
        "denominazione_provincia": "Modena",
        "sigla_provincia": "MO",
        "lat": 44.64600009,
        "long": 10.92615487,
        "totale_casi": 24
    },
    {
        "data": "2020-03-01 17:00:00",
        "stato": "ITA",
        "codice_regione": 8,
        "denominazione_regione": "Emilia Romagna",
        "codice_provincia": 34,
        "denominazione_provincia": "Parma",
        "sigla_provincia": "PR",
        "lat": 44.80107394,
        "long": 10.32834985,
        "totale_casi": 59
    },
    {
        "data": "2020-03-01 17:00:00",
        "stato": "ITA",
        "codice_regione": 8,
        "denominazione_regione": "Emilia Romagna",
        "codice_provincia": 33,
        "denominazione_provincia": "Piacenza",
        "sigla_provincia": "PC",
        "lat": 45.05193462,
        "long": 9.692632596,
        "totale_casi": 174
    },
    {
        "data": "2020-03-01 17:00:00",
        "stato": "ITA",
        "codice_regione": 8,
        "denominazione_regione": "Emilia Romagna",
        "codice_provincia": 39,
        "denominazione_provincia": "Ravenna",
        "sigla_provincia": "RA",
        "lat": 44.41722493,
        "long": 12.19913936,
        "totale_casi": 2
    },
    {
        "data": "2020-03-01 17:00:00",
        "stato": "ITA",
        "codice_regione": 8,
        "denominazione_regione": "Emilia Romagna",
        "codice_provincia": 35,
        "denominazione_provincia": "Reggio nell'Emilia",
        "sigla_provincia": "RE",
        "lat": 44.69735289,
        "long": 10.63007973,
        "totale_casi": 7
    },
    {
        "data": "2020-03-01 17:00:00",
        "stato": "ITA",
        "codice_regione": 8,
        "denominazione_regione": "Emilia Romagna",
        "codice_provincia": 99,
        "denominazione_provincia": "Rimini",
        "sigla_provincia": "RN",
        "lat": 44.06090087,
        "long": 12.5656295,
        "totale_casi": 16
    },
    {
        "data": "2020-03-01 17:00:00",
        "stato": "ITA",
        "codice_regione": 8,
        "denominazione_regione": "Emilia Romagna",
        "codice_provincia": 984,
        "denominazione_provincia": "In fase di definizione/aggiornamento",
        "sigla_provincia": "",
        "lat": 0,
        "long": 0,
        "totale_casi": 0
    },
    {
        "data": "2020-03-01 17:00:00",
        "stato": "ITA",
        "codice_regione": 6,
        "denominazione_regione": "Friuli Venezia Giulia",
        "codice_provincia": 31,
        "denominazione_provincia": "Gorizia",
        "sigla_provincia": "GO",
        "lat": 45.94149817,
        "long": 13.62212502,
        "totale_casi": 0
    },
    {
        "data": "2020-03-01 17:00:00",
        "stato": "ITA",
        "codice_regione": 6,
        "denominazione_regione": "Friuli Venezia Giulia",
        "codice_provincia": 93,
        "denominazione_provincia": "Pordenone",
        "sigla_provincia": "PN",
        "lat": 45.95443546,
        "long": 12.66002909,
        "totale_casi": 0
    },
    {
        "data": "2020-03-01 17:00:00",
        "stato": "ITA",
        "codice_regione": 6,
        "denominazione_regione": "Friuli Venezia Giulia",
        "codice_provincia": 32,
        "denominazione_provincia": "Trieste",
        "sigla_provincia": "TS",
        "lat": 45.6494354,
        "long": 13.76813649,
        "totale_casi": 6
    },
    {
        "data": "2020-03-01 17:00:00",
        "stato": "ITA",
        "codice_regione": 6,
        "denominazione_regione": "Friuli Venezia Giulia",
        "codice_provincia": 30,
        "denominazione_provincia": "Udine",
        "sigla_provincia": "UD",
        "lat": 46.06255516,
        "long": 13.2348383,
        "totale_casi": 0
    },
    {
        "data": "2020-03-01 17:00:00",
        "stato": "ITA",
        "codice_regione": 6,
        "denominazione_regione": "Friuli Venezia Giulia",
        "codice_provincia": 985,
        "denominazione_provincia": "In fase di definizione/aggiornamento",
        "sigla_provincia": "",
        "lat": 0,
        "long": 0,
        "totale_casi": 0
    },
    {
        "data": "2020-03-01 17:00:00",
        "stato": "ITA",
        "codice_regione": 12,
        "denominazione_regione": "Lazio",
        "codice_provincia": 60,
        "denominazione_provincia": "Frosinone",
        "sigla_provincia": "FR",
        "lat": 41.63964569,
        "long": 13.35117161,
        "totale_casi": 0
    },
    {
        "data": "2020-03-01 17:00:00",
        "stato": "ITA",
        "codice_regione": 12,
        "denominazione_regione": "Lazio",
        "codice_provincia": 59,
        "denominazione_provincia": "Latina",
        "sigla_provincia": "LT",
        "lat": 41.46759465,
        "long": 12.90368482,
        "totale_casi": 0
    },
    {
        "data": "2020-03-01 17:00:00",
        "stato": "ITA",
        "codice_regione": 12,
        "denominazione_regione": "Lazio",
        "codice_provincia": 57,
        "denominazione_provincia": "Rieti",
        "sigla_provincia": "RI",
        "lat": 42.40488444,
        "long": 12.86205939,
        "totale_casi": 0
    },
    {
        "data": "2020-03-01 17:00:00",
        "stato": "ITA",
        "codice_regione": 12,
        "denominazione_regione": "Lazio",
        "codice_provincia": 58,
        "denominazione_provincia": "Roma",
        "sigla_provincia": "RM",
        "lat": 41.89277044,
        "long": 12.48366722,
        "totale_casi": 6
    },
    {
        "data": "2020-03-01 17:00:00",
        "stato": "ITA",
        "codice_regione": 12,
        "denominazione_regione": "Lazio",
        "codice_provincia": 56,
        "denominazione_provincia": "Viterbo",
        "sigla_provincia": "VT",
        "lat": 42.4173828,
        "long": 12.10473416,
        "totale_casi": 0
    },
    {
        "data": "2020-03-01 17:00:00",
        "stato": "ITA",
        "codice_regione": 12,
        "denominazione_regione": "Lazio",
        "codice_provincia": 986,
        "denominazione_provincia": "In fase di definizione/aggiornamento",
        "sigla_provincia": "",
        "lat": 0,
        "long": 0,
        "totale_casi": 0
    },
    {
        "data": "2020-03-01 17:00:00",
        "stato": "ITA",
        "codice_regione": 7,
        "denominazione_regione": "Liguria",
        "codice_provincia": 10,
        "denominazione_provincia": "Genova",
        "sigla_provincia": "GE",
        "lat": 44.41149314,
        "long": 8.9326992,
        "totale_casi": 1
    },
    {
        "data": "2020-03-01 17:00:00",
        "stato": "ITA",
        "codice_regione": 7,
        "denominazione_regione": "Liguria",
        "codice_provincia": 8,
        "denominazione_provincia": "Imperia",
        "sigla_provincia": "IM",
        "lat": 43.88570648,
        "long": 8.027850298,
        "totale_casi": 1
    },
    {
        "data": "2020-03-01 17:00:00",
        "stato": "ITA",
        "codice_regione": 7,
        "denominazione_regione": "Liguria",
        "codice_provincia": 11,
        "denominazione_provincia": "La Spezia",
        "sigla_provincia": "SP",
        "lat": 44.10704991,
        "long": 9.8281897,
        "totale_casi": 1
    },
    {
        "data": "2020-03-01 17:00:00",
        "stato": "ITA",
        "codice_regione": 7,
        "denominazione_regione": "Liguria",
        "codice_provincia": 9,
        "denominazione_provincia": "Savona",
        "sigla_provincia": "SV",
        "lat": 44.30750461,
        "long": 8.481108654,
        "totale_casi": 19
    },
    {
        "data": "2020-03-01 17:00:00",
        "stato": "ITA",
        "codice_regione": 7,
        "denominazione_regione": "Liguria",
        "codice_provincia": 987,
        "denominazione_provincia": "In fase di definizione/aggiornamento",
        "sigla_provincia": "",
        "lat": 0,
        "long": 0,
        "totale_casi": 3
    },
    {
        "data": "2020-03-01 17:00:00",
        "stato": "ITA",
        "codice_regione": 3,
        "denominazione_regione": "Lombardia",
        "codice_provincia": 16,
        "denominazione_provincia": "Bergamo",
        "sigla_provincia": "BG",
        "lat": 45.69441368,
        "long": 9.668424528,
        "totale_casi": 209
    },
    {
        "data": "2020-03-01 17:00:00",
        "stato": "ITA",
        "codice_regione": 3,
        "denominazione_regione": "Lombardia",
        "codice_provincia": 17,
        "denominazione_provincia": "Brescia",
        "sigla_provincia": "BS",
        "lat": 45.53993052,
        "long": 10.21910323,
        "totale_casi": 49
    },
    {
        "data": "2020-03-01 17:00:00",
        "stato": "ITA",
        "codice_regione": 3,
        "denominazione_regione": "Lombardia",
        "codice_provincia": 13,
        "denominazione_provincia": "Como",
        "sigla_provincia": "CO",
        "lat": 45.8099912,
        "long": 9.085159546,
        "totale_casi": 2
    },
    {
        "data": "2020-03-01 17:00:00",
        "stato": "ITA",
        "codice_regione": 3,
        "denominazione_regione": "Lombardia",
        "codice_provincia": 19,
        "denominazione_provincia": "Cremona",
        "sigla_provincia": "CR",
        "lat": 45.13336675,
        "long": 10.02420865,
        "totale_casi": 214
    },
    {
        "data": "2020-03-01 17:00:00",
        "stato": "ITA",
        "codice_regione": 3,
        "denominazione_regione": "Lombardia",
        "codice_provincia": 97,
        "denominazione_provincia": "Lecco",
        "sigla_provincia": "LC",
        "lat": 45.85575781,
        "long": 9.393392246,
        "totale_casi": 2
    },
    {
        "data": "2020-03-01 17:00:00",
        "stato": "ITA",
        "codice_regione": 3,
        "denominazione_regione": "Lombardia",
        "codice_provincia": 98,
        "denominazione_provincia": "Lodi",
        "sigla_provincia": "LO",
        "lat": 45.31440693,
        "long": 9.503720769,
        "totale_casi": 344
    },
    {
        "data": "2020-03-01 17:00:00",
        "stato": "ITA",
        "codice_regione": 3,
        "denominazione_regione": "Lombardia",
        "codice_provincia": 20,
        "denominazione_provincia": "Mantova",
        "sigla_provincia": "MN",
        "lat": 45.15726772,
        "long": 10.79277363,
        "totale_casi": 4
    },
    {
        "data": "2020-03-01 17:00:00",
        "stato": "ITA",
        "codice_regione": 3,
        "denominazione_regione": "Lombardia",
        "codice_provincia": 15,
        "denominazione_provincia": "Milano",
        "sigla_provincia": "MI",
        "lat": 45.46679409,
        "long": 9.190347404,
        "totale_casi": 46
    },
    {
        "data": "2020-03-01 17:00:00",
        "stato": "ITA",
        "codice_regione": 3,
        "denominazione_regione": "Lombardia",
        "codice_provincia": 108,
        "denominazione_provincia": "Monza e della Brianza",
        "sigla_provincia": "MB",
        "lat": 45.58439043,
        "long": 9.273582472,
        "totale_casi": 6
    },
    {
        "data": "2020-03-01 17:00:00",
        "stato": "ITA",
        "codice_regione": 3,
        "denominazione_regione": "Lombardia",
        "codice_provincia": 18,
        "denominazione_provincia": "Pavia",
        "sigla_provincia": "PV",
        "lat": 45.18509264,
        "long": 9.160157191,
        "totale_casi": 78
    },
    {
        "data": "2020-03-01 17:00:00",
        "stato": "ITA",
        "codice_regione": 3,
        "denominazione_regione": "Lombardia",
        "codice_provincia": 14,
        "denominazione_provincia": "Sondrio",
        "sigla_provincia": "SO",
        "lat": 46.17099261,
        "long": 9.87147489,
        "totale_casi": 3
    },
    {
        "data": "2020-03-01 17:00:00",
        "stato": "ITA",
        "codice_regione": 3,
        "denominazione_regione": "Lombardia",
        "codice_provincia": 12,
        "denominazione_provincia": "Varese",
        "sigla_provincia": "VA",
        "lat": 45.81701677,
        "long": 8.822868344,
        "totale_casi": 4
    },
    {
        "data": "2020-03-01 17:00:00",
        "stato": "ITA",
        "codice_regione": 3,
        "denominazione_regione": "Lombardia",
        "codice_provincia": 988,
        "denominazione_provincia": "In fase di definizione/aggiornamento",
        "sigla_provincia": "",
        "lat": 0,
        "long": 0,
        "totale_casi": 23
    },
    {
        "data": "2020-03-01 17:00:00",
        "stato": "ITA",
        "codice_regione": 11,
        "denominazione_regione": "Marche",
        "codice_provincia": 42,
        "denominazione_provincia": "Ancona",
        "sigla_provincia": "AN",
        "lat": 43.61675973,
        "long": 13.5188753,
        "totale_casi": 1
    },
    {
        "data": "2020-03-01 17:00:00",
        "stato": "ITA",
        "codice_regione": 11,
        "denominazione_regione": "Marche",
        "codice_provincia": 44,
        "denominazione_provincia": "Ascoli Piceno",
        "sigla_provincia": "AP",
        "lat": 42.85322304,
        "long": 13.57691127,
        "totale_casi": 0
    },
    {
        "data": "2020-03-01 17:00:00",
        "stato": "ITA",
        "codice_regione": 11,
        "denominazione_regione": "Marche",
        "codice_provincia": 109,
        "denominazione_provincia": "Fermo",
        "sigla_provincia": "FM",
        "lat": 43.16058534,
        "long": 13.71839535,
        "totale_casi": 0
    },
    {
        "data": "2020-03-01 17:00:00",
        "stato": "ITA",
        "codice_regione": 11,
        "denominazione_regione": "Marche",
        "codice_provincia": 43,
        "denominazione_provincia": "Macerata",
        "sigla_provincia": "MC",
        "lat": 43.30023926,
        "long": 13.45307182,
        "totale_casi": 0
    },
    {
        "data": "2020-03-01 17:00:00",
        "stato": "ITA",
        "codice_regione": 11,
        "denominazione_regione": "Marche",
        "codice_provincia": 41,
        "denominazione_provincia": "Pesaro e Urbino",
        "sigla_provincia": "PU",
        "lat": 43.91014021,
        "long": 12.91345989,
        "totale_casi": 24
    },
    {
        "data": "2020-03-01 17:00:00",
        "stato": "ITA",
        "codice_regione": 11,
        "denominazione_regione": "Marche",
        "codice_provincia": 989,
        "denominazione_provincia": "In fase di definizione/aggiornamento",
        "sigla_provincia": "",
        "lat": 0,
        "long": 0,
        "totale_casi": 0
    },
    {
        "data": "2020-03-01 17:00:00",
        "stato": "ITA",
        "codice_regione": 14,
        "denominazione_regione": "Molise",
        "codice_provincia": 70,
        "denominazione_provincia": "Campobasso",
        "sigla_provincia": "CB",
        "lat": 41.55774754,
        "long": 14.65916051,
        "totale_casi": 0
    },
    {
        "data": "2020-03-01 17:00:00",
        "stato": "ITA",
        "codice_regione": 14,
        "denominazione_regione": "Molise",
        "codice_provincia": 94,
        "denominazione_provincia": "Isernia",
        "sigla_provincia": "IS",
        "lat": 41.58800826,
        "long": 14.22575407,
        "totale_casi": 0
    },
    {
        "data": "2020-03-01 17:00:00",
        "stato": "ITA",
        "codice_regione": 14,
        "denominazione_regione": "Molise",
        "codice_provincia": 990,
        "denominazione_provincia": "In fase di definizione/aggiornamento",
        "sigla_provincia": "",
        "lat": 0,
        "long": 0,
        "totale_casi": 0
    },
    {
        "data": "2020-03-01 17:00:00",
        "stato": "ITA",
        "codice_regione": 1,
        "denominazione_regione": "Piemonte",
        "codice_provincia": 6,
        "denominazione_provincia": "Alessandria",
        "sigla_provincia": "AL",
        "lat": 44.91297351,
        "long": 8.615401155,
        "totale_casi": 0
    },
    {
        "data": "2020-03-01 17:00:00",
        "stato": "ITA",
        "codice_regione": 1,
        "denominazione_regione": "Piemonte",
        "codice_provincia": 5,
        "denominazione_provincia": "Asti",
        "sigla_provincia": "AT",
        "lat": 44.89912921,
        "long": 8.204142547,
        "totale_casi": 0
    },
    {
        "data": "2020-03-01 17:00:00",
        "stato": "ITA",
        "codice_regione": 1,
        "denominazione_regione": "Piemonte",
        "codice_provincia": 96,
        "denominazione_provincia": "Biella",
        "sigla_provincia": "BI",
        "lat": 45.5665112,
        "long": 8.054082167,
        "totale_casi": 0
    },
    {
        "data": "2020-03-01 17:00:00",
        "stato": "ITA",
        "codice_regione": 1,
        "denominazione_regione": "Piemonte",
        "codice_provincia": 4,
        "denominazione_provincia": "Cuneo",
        "sigla_provincia": "CN",
        "lat": 44.39329625,
        "long": 7.551171632,
        "totale_casi": 0
    },
    {
        "data": "2020-03-01 17:00:00",
        "stato": "ITA",
        "codice_regione": 1,
        "denominazione_regione": "Piemonte",
        "codice_provincia": 3,
        "denominazione_provincia": "Novara",
        "sigla_provincia": "NO",
        "lat": 45.44588506,
        "long": 8.621915884,
        "totale_casi": 0
    },
    {
        "data": "2020-03-01 17:00:00",
        "stato": "ITA",
        "codice_regione": 1,
        "denominazione_regione": "Piemonte",
        "codice_provincia": 1,
        "denominazione_provincia": "Torino",
        "sigla_provincia": "TO",
        "lat": 45.0732745,
        "long": 7.680687483,
        "totale_casi": 49
    },
    {
        "data": "2020-03-01 17:00:00",
        "stato": "ITA",
        "codice_regione": 1,
        "denominazione_regione": "Piemonte",
        "codice_provincia": 103,
        "denominazione_provincia": "Verbano-Cusio-Ossola",
        "sigla_provincia": "VB",
        "lat": 45.9214455,
        "long": 8.551078753,
        "totale_casi": 0
    },
    {
        "data": "2020-03-01 17:00:00",
        "stato": "ITA",
        "codice_regione": 1,
        "denominazione_regione": "Piemonte",
        "codice_provincia": 2,
        "denominazione_provincia": "Vercelli",
        "sigla_provincia": "VC",
        "lat": 45.32398135,
        "long": 8.423234312,
        "totale_casi": 0
    },
    {
        "data": "2020-03-01 17:00:00",
        "stato": "ITA",
        "codice_regione": 1,
        "denominazione_regione": "Piemonte",
        "codice_provincia": 991,
        "denominazione_provincia": "In fase di definizione/aggiornamento",
        "sigla_provincia": "",
        "lat": 0,
        "long": 0,
        "totale_casi": 0
    },
    {
        "data": "2020-03-01 17:00:00",
        "stato": "ITA",
        "codice_regione": 16,
        "denominazione_regione": "Puglia",
        "codice_provincia": 72,
        "denominazione_provincia": "Bari",
        "sigla_provincia": "BA",
        "lat": 41.12559576,
        "long": 16.86736689,
        "totale_casi": 0
    },
    {
        "data": "2020-03-01 17:00:00",
        "stato": "ITA",
        "codice_regione": 16,
        "denominazione_regione": "Puglia",
        "codice_provincia": 110,
        "denominazione_provincia": "Barletta-Andria-Trani",
        "sigla_provincia": "BT",
        "lat": 41.22705039,
        "long": 16.29520432,
        "totale_casi": 0
    },
    {
        "data": "2020-03-01 17:00:00",
        "stato": "ITA",
        "codice_regione": 16,
        "denominazione_regione": "Puglia",
        "codice_provincia": 74,
        "denominazione_provincia": "Brindisi",
        "sigla_provincia": "BR",
        "lat": 40.63848545,
        "long": 17.94601575,
        "totale_casi": 0
    },
    {
        "data": "2020-03-01 17:00:00",
        "stato": "ITA",
        "codice_regione": 16,
        "denominazione_regione": "Puglia",
        "codice_provincia": 71,
        "denominazione_provincia": "Foggia",
        "sigla_provincia": "FG",
        "lat": 41.46226865,
        "long": 15.54305094,
        "totale_casi": 0
    },
    {
        "data": "2020-03-01 17:00:00",
        "stato": "ITA",
        "codice_regione": 16,
        "denominazione_regione": "Puglia",
        "codice_provincia": 75,
        "denominazione_provincia": "Lecce",
        "sigla_provincia": "LE",
        "lat": 40.35354285,
        "long": 18.1718973,
        "totale_casi": 0
    },
    {
        "data": "2020-03-01 17:00:00",
        "stato": "ITA",
        "codice_regione": 16,
        "denominazione_regione": "Puglia",
        "codice_provincia": 73,
        "denominazione_provincia": "Taranto",
        "sigla_provincia": "TA",
        "lat": 40.47354739,
        "long": 17.23237181,
        "totale_casi": 3
    },
    {
        "data": "2020-03-01 17:00:00",
        "stato": "ITA",
        "codice_regione": 16,
        "denominazione_regione": "Puglia",
        "codice_provincia": 992,
        "denominazione_provincia": "In fase di definizione/aggiornamento",
        "sigla_provincia": "",
        "lat": 0,
        "long": 0,
        "totale_casi": 0
    },
    {
        "data": "2020-03-01 17:00:00",
        "stato": "ITA",
        "codice_regione": 20,
        "denominazione_regione": "Sardegna",
        "codice_provincia": 92,
        "denominazione_provincia": "Cagliari",
        "sigla_provincia": "CA",
        "lat": 39.21531192,
        "long": 9.110616306,
        "totale_casi": 0
    },
    {
        "data": "2020-03-01 17:00:00",
        "stato": "ITA",
        "codice_regione": 20,
        "denominazione_regione": "Sardegna",
        "codice_provincia": 91,
        "denominazione_provincia": "Nuoro",
        "sigla_provincia": "NU",
        "lat": 40.32318834,
        "long": 9.330296393,
        "totale_casi": 0
    },
    {
        "data": "2020-03-01 17:00:00",
        "stato": "ITA",
        "codice_regione": 20,
        "denominazione_regione": "Sardegna",
        "codice_provincia": 95,
        "denominazione_provincia": "Oristano",
        "sigla_provincia": "OR",
        "lat": 39.90381075,
        "long": 8.591183151,
        "totale_casi": 0
    },
    {
        "data": "2020-03-01 17:00:00",
        "stato": "ITA",
        "codice_regione": 20,
        "denominazione_regione": "Sardegna",
        "codice_provincia": 90,
        "denominazione_provincia": "Sassari",
        "sigla_provincia": "SS",
        "lat": 40.72667657,
        "long": 8.559667131,
        "totale_casi": 0
    },
    {
        "data": "2020-03-01 17:00:00",
        "stato": "ITA",
        "codice_regione": 20,
        "denominazione_regione": "Sardegna",
        "codice_provincia": 111,
        "denominazione_provincia": "Sud Sardegna",
        "sigla_provincia": "SU",
        "lat": 39.16641462,
        "long": 8.526242676,
        "totale_casi": 0
    },
    {
        "data": "2020-03-01 17:00:00",
        "stato": "ITA",
        "codice_regione": 20,
        "denominazione_regione": "Sardegna",
        "codice_provincia": 993,
        "denominazione_provincia": "In fase di definizione/aggiornamento",
        "sigla_provincia": "",
        "lat": 0,
        "long": 0,
        "totale_casi": 0
    },
    {
        "data": "2020-03-01 17:00:00",
        "stato": "ITA",
        "codice_regione": 19,
        "denominazione_regione": "Sicilia",
        "codice_provincia": 84,
        "denominazione_provincia": "Agrigento",
        "sigla_provincia": "AG",
        "lat": 37.30971088,
        "long": 13.5845749,
        "totale_casi": 0
    },
    {
        "data": "2020-03-01 17:00:00",
        "stato": "ITA",
        "codice_regione": 19,
        "denominazione_regione": "Sicilia",
        "codice_provincia": 85,
        "denominazione_provincia": "Caltanissetta",
        "sigla_provincia": "CL",
        "lat": 37.49213171,
        "long": 14.06184973,
        "totale_casi": 0
    },
    {
        "data": "2020-03-01 17:00:00",
        "stato": "ITA",
        "codice_regione": 19,
        "denominazione_regione": "Sicilia",
        "codice_provincia": 87,
        "denominazione_provincia": "Catania",
        "sigla_provincia": "CT",
        "lat": 37.50287803,
        "long": 15.08704691,
        "totale_casi": 1
    },
    {
        "data": "2020-03-01 17:00:00",
        "stato": "ITA",
        "codice_regione": 19,
        "denominazione_regione": "Sicilia",
        "codice_provincia": 86,
        "denominazione_provincia": "Enna",
        "sigla_provincia": "EN",
        "lat": 37.56705701,
        "long": 14.27909375,
        "totale_casi": 0
    },
    {
        "data": "2020-03-01 17:00:00",
        "stato": "ITA",
        "codice_regione": 19,
        "denominazione_regione": "Sicilia",
        "codice_provincia": 83,
        "denominazione_provincia": "Messina",
        "sigla_provincia": "ME",
        "lat": 38.19395845,
        "long": 15.55572302,
        "totale_casi": 0
    },
    {
        "data": "2020-03-01 17:00:00",
        "stato": "ITA",
        "codice_regione": 19,
        "denominazione_regione": "Sicilia",
        "codice_provincia": 82,
        "denominazione_provincia": "Palermo",
        "sigla_provincia": "PA",
        "lat": 38.11569725,
        "long": 13.3623567,
        "totale_casi": 3
    },
    {
        "data": "2020-03-01 17:00:00",
        "stato": "ITA",
        "codice_regione": 19,
        "denominazione_regione": "Sicilia",
        "codice_provincia": 88,
        "denominazione_provincia": "Ragusa",
        "sigla_provincia": "RG",
        "lat": 36.92509198,
        "long": 14.73069891,
        "totale_casi": 0
    },
    {
        "data": "2020-03-01 17:00:00",
        "stato": "ITA",
        "codice_regione": 19,
        "denominazione_regione": "Sicilia",
        "codice_provincia": 89,
        "denominazione_provincia": "Siracusa",
        "sigla_provincia": "SR",
        "lat": 37.05991687,
        "long": 15.29333182,
        "totale_casi": 0
    },
    {
        "data": "2020-03-01 17:00:00",
        "stato": "ITA",
        "codice_regione": 19,
        "denominazione_regione": "Sicilia",
        "codice_provincia": 81,
        "denominazione_provincia": "Trapani",
        "sigla_provincia": "TP",
        "lat": 38.01850065,
        "long": 12.51365684,
        "totale_casi": 0
    },
    {
        "data": "2020-03-01 17:00:00",
        "stato": "ITA",
        "codice_regione": 19,
        "denominazione_regione": "Sicilia",
        "codice_provincia": 994,
        "denominazione_provincia": "In fase di definizione/aggiornamento",
        "sigla_provincia": "",
        "lat": 0,
        "long": 0,
        "totale_casi": 5
    },
    {
        "data": "2020-03-01 17:00:00",
        "stato": "ITA",
        "codice_regione": 9,
        "denominazione_regione": "Toscana",
        "codice_provincia": 51,
        "denominazione_provincia": "Arezzo",
        "sigla_provincia": "AR",
        "lat": 43.46642752,
        "long": 11.88228844,
        "totale_casi": 0
    },
    {
        "data": "2020-03-01 17:00:00",
        "stato": "ITA",
        "codice_regione": 9,
        "denominazione_regione": "Toscana",
        "codice_provincia": 48,
        "denominazione_provincia": "Firenze",
        "sigla_provincia": "FI",
        "lat": 43.76923077,
        "long": 11.25588885,
        "totale_casi": 5
    },
    {
        "data": "2020-03-01 17:00:00",
        "stato": "ITA",
        "codice_regione": 9,
        "denominazione_regione": "Toscana",
        "codice_provincia": 53,
        "denominazione_provincia": "Grosseto",
        "sigla_provincia": "GR",
        "lat": 42.76026758,
        "long": 11.11356398,
        "totale_casi": 0
    },
    {
        "data": "2020-03-01 17:00:00",
        "stato": "ITA",
        "codice_regione": 9,
        "denominazione_regione": "Toscana",
        "codice_provincia": 49,
        "denominazione_provincia": "Livorno",
        "sigla_provincia": "LI",
        "lat": 43.55234873,
        "long": 10.3086781,
        "totale_casi": 0
    },
    {
        "data": "2020-03-01 17:00:00",
        "stato": "ITA",
        "codice_regione": 9,
        "denominazione_regione": "Toscana",
        "codice_provincia": 46,
        "denominazione_provincia": "Lucca",
        "sigla_provincia": "LU",
        "lat": 43.84432283,
        "long": 10.50151366,
        "totale_casi": 1
    },
    {
        "data": "2020-03-01 17:00:00",
        "stato": "ITA",
        "codice_regione": 9,
        "denominazione_regione": "Toscana",
        "codice_provincia": 45,
        "denominazione_provincia": "Massa Carrara",
        "sigla_provincia": "MS",
        "lat": 44.03674425,
        "long": 10.14173829,
        "totale_casi": 3
    },
    {
        "data": "2020-03-01 17:00:00",
        "stato": "ITA",
        "codice_regione": 9,
        "denominazione_regione": "Toscana",
        "codice_provincia": 50,
        "denominazione_provincia": "Pisa",
        "sigla_provincia": "PI",
        "lat": 43.71553206,
        "long": 10.40127259,
        "totale_casi": 0
    },
    {
        "data": "2020-03-01 17:00:00",
        "stato": "ITA",
        "codice_regione": 9,
        "denominazione_regione": "Toscana",
        "codice_provincia": 47,
        "denominazione_provincia": "Pistoia",
        "sigla_provincia": "PT",
        "lat": 43.933465,
        "long": 10.91734146,
        "totale_casi": 1
    },
    {
        "data": "2020-03-01 17:00:00",
        "stato": "ITA",
        "codice_regione": 9,
        "denominazione_regione": "Toscana",
        "codice_provincia": 100,
        "denominazione_provincia": "Prato",
        "sigla_provincia": "PO",
        "lat": 43.88062274,
        "long": 11.09703315,
        "totale_casi": 0
    },
    {
        "data": "2020-03-01 17:00:00",
        "stato": "ITA",
        "codice_regione": 9,
        "denominazione_regione": "Toscana",
        "codice_provincia": 52,
        "denominazione_provincia": "Siena",
        "sigla_provincia": "SI",
        "lat": 43.31816374,
        "long": 11.33190988,
        "totale_casi": 3
    },
    {
        "data": "2020-03-01 17:00:00",
        "stato": "ITA",
        "codice_regione": 9,
        "denominazione_regione": "Toscana",
        "codice_provincia": 995,
        "denominazione_provincia": "In fase di definizione/aggiornamento",
        "sigla_provincia": "",
        "lat": 0,
        "long": 0,
        "totale_casi": 0
    },
    {
        "data": "2020-03-01 17:00:00",
        "stato": "ITA",
        "codice_regione": 4,
        "denominazione_regione": "P.A. Trento",
        "codice_provincia": 22,
        "denominazione_provincia": "Trento",
        "sigla_provincia": "TN",
        "lat": 46.06893511,
        "long": 11.12123097,
        "totale_casi": 0
    },
    {
        "data": "2020-03-01 17:00:00",
        "stato": "ITA",
        "codice_regione": 4,
        "denominazione_regione": "P.A. Trento",
        "codice_provincia": 996,
        "denominazione_provincia": "In fase di definizione/aggiornamento",
        "sigla_provincia": "",
        "lat": 0,
        "long": 0,
        "totale_casi": 0
    },
    {
        "data": "2020-03-01 17:00:00",
        "stato": "ITA",
        "codice_regione": 10,
        "denominazione_regione": "Umbria",
        "codice_provincia": 54,
        "denominazione_provincia": "Perugia",
        "sigla_provincia": "PG",
        "lat": 43.10675841,
        "long": 12.38824698,
        "totale_casi": 2
    },
    {
        "data": "2020-03-01 17:00:00",
        "stato": "ITA",
        "codice_regione": 10,
        "denominazione_regione": "Umbria",
        "codice_provincia": 55,
        "denominazione_provincia": "Terni",
        "sigla_provincia": "TR",
        "lat": 42.56071258,
        "long": 12.6466875,
        "totale_casi": 0
    },
    {
        "data": "2020-03-01 17:00:00",
        "stato": "ITA",
        "codice_regione": 10,
        "denominazione_regione": "Umbria",
        "codice_provincia": 997,
        "denominazione_provincia": "In fase di definizione/aggiornamento",
        "sigla_provincia": "",
        "lat": 0,
        "long": 0,
        "totale_casi": 0
    },
    {
        "data": "2020-03-01 17:00:00",
        "stato": "ITA",
        "codice_regione": 2,
        "denominazione_regione": "Valle d'Aosta",
        "codice_provincia": 7,
        "denominazione_provincia": "Aosta",
        "sigla_provincia": "AO",
        "lat": 45.73750286,
        "long": 7.320149366,
        "totale_casi": 0
    },
    {
        "data": "2020-03-01 17:00:00",
        "stato": "ITA",
        "codice_regione": 2,
        "denominazione_regione": "Valle d'Aosta",
        "codice_provincia": 998,
        "denominazione_provincia": "In fase di definizione/aggiornamento",
        "sigla_provincia": "",
        "lat": 0,
        "long": 0,
        "totale_casi": 0
    },
    {
        "data": "2020-03-01 17:00:00",
        "stato": "ITA",
        "codice_regione": 5,
        "denominazione_regione": "Veneto",
        "codice_provincia": 25,
        "denominazione_provincia": "Belluno",
        "sigla_provincia": "BL",
        "lat": 46.13837528,
        "long": 12.21704167,
        "totale_casi": 0
    },
    {
        "data": "2020-03-01 17:00:00",
        "stato": "ITA",
        "codice_regione": 5,
        "denominazione_regione": "Veneto",
        "codice_provincia": 28,
        "denominazione_provincia": "Padova",
        "sigla_provincia": "PD",
        "lat": 45.40692987,
        "long": 11.87608718,
        "totale_casi": 105
    },
    {
        "data": "2020-03-01 17:00:00",
        "stato": "ITA",
        "codice_regione": 5,
        "denominazione_regione": "Veneto",
        "codice_provincia": 29,
        "denominazione_provincia": "Rovigo",
        "sigla_provincia": "RO",
        "lat": 45.07107289,
        "long": 11.79007,
        "totale_casi": 0
    },
    {
        "data": "2020-03-01 17:00:00",
        "stato": "ITA",
        "codice_regione": 5,
        "denominazione_regione": "Veneto",
        "codice_provincia": 26,
        "denominazione_provincia": "Treviso",
        "sigla_provincia": "TV",
        "lat": 45.66754571,
        "long": 12.24507363,
        "totale_casi": 43
    },
    {
        "data": "2020-03-01 17:00:00",
        "stato": "ITA",
        "codice_regione": 5,
        "denominazione_regione": "Veneto",
        "codice_provincia": 27,
        "denominazione_provincia": "Venezia",
        "sigla_provincia": "VE",
        "lat": 45.43490485,
        "long": 12.33845213,
        "totale_casi": 24
    },
    {
        "data": "2020-03-01 17:00:00",
        "stato": "ITA",
        "codice_regione": 5,
        "denominazione_regione": "Veneto",
        "codice_provincia": 23,
        "denominazione_provincia": "Verona",
        "sigla_provincia": "VR",
        "lat": 45.43839046,
        "long": 10.99352685,
        "totale_casi": 2
    },
    {
        "data": "2020-03-01 17:00:00",
        "stato": "ITA",
        "codice_regione": 5,
        "denominazione_regione": "Veneto",
        "codice_provincia": 24,
        "denominazione_provincia": "Vicenza",
        "sigla_provincia": "VI",
        "lat": 45.547497,
        "long": 11.54597109,
        "totale_casi": 3
    },
    {
        "data": "2020-03-01 17:00:00",
        "stato": "ITA",
        "codice_regione": 5,
        "denominazione_regione": "Veneto",
        "codice_provincia": 999,
        "denominazione_provincia": "In fase di definizione/aggiornamento",
        "sigla_provincia": "",
        "lat": 0,
        "long": 0,
        "totale_casi": 86
    },
    {
        "data": "2020-03-02 17:00:00",
        "stato": "ITA",
        "codice_regione": 13,
        "denominazione_regione": "Abruzzo",
        "codice_provincia": 69,
        "denominazione_provincia": "Chieti",
        "sigla_provincia": "CH",
        "lat": 42.35103167,
        "long": 14.16754574,
        "totale_casi": 0
    },
    {
        "data": "2020-03-02 17:00:00",
        "stato": "ITA",
        "codice_regione": 13,
        "denominazione_regione": "Abruzzo",
        "codice_provincia": 66,
        "denominazione_provincia": "L'Aquila",
        "sigla_provincia": "AQ",
        "lat": 42.35122196,
        "long": 13.39843823,
        "totale_casi": 0
    },
    {
        "data": "2020-03-02 17:00:00",
        "stato": "ITA",
        "codice_regione": 13,
        "denominazione_regione": "Abruzzo",
        "codice_provincia": 68,
        "denominazione_provincia": "Pescara",
        "sigla_provincia": "PE",
        "lat": 42.46458398,
        "long": 14.21364822,
        "totale_casi": 0
    },
    {
        "data": "2020-03-02 17:00:00",
        "stato": "ITA",
        "codice_regione": 13,
        "denominazione_regione": "Abruzzo",
        "codice_provincia": 67,
        "denominazione_provincia": "Teramo",
        "sigla_provincia": "TE",
        "lat": 42.6589177,
        "long": 13.70439971,
        "totale_casi": 5
    },
    {
        "data": "2020-03-02 17:00:00",
        "stato": "ITA",
        "codice_regione": 13,
        "denominazione_regione": "Abruzzo",
        "codice_provincia": 979,
        "denominazione_provincia": "In fase di definizione/aggiornamento",
        "sigla_provincia": "",
        "lat": 0,
        "long": 0,
        "totale_casi": 0
    },
    {
        "data": "2020-03-02 17:00:00",
        "stato": "ITA",
        "codice_regione": 17,
        "denominazione_regione": "Basilicata",
        "codice_provincia": 77,
        "denominazione_provincia": "Matera",
        "sigla_provincia": "MT",
        "lat": 40.66751177,
        "long": 16.59792442,
        "totale_casi": 0
    },
    {
        "data": "2020-03-02 17:00:00",
        "stato": "ITA",
        "codice_regione": 17,
        "denominazione_regione": "Basilicata",
        "codice_provincia": 76,
        "denominazione_provincia": "Potenza",
        "sigla_provincia": "PZ",
        "lat": 40.63947052,
        "long": 15.80514834,
        "totale_casi": 0
    },
    {
        "data": "2020-03-02 17:00:00",
        "stato": "ITA",
        "codice_regione": 17,
        "denominazione_regione": "Basilicata",
        "codice_provincia": 980,
        "denominazione_provincia": "In fase di definizione/aggiornamento",
        "sigla_provincia": "",
        "lat": 0,
        "long": 0,
        "totale_casi": 0
    },
    {
        "data": "2020-03-02 17:00:00",
        "stato": "ITA",
        "codice_regione": 4,
        "denominazione_regione": "P.A. Bolzano",
        "codice_provincia": 21,
        "denominazione_provincia": "Bolzano",
        "sigla_provincia": "BZ",
        "lat": 46.49933453,
        "long": 11.35662422,
        "totale_casi": 1
    },
    {
        "data": "2020-03-02 17:00:00",
        "stato": "ITA",
        "codice_regione": 4,
        "denominazione_regione": "P.A. Bolzano",
        "codice_provincia": 981,
        "denominazione_provincia": "In fase di definizione/aggiornamento",
        "sigla_provincia": "",
        "lat": 0,
        "long": 0,
        "totale_casi": 0
    },
    {
        "data": "2020-03-02 17:00:00",
        "stato": "ITA",
        "codice_regione": 18,
        "denominazione_regione": "Calabria",
        "codice_provincia": 79,
        "denominazione_provincia": "Catanzaro",
        "sigla_provincia": "CZ",
        "lat": 38.90597598,
        "long": 16.59440194,
        "totale_casi": 0
    },
    {
        "data": "2020-03-02 17:00:00",
        "stato": "ITA",
        "codice_regione": 18,
        "denominazione_regione": "Calabria",
        "codice_provincia": 78,
        "denominazione_provincia": "Cosenza",
        "sigla_provincia": "CS",
        "lat": 39.29308681,
        "long": 16.25609692,
        "totale_casi": 1
    },
    {
        "data": "2020-03-02 17:00:00",
        "stato": "ITA",
        "codice_regione": 18,
        "denominazione_regione": "Calabria",
        "codice_provincia": 101,
        "denominazione_provincia": "Crotone",
        "sigla_provincia": "KR",
        "lat": 39.08036878,
        "long": 17.12538864,
        "totale_casi": 0
    },
    {
        "data": "2020-03-02 17:00:00",
        "stato": "ITA",
        "codice_regione": 18,
        "denominazione_regione": "Calabria",
        "codice_provincia": 80,
        "denominazione_provincia": "Reggio di Calabria",
        "sigla_provincia": "RC",
        "lat": 38.10922769,
        "long": 15.6434527,
        "totale_casi": 0
    },
    {
        "data": "2020-03-02 17:00:00",
        "stato": "ITA",
        "codice_regione": 18,
        "denominazione_regione": "Calabria",
        "codice_provincia": 102,
        "denominazione_provincia": "Vibo Valentia",
        "sigla_provincia": "VV",
        "lat": 38.67624147,
        "long": 16.10157414,
        "totale_casi": 0
    },
    {
        "data": "2020-03-02 17:00:00",
        "stato": "ITA",
        "codice_regione": 18,
        "denominazione_regione": "Calabria",
        "codice_provincia": 982,
        "denominazione_provincia": "In fase di definizione/aggiornamento",
        "sigla_provincia": "",
        "lat": 0,
        "long": 0,
        "totale_casi": 0
    },
    {
        "data": "2020-03-02 17:00:00",
        "stato": "ITA",
        "codice_regione": 15,
        "denominazione_regione": "Campania",
        "codice_provincia": 64,
        "denominazione_provincia": "Avellino",
        "sigla_provincia": "AV",
        "lat": 40.91404699,
        "long": 14.79528803,
        "totale_casi": 0
    },
    {
        "data": "2020-03-02 17:00:00",
        "stato": "ITA",
        "codice_regione": 15,
        "denominazione_regione": "Campania",
        "codice_provincia": 62,
        "denominazione_provincia": "Benevento",
        "sigla_provincia": "BN",
        "lat": 41.12969987,
        "long": 14.78151683,
        "totale_casi": 0
    },
    {
        "data": "2020-03-02 17:00:00",
        "stato": "ITA",
        "codice_regione": 15,
        "denominazione_regione": "Campania",
        "codice_provincia": 61,
        "denominazione_provincia": "Caserta",
        "sigla_provincia": "CE",
        "lat": 41.07465878,
        "long": 14.33240464,
        "totale_casi": 0
    },
    {
        "data": "2020-03-02 17:00:00",
        "stato": "ITA",
        "codice_regione": 15,
        "denominazione_regione": "Campania",
        "codice_provincia": 63,
        "denominazione_provincia": "Napoli",
        "sigla_provincia": "NA",
        "lat": 40.83956555,
        "long": 14.25084984,
        "totale_casi": 17
    },
    {
        "data": "2020-03-02 17:00:00",
        "stato": "ITA",
        "codice_regione": 15,
        "denominazione_regione": "Campania",
        "codice_provincia": 65,
        "denominazione_provincia": "Salerno",
        "sigla_provincia": "SA",
        "lat": 40.67821961,
        "long": 14.7594026,
        "totale_casi": 0
    },
    {
        "data": "2020-03-02 17:00:00",
        "stato": "ITA",
        "codice_regione": 15,
        "denominazione_regione": "Campania",
        "codice_provincia": 983,
        "denominazione_provincia": "In fase di definizione/aggiornamento",
        "sigla_provincia": "",
        "lat": 0,
        "long": 0,
        "totale_casi": 0
    },
    {
        "data": "2020-03-02 17:00:00",
        "stato": "ITA",
        "codice_regione": 8,
        "denominazione_regione": "Emilia Romagna",
        "codice_provincia": 37,
        "denominazione_provincia": "Bologna",
        "sigla_provincia": "BO",
        "lat": 44.49436681,
        "long": 11.3417208,
        "totale_casi": 3
    },
    {
        "data": "2020-03-02 17:00:00",
        "stato": "ITA",
        "codice_regione": 8,
        "denominazione_regione": "Emilia Romagna",
        "codice_provincia": 38,
        "denominazione_provincia": "Ferrara",
        "sigla_provincia": "FE",
        "lat": 44.83599085,
        "long": 11.61868934,
        "totale_casi": 0
    },
    {
        "data": "2020-03-02 17:00:00",
        "stato": "ITA",
        "codice_regione": 8,
        "denominazione_regione": "Emilia Romagna",
        "codice_provincia": 40,
        "denominazione_provincia": "Forlì-Cesena",
        "sigla_provincia": "FC",
        "lat": 44.22268559,
        "long": 12.04068608,
        "totale_casi": 1
    },
    {
        "data": "2020-03-02 17:00:00",
        "stato": "ITA",
        "codice_regione": 8,
        "denominazione_regione": "Emilia Romagna",
        "codice_provincia": 36,
        "denominazione_provincia": "Modena",
        "sigla_provincia": "MO",
        "lat": 44.64600009,
        "long": 10.92615487,
        "totale_casi": 29
    },
    {
        "data": "2020-03-02 17:00:00",
        "stato": "ITA",
        "codice_regione": 8,
        "denominazione_regione": "Emilia Romagna",
        "codice_provincia": 34,
        "denominazione_provincia": "Parma",
        "sigla_provincia": "PR",
        "lat": 44.80107394,
        "long": 10.32834985,
        "totale_casi": 61
    },
    {
        "data": "2020-03-02 17:00:00",
        "stato": "ITA",
        "codice_regione": 8,
        "denominazione_regione": "Emilia Romagna",
        "codice_provincia": 33,
        "denominazione_provincia": "Piacenza",
        "sigla_provincia": "PC",
        "lat": 45.05193462,
        "long": 9.692632596,
        "totale_casi": 212
    },
    {
        "data": "2020-03-02 17:00:00",
        "stato": "ITA",
        "codice_regione": 8,
        "denominazione_regione": "Emilia Romagna",
        "codice_provincia": 39,
        "denominazione_provincia": "Ravenna",
        "sigla_provincia": "RA",
        "lat": 44.41722493,
        "long": 12.19913936,
        "totale_casi": 2
    },
    {
        "data": "2020-03-02 17:00:00",
        "stato": "ITA",
        "codice_regione": 8,
        "denominazione_regione": "Emilia Romagna",
        "codice_provincia": 35,
        "denominazione_provincia": "Reggio nell'Emilia",
        "sigla_provincia": "RE",
        "lat": 44.69735289,
        "long": 10.63007973,
        "totale_casi": 8
    },
    {
        "data": "2020-03-02 17:00:00",
        "stato": "ITA",
        "codice_regione": 8,
        "denominazione_regione": "Emilia Romagna",
        "codice_provincia": 99,
        "denominazione_provincia": "Rimini",
        "sigla_provincia": "RN",
        "lat": 44.06090087,
        "long": 12.5656295,
        "totale_casi": 19
    },
    {
        "data": "2020-03-02 17:00:00",
        "stato": "ITA",
        "codice_regione": 8,
        "denominazione_regione": "Emilia Romagna",
        "codice_provincia": 984,
        "denominazione_provincia": "In fase di definizione/aggiornamento",
        "sigla_provincia": "",
        "lat": 0,
        "long": 0,
        "totale_casi": 0
    },
    {
        "data": "2020-03-02 17:00:00",
        "stato": "ITA",
        "codice_regione": 6,
        "denominazione_regione": "Friuli Venezia Giulia",
        "codice_provincia": 31,
        "denominazione_provincia": "Gorizia",
        "sigla_provincia": "GO",
        "lat": 45.94149817,
        "long": 13.62212502,
        "totale_casi": 0
    },
    {
        "data": "2020-03-02 17:00:00",
        "stato": "ITA",
        "codice_regione": 6,
        "denominazione_regione": "Friuli Venezia Giulia",
        "codice_provincia": 93,
        "denominazione_provincia": "Pordenone",
        "sigla_provincia": "PN",
        "lat": 45.95443546,
        "long": 12.66002909,
        "totale_casi": 0
    },
    {
        "data": "2020-03-02 17:00:00",
        "stato": "ITA",
        "codice_regione": 6,
        "denominazione_regione": "Friuli Venezia Giulia",
        "codice_provincia": 32,
        "denominazione_provincia": "Trieste",
        "sigla_provincia": "TS",
        "lat": 45.6494354,
        "long": 13.76813649,
        "totale_casi": 9
    },
    {
        "data": "2020-03-02 17:00:00",
        "stato": "ITA",
        "codice_regione": 6,
        "denominazione_regione": "Friuli Venezia Giulia",
        "codice_provincia": 30,
        "denominazione_provincia": "Udine",
        "sigla_provincia": "UD",
        "lat": 46.06255516,
        "long": 13.2348383,
        "totale_casi": 0
    },
    {
        "data": "2020-03-02 17:00:00",
        "stato": "ITA",
        "codice_regione": 6,
        "denominazione_regione": "Friuli Venezia Giulia",
        "codice_provincia": 985,
        "denominazione_provincia": "In fase di definizione/aggiornamento",
        "sigla_provincia": "",
        "lat": 0,
        "long": 0,
        "totale_casi": 0
    },
    {
        "data": "2020-03-02 17:00:00",
        "stato": "ITA",
        "codice_regione": 12,
        "denominazione_regione": "Lazio",
        "codice_provincia": 60,
        "denominazione_provincia": "Frosinone",
        "sigla_provincia": "FR",
        "lat": 41.63964569,
        "long": 13.35117161,
        "totale_casi": 0
    },
    {
        "data": "2020-03-02 17:00:00",
        "stato": "ITA",
        "codice_regione": 12,
        "denominazione_regione": "Lazio",
        "codice_provincia": 59,
        "denominazione_provincia": "Latina",
        "sigla_provincia": "LT",
        "lat": 41.46759465,
        "long": 12.90368482,
        "totale_casi": 0
    },
    {
        "data": "2020-03-02 17:00:00",
        "stato": "ITA",
        "codice_regione": 12,
        "denominazione_regione": "Lazio",
        "codice_provincia": 57,
        "denominazione_provincia": "Rieti",
        "sigla_provincia": "RI",
        "lat": 42.40488444,
        "long": 12.86205939,
        "totale_casi": 0
    },
    {
        "data": "2020-03-02 17:00:00",
        "stato": "ITA",
        "codice_regione": 12,
        "denominazione_regione": "Lazio",
        "codice_provincia": 58,
        "denominazione_provincia": "Roma",
        "sigla_provincia": "RM",
        "lat": 41.89277044,
        "long": 12.48366722,
        "totale_casi": 7
    },
    {
        "data": "2020-03-02 17:00:00",
        "stato": "ITA",
        "codice_regione": 12,
        "denominazione_regione": "Lazio",
        "codice_provincia": 56,
        "denominazione_provincia": "Viterbo",
        "sigla_provincia": "VT",
        "lat": 42.4173828,
        "long": 12.10473416,
        "totale_casi": 0
    },
    {
        "data": "2020-03-02 17:00:00",
        "stato": "ITA",
        "codice_regione": 12,
        "denominazione_regione": "Lazio",
        "codice_provincia": 986,
        "denominazione_provincia": "In fase di definizione/aggiornamento",
        "sigla_provincia": "",
        "lat": 0,
        "long": 0,
        "totale_casi": 0
    },
    {
        "data": "2020-03-02 17:00:00",
        "stato": "ITA",
        "codice_regione": 7,
        "denominazione_regione": "Liguria",
        "codice_provincia": 10,
        "denominazione_provincia": "Genova",
        "sigla_provincia": "GE",
        "lat": 44.41149314,
        "long": 8.9326992,
        "totale_casi": 1
    },
    {
        "data": "2020-03-02 17:00:00",
        "stato": "ITA",
        "codice_regione": 7,
        "denominazione_regione": "Liguria",
        "codice_provincia": 8,
        "denominazione_provincia": "Imperia",
        "sigla_provincia": "IM",
        "lat": 43.88570648,
        "long": 8.027850298,
        "totale_casi": 1
    },
    {
        "data": "2020-03-02 17:00:00",
        "stato": "ITA",
        "codice_regione": 7,
        "denominazione_regione": "Liguria",
        "codice_provincia": 11,
        "denominazione_provincia": "La Spezia",
        "sigla_provincia": "SP",
        "lat": 44.10704991,
        "long": 9.8281897,
        "totale_casi": 1
    },
    {
        "data": "2020-03-02 17:00:00",
        "stato": "ITA",
        "codice_regione": 7,
        "denominazione_regione": "Liguria",
        "codice_provincia": 9,
        "denominazione_provincia": "Savona",
        "sigla_provincia": "SV",
        "lat": 44.30750461,
        "long": 8.481108654,
        "totale_casi": 16
    },
    {
        "data": "2020-03-02 17:00:00",
        "stato": "ITA",
        "codice_regione": 7,
        "denominazione_regione": "Liguria",
        "codice_provincia": 987,
        "denominazione_provincia": "In fase di definizione/aggiornamento",
        "sigla_provincia": "",
        "lat": 0,
        "long": 0,
        "totale_casi": 3
    },
    {
        "data": "2020-03-02 17:00:00",
        "stato": "ITA",
        "codice_regione": 3,
        "denominazione_regione": "Lombardia",
        "codice_provincia": 16,
        "denominazione_provincia": "Bergamo",
        "sigla_provincia": "BG",
        "lat": 45.69441368,
        "long": 9.668424528,
        "totale_casi": 243
    },
    {
        "data": "2020-03-02 17:00:00",
        "stato": "ITA",
        "codice_regione": 3,
        "denominazione_regione": "Lombardia",
        "codice_provincia": 17,
        "denominazione_provincia": "Brescia",
        "sigla_provincia": "BS",
        "lat": 45.53993052,
        "long": 10.21910323,
        "totale_casi": 60
    },
    {
        "data": "2020-03-02 17:00:00",
        "stato": "ITA",
        "codice_regione": 3,
        "denominazione_regione": "Lombardia",
        "codice_provincia": 13,
        "denominazione_provincia": "Como",
        "sigla_provincia": "CO",
        "lat": 45.8099912,
        "long": 9.085159546,
        "totale_casi": 2
    },
    {
        "data": "2020-03-02 17:00:00",
        "stato": "ITA",
        "codice_regione": 3,
        "denominazione_regione": "Lombardia",
        "codice_provincia": 19,
        "denominazione_provincia": "Cremona",
        "sigla_provincia": "CR",
        "lat": 45.13336675,
        "long": 10.02420865,
        "totale_casi": 223
    },
    {
        "data": "2020-03-02 17:00:00",
        "stato": "ITA",
        "codice_regione": 3,
        "denominazione_regione": "Lombardia",
        "codice_provincia": 97,
        "denominazione_provincia": "Lecco",
        "sigla_provincia": "LC",
        "lat": 45.85575781,
        "long": 9.393392246,
        "totale_casi": 3
    },
    {
        "data": "2020-03-02 17:00:00",
        "stato": "ITA",
        "codice_regione": 3,
        "denominazione_regione": "Lombardia",
        "codice_provincia": 98,
        "denominazione_provincia": "Lodi",
        "sigla_provincia": "LO",
        "lat": 45.31440693,
        "long": 9.503720769,
        "totale_casi": 384
    },
    {
        "data": "2020-03-02 17:00:00",
        "stato": "ITA",
        "codice_regione": 3,
        "denominazione_regione": "Lombardia",
        "codice_provincia": 20,
        "denominazione_provincia": "Mantova",
        "sigla_provincia": "MN",
        "lat": 45.15726772,
        "long": 10.79277363,
        "totale_casi": 5
    },
    {
        "data": "2020-03-02 17:00:00",
        "stato": "ITA",
        "codice_regione": 3,
        "denominazione_regione": "Lombardia",
        "codice_provincia": 15,
        "denominazione_provincia": "Milano",
        "sigla_provincia": "MI",
        "lat": 45.46679409,
        "long": 9.190347404,
        "totale_casi": 58
    },
    {
        "data": "2020-03-02 17:00:00",
        "stato": "ITA",
        "codice_regione": 3,
        "denominazione_regione": "Lombardia",
        "codice_provincia": 108,
        "denominazione_provincia": "Monza e della Brianza",
        "sigla_provincia": "MB",
        "lat": 45.58439043,
        "long": 9.273582472,
        "totale_casi": 8
    },
    {
        "data": "2020-03-02 17:00:00",
        "stato": "ITA",
        "codice_regione": 3,
        "denominazione_regione": "Lombardia",
        "codice_provincia": 18,
        "denominazione_provincia": "Pavia",
        "sigla_provincia": "PV",
        "lat": 45.18509264,
        "long": 9.160157191,
        "totale_casi": 83
    },
    {
        "data": "2020-03-02 17:00:00",
        "stato": "ITA",
        "codice_regione": 3,
        "denominazione_regione": "Lombardia",
        "codice_provincia": 14,
        "denominazione_provincia": "Sondrio",
        "sigla_provincia": "SO",
        "lat": 46.17099261,
        "long": 9.87147489,
        "totale_casi": 3
    },
    {
        "data": "2020-03-02 17:00:00",
        "stato": "ITA",
        "codice_regione": 3,
        "denominazione_regione": "Lombardia",
        "codice_provincia": 12,
        "denominazione_provincia": "Varese",
        "sigla_provincia": "VA",
        "lat": 45.81701677,
        "long": 8.822868344,
        "totale_casi": 4
    },
    {
        "data": "2020-03-02 17:00:00",
        "stato": "ITA",
        "codice_regione": 3,
        "denominazione_regione": "Lombardia",
        "codice_provincia": 988,
        "denominazione_provincia": "In fase di definizione/aggiornamento",
        "sigla_provincia": "",
        "lat": 0,
        "long": 0,
        "totale_casi": 178
    },
    {
        "data": "2020-03-02 17:00:00",
        "stato": "ITA",
        "codice_regione": 11,
        "denominazione_regione": "Marche",
        "codice_provincia": 42,
        "denominazione_provincia": "Ancona",
        "sigla_provincia": "AN",
        "lat": 43.61675973,
        "long": 13.5188753,
        "totale_casi": 2
    },
    {
        "data": "2020-03-02 17:00:00",
        "stato": "ITA",
        "codice_regione": 11,
        "denominazione_regione": "Marche",
        "codice_provincia": 44,
        "denominazione_provincia": "Ascoli Piceno",
        "sigla_provincia": "AP",
        "lat": 42.85322304,
        "long": 13.57691127,
        "totale_casi": 0
    },
    {
        "data": "2020-03-02 17:00:00",
        "stato": "ITA",
        "codice_regione": 11,
        "denominazione_regione": "Marche",
        "codice_provincia": 109,
        "denominazione_provincia": "Fermo",
        "sigla_provincia": "FM",
        "lat": 43.16058534,
        "long": 13.71839535,
        "totale_casi": 0
    },
    {
        "data": "2020-03-02 17:00:00",
        "stato": "ITA",
        "codice_regione": 11,
        "denominazione_regione": "Marche",
        "codice_provincia": 43,
        "denominazione_provincia": "Macerata",
        "sigla_provincia": "MC",
        "lat": 43.30023926,
        "long": 13.45307182,
        "totale_casi": 0
    },
    {
        "data": "2020-03-02 17:00:00",
        "stato": "ITA",
        "codice_regione": 11,
        "denominazione_regione": "Marche",
        "codice_provincia": 41,
        "denominazione_provincia": "Pesaro e Urbino",
        "sigla_provincia": "PU",
        "lat": 43.91014021,
        "long": 12.91345989,
        "totale_casi": 33
    },
    {
        "data": "2020-03-02 17:00:00",
        "stato": "ITA",
        "codice_regione": 11,
        "denominazione_regione": "Marche",
        "codice_provincia": 989,
        "denominazione_provincia": "In fase di definizione/aggiornamento",
        "sigla_provincia": "",
        "lat": 0,
        "long": 0,
        "totale_casi": 0
    },
    {
        "data": "2020-03-02 17:00:00",
        "stato": "ITA",
        "codice_regione": 14,
        "denominazione_regione": "Molise",
        "codice_provincia": 70,
        "denominazione_provincia": "Campobasso",
        "sigla_provincia": "CB",
        "lat": 41.55774754,
        "long": 14.65916051,
        "totale_casi": 0
    },
    {
        "data": "2020-03-02 17:00:00",
        "stato": "ITA",
        "codice_regione": 14,
        "denominazione_regione": "Molise",
        "codice_provincia": 94,
        "denominazione_provincia": "Isernia",
        "sigla_provincia": "IS",
        "lat": 41.58800826,
        "long": 14.22575407,
        "totale_casi": 0
    },
    {
        "data": "2020-03-02 17:00:00",
        "stato": "ITA",
        "codice_regione": 14,
        "denominazione_regione": "Molise",
        "codice_provincia": 990,
        "denominazione_provincia": "In fase di definizione/aggiornamento",
        "sigla_provincia": "",
        "lat": 0,
        "long": 0,
        "totale_casi": 0
    },
    {
        "data": "2020-03-02 17:00:00",
        "stato": "ITA",
        "codice_regione": 1,
        "denominazione_regione": "Piemonte",
        "codice_provincia": 6,
        "denominazione_provincia": "Alessandria",
        "sigla_provincia": "AL",
        "lat": 44.91297351,
        "long": 8.615401155,
        "totale_casi": 0
    },
    {
        "data": "2020-03-02 17:00:00",
        "stato": "ITA",
        "codice_regione": 1,
        "denominazione_regione": "Piemonte",
        "codice_provincia": 5,
        "denominazione_provincia": "Asti",
        "sigla_provincia": "AT",
        "lat": 44.89912921,
        "long": 8.204142547,
        "totale_casi": 37
    },
    {
        "data": "2020-03-02 17:00:00",
        "stato": "ITA",
        "codice_regione": 1,
        "denominazione_regione": "Piemonte",
        "codice_provincia": 96,
        "denominazione_provincia": "Biella",
        "sigla_provincia": "BI",
        "lat": 45.5665112,
        "long": 8.054082167,
        "totale_casi": 0
    },
    {
        "data": "2020-03-02 17:00:00",
        "stato": "ITA",
        "codice_regione": 1,
        "denominazione_regione": "Piemonte",
        "codice_provincia": 4,
        "denominazione_provincia": "Cuneo",
        "sigla_provincia": "CN",
        "lat": 44.39329625,
        "long": 7.551171632,
        "totale_casi": 0
    },
    {
        "data": "2020-03-02 17:00:00",
        "stato": "ITA",
        "codice_regione": 1,
        "denominazione_regione": "Piemonte",
        "codice_provincia": 3,
        "denominazione_provincia": "Novara",
        "sigla_provincia": "NO",
        "lat": 45.44588506,
        "long": 8.621915884,
        "totale_casi": 3
    },
    {
        "data": "2020-03-02 17:00:00",
        "stato": "ITA",
        "codice_regione": 1,
        "denominazione_regione": "Piemonte",
        "codice_provincia": 1,
        "denominazione_provincia": "Torino",
        "sigla_provincia": "TO",
        "lat": 45.0732745,
        "long": 7.680687483,
        "totale_casi": 6
    },
    {
        "data": "2020-03-02 17:00:00",
        "stato": "ITA",
        "codice_regione": 1,
        "denominazione_regione": "Piemonte",
        "codice_provincia": 103,
        "denominazione_provincia": "Verbano-Cusio-Ossola",
        "sigla_provincia": "VB",
        "lat": 45.9214455,
        "long": 8.551078753,
        "totale_casi": 4
    },
    {
        "data": "2020-03-02 17:00:00",
        "stato": "ITA",
        "codice_regione": 1,
        "denominazione_regione": "Piemonte",
        "codice_provincia": 2,
        "denominazione_provincia": "Vercelli",
        "sigla_provincia": "VC",
        "lat": 45.32398135,
        "long": 8.423234312,
        "totale_casi": 1
    },
    {
        "data": "2020-03-02 17:00:00",
        "stato": "ITA",
        "codice_regione": 1,
        "denominazione_regione": "Piemonte",
        "codice_provincia": 991,
        "denominazione_provincia": "In fase di definizione/aggiornamento",
        "sigla_provincia": "",
        "lat": 0,
        "long": 0,
        "totale_casi": 0
    },
    {
        "data": "2020-03-02 17:00:00",
        "stato": "ITA",
        "codice_regione": 16,
        "denominazione_regione": "Puglia",
        "codice_provincia": 72,
        "denominazione_provincia": "Bari",
        "sigla_provincia": "BA",
        "lat": 41.12559576,
        "long": 16.86736689,
        "totale_casi": 1
    },
    {
        "data": "2020-03-02 17:00:00",
        "stato": "ITA",
        "codice_regione": 16,
        "denominazione_regione": "Puglia",
        "codice_provincia": 110,
        "denominazione_provincia": "Barletta-Andria-Trani",
        "sigla_provincia": "BT",
        "lat": 41.22705039,
        "long": 16.29520432,
        "totale_casi": 0
    },
    {
        "data": "2020-03-02 17:00:00",
        "stato": "ITA",
        "codice_regione": 16,
        "denominazione_regione": "Puglia",
        "codice_provincia": 74,
        "denominazione_provincia": "Brindisi",
        "sigla_provincia": "BR",
        "lat": 40.63848545,
        "long": 17.94601575,
        "totale_casi": 0
    },
    {
        "data": "2020-03-02 17:00:00",
        "stato": "ITA",
        "codice_regione": 16,
        "denominazione_regione": "Puglia",
        "codice_provincia": 71,
        "denominazione_provincia": "Foggia",
        "sigla_provincia": "FG",
        "lat": 41.46226865,
        "long": 15.54305094,
        "totale_casi": 0
    },
    {
        "data": "2020-03-02 17:00:00",
        "stato": "ITA",
        "codice_regione": 16,
        "denominazione_regione": "Puglia",
        "codice_provincia": 75,
        "denominazione_provincia": "Lecce",
        "sigla_provincia": "LE",
        "lat": 40.35354285,
        "long": 18.1718973,
        "totale_casi": 0
    },
    {
        "data": "2020-03-02 17:00:00",
        "stato": "ITA",
        "codice_regione": 16,
        "denominazione_regione": "Puglia",
        "codice_provincia": 73,
        "denominazione_provincia": "Taranto",
        "sigla_provincia": "TA",
        "lat": 40.47354739,
        "long": 17.23237181,
        "totale_casi": 3
    },
    {
        "data": "2020-03-02 17:00:00",
        "stato": "ITA",
        "codice_regione": 16,
        "denominazione_regione": "Puglia",
        "codice_provincia": 992,
        "denominazione_provincia": "In fase di definizione/aggiornamento",
        "sigla_provincia": "",
        "lat": 0,
        "long": 0,
        "totale_casi": 0
    },
    {
        "data": "2020-03-02 17:00:00",
        "stato": "ITA",
        "codice_regione": 20,
        "denominazione_regione": "Sardegna",
        "codice_provincia": 92,
        "denominazione_provincia": "Cagliari",
        "sigla_provincia": "CA",
        "lat": 39.21531192,
        "long": 9.110616306,
        "totale_casi": 0
    },
    {
        "data": "2020-03-02 17:00:00",
        "stato": "ITA",
        "codice_regione": 20,
        "denominazione_regione": "Sardegna",
        "codice_provincia": 91,
        "denominazione_provincia": "Nuoro",
        "sigla_provincia": "NU",
        "lat": 40.32318834,
        "long": 9.330296393,
        "totale_casi": 0
    },
    {
        "data": "2020-03-02 17:00:00",
        "stato": "ITA",
        "codice_regione": 20,
        "denominazione_regione": "Sardegna",
        "codice_provincia": 95,
        "denominazione_provincia": "Oristano",
        "sigla_provincia": "OR",
        "lat": 39.90381075,
        "long": 8.591183151,
        "totale_casi": 0
    },
    {
        "data": "2020-03-02 17:00:00",
        "stato": "ITA",
        "codice_regione": 20,
        "denominazione_regione": "Sardegna",
        "codice_provincia": 90,
        "denominazione_provincia": "Sassari",
        "sigla_provincia": "SS",
        "lat": 40.72667657,
        "long": 8.559667131,
        "totale_casi": 0
    },
    {
        "data": "2020-03-02 17:00:00",
        "stato": "ITA",
        "codice_regione": 20,
        "denominazione_regione": "Sardegna",
        "codice_provincia": 111,
        "denominazione_provincia": "Sud Sardegna",
        "sigla_provincia": "SU",
        "lat": 39.16641462,
        "long": 8.526242676,
        "totale_casi": 0
    },
    {
        "data": "2020-03-02 17:00:00",
        "stato": "ITA",
        "codice_regione": 20,
        "denominazione_regione": "Sardegna",
        "codice_provincia": 993,
        "denominazione_provincia": "In fase di definizione/aggiornamento",
        "sigla_provincia": "",
        "lat": 0,
        "long": 0,
        "totale_casi": 0
    },
    {
        "data": "2020-03-02 17:00:00",
        "stato": "ITA",
        "codice_regione": 19,
        "denominazione_regione": "Sicilia",
        "codice_provincia": 84,
        "denominazione_provincia": "Agrigento",
        "sigla_provincia": "AG",
        "lat": 37.30971088,
        "long": 13.5845749,
        "totale_casi": 0
    },
    {
        "data": "2020-03-02 17:00:00",
        "stato": "ITA",
        "codice_regione": 19,
        "denominazione_regione": "Sicilia",
        "codice_provincia": 85,
        "denominazione_provincia": "Caltanissetta",
        "sigla_provincia": "CL",
        "lat": 37.49213171,
        "long": 14.06184973,
        "totale_casi": 0
    },
    {
        "data": "2020-03-02 17:00:00",
        "stato": "ITA",
        "codice_regione": 19,
        "denominazione_regione": "Sicilia",
        "codice_provincia": 87,
        "denominazione_provincia": "Catania",
        "sigla_provincia": "CT",
        "lat": 37.50287803,
        "long": 15.08704691,
        "totale_casi": 1
    },
    {
        "data": "2020-03-02 17:00:00",
        "stato": "ITA",
        "codice_regione": 19,
        "denominazione_regione": "Sicilia",
        "codice_provincia": 86,
        "denominazione_provincia": "Enna",
        "sigla_provincia": "EN",
        "lat": 37.56705701,
        "long": 14.27909375,
        "totale_casi": 0
    },
    {
        "data": "2020-03-02 17:00:00",
        "stato": "ITA",
        "codice_regione": 19,
        "denominazione_regione": "Sicilia",
        "codice_provincia": 83,
        "denominazione_provincia": "Messina",
        "sigla_provincia": "ME",
        "lat": 38.19395845,
        "long": 15.55572302,
        "totale_casi": 0
    },
    {
        "data": "2020-03-02 17:00:00",
        "stato": "ITA",
        "codice_regione": 19,
        "denominazione_regione": "Sicilia",
        "codice_provincia": 82,
        "denominazione_provincia": "Palermo",
        "sigla_provincia": "PA",
        "lat": 38.11569725,
        "long": 13.3623567,
        "totale_casi": 3
    },
    {
        "data": "2020-03-02 17:00:00",
        "stato": "ITA",
        "codice_regione": 19,
        "denominazione_regione": "Sicilia",
        "codice_provincia": 88,
        "denominazione_provincia": "Ragusa",
        "sigla_provincia": "RG",
        "lat": 36.92509198,
        "long": 14.73069891,
        "totale_casi": 0
    },
    {
        "data": "2020-03-02 17:00:00",
        "stato": "ITA",
        "codice_regione": 19,
        "denominazione_regione": "Sicilia",
        "codice_provincia": 89,
        "denominazione_provincia": "Siracusa",
        "sigla_provincia": "SR",
        "lat": 37.05991687,
        "long": 15.29333182,
        "totale_casi": 0
    },
    {
        "data": "2020-03-02 17:00:00",
        "stato": "ITA",
        "codice_regione": 19,
        "denominazione_regione": "Sicilia",
        "codice_provincia": 81,
        "denominazione_provincia": "Trapani",
        "sigla_provincia": "TP",
        "lat": 38.01850065,
        "long": 12.51365684,
        "totale_casi": 0
    },
    {
        "data": "2020-03-02 17:00:00",
        "stato": "ITA",
        "codice_regione": 19,
        "denominazione_regione": "Sicilia",
        "codice_provincia": 994,
        "denominazione_provincia": "In fase di definizione/aggiornamento",
        "sigla_provincia": "",
        "lat": 0,
        "long": 0,
        "totale_casi": 3
    },
    {
        "data": "2020-03-02 17:00:00",
        "stato": "ITA",
        "codice_regione": 9,
        "denominazione_regione": "Toscana",
        "codice_provincia": 51,
        "denominazione_provincia": "Arezzo",
        "sigla_provincia": "AR",
        "lat": 43.46642752,
        "long": 11.88228844,
        "totale_casi": 1
    },
    {
        "data": "2020-03-02 17:00:00",
        "stato": "ITA",
        "codice_regione": 9,
        "denominazione_regione": "Toscana",
        "codice_provincia": 48,
        "denominazione_provincia": "Firenze",
        "sigla_provincia": "FI",
        "lat": 43.76923077,
        "long": 11.25588885,
        "totale_casi": 4
    },
    {
        "data": "2020-03-02 17:00:00",
        "stato": "ITA",
        "codice_regione": 9,
        "denominazione_regione": "Toscana",
        "codice_provincia": 53,
        "denominazione_provincia": "Grosseto",
        "sigla_provincia": "GR",
        "lat": 42.76026758,
        "long": 11.11356398,
        "totale_casi": 0
    },
    {
        "data": "2020-03-02 17:00:00",
        "stato": "ITA",
        "codice_regione": 9,
        "denominazione_regione": "Toscana",
        "codice_provincia": 49,
        "denominazione_provincia": "Livorno",
        "sigla_provincia": "LI",
        "lat": 43.55234873,
        "long": 10.3086781,
        "totale_casi": 0
    },
    {
        "data": "2020-03-02 17:00:00",
        "stato": "ITA",
        "codice_regione": 9,
        "denominazione_regione": "Toscana",
        "codice_provincia": 46,
        "denominazione_provincia": "Lucca",
        "sigla_provincia": "LU",
        "lat": 43.84432283,
        "long": 10.50151366,
        "totale_casi": 1
    },
    {
        "data": "2020-03-02 17:00:00",
        "stato": "ITA",
        "codice_regione": 9,
        "denominazione_regione": "Toscana",
        "codice_provincia": 45,
        "denominazione_provincia": "Massa Carrara",
        "sigla_provincia": "MS",
        "lat": 44.03674425,
        "long": 10.14173829,
        "totale_casi": 3
    },
    {
        "data": "2020-03-02 17:00:00",
        "stato": "ITA",
        "codice_regione": 9,
        "denominazione_regione": "Toscana",
        "codice_provincia": 50,
        "denominazione_provincia": "Pisa",
        "sigla_provincia": "PI",
        "lat": 43.71553206,
        "long": 10.40127259,
        "totale_casi": 0
    },
    {
        "data": "2020-03-02 17:00:00",
        "stato": "ITA",
        "codice_regione": 9,
        "denominazione_regione": "Toscana",
        "codice_provincia": 47,
        "denominazione_provincia": "Pistoia",
        "sigla_provincia": "PT",
        "lat": 43.933465,
        "long": 10.91734146,
        "totale_casi": 1
    },
    {
        "data": "2020-03-02 17:00:00",
        "stato": "ITA",
        "codice_regione": 9,
        "denominazione_regione": "Toscana",
        "codice_provincia": 100,
        "denominazione_provincia": "Prato",
        "sigla_provincia": "PO",
        "lat": 43.88062274,
        "long": 11.09703315,
        "totale_casi": 0
    },
    {
        "data": "2020-03-02 17:00:00",
        "stato": "ITA",
        "codice_regione": 9,
        "denominazione_regione": "Toscana",
        "codice_provincia": 52,
        "denominazione_provincia": "Siena",
        "sigla_provincia": "SI",
        "lat": 43.31816374,
        "long": 11.33190988,
        "totale_casi": 3
    },
    {
        "data": "2020-03-02 17:00:00",
        "stato": "ITA",
        "codice_regione": 9,
        "denominazione_regione": "Toscana",
        "codice_provincia": 995,
        "denominazione_provincia": "In fase di definizione/aggiornamento",
        "sigla_provincia": "",
        "lat": 0,
        "long": 0,
        "totale_casi": 0
    },
    {
        "data": "2020-03-02 17:00:00",
        "stato": "ITA",
        "codice_regione": 4,
        "denominazione_regione": "P.A. Trento",
        "codice_provincia": 22,
        "denominazione_provincia": "Trento",
        "sigla_provincia": "TN",
        "lat": 46.06893511,
        "long": 11.12123097,
        "totale_casi": 0
    },
    {
        "data": "2020-03-02 17:00:00",
        "stato": "ITA",
        "codice_regione": 4,
        "denominazione_regione": "P.A. Trento",
        "codice_provincia": 996,
        "denominazione_provincia": "In fase di definizione/aggiornamento",
        "sigla_provincia": "",
        "lat": 0,
        "long": 0,
        "totale_casi": 0
    },
    {
        "data": "2020-03-02 17:00:00",
        "stato": "ITA",
        "codice_regione": 10,
        "denominazione_regione": "Umbria",
        "codice_provincia": 54,
        "denominazione_provincia": "Perugia",
        "sigla_provincia": "PG",
        "lat": 43.10675841,
        "long": 12.38824698,
        "totale_casi": 1
    },
    {
        "data": "2020-03-02 17:00:00",
        "stato": "ITA",
        "codice_regione": 10,
        "denominazione_regione": "Umbria",
        "codice_provincia": 55,
        "denominazione_provincia": "Terni",
        "sigla_provincia": "TR",
        "lat": 42.56071258,
        "long": 12.6466875,
        "totale_casi": 1
    },
    {
        "data": "2020-03-02 17:00:00",
        "stato": "ITA",
        "codice_regione": 10,
        "denominazione_regione": "Umbria",
        "codice_provincia": 997,
        "denominazione_provincia": "In fase di definizione/aggiornamento",
        "sigla_provincia": "",
        "lat": 0,
        "long": 0,
        "totale_casi": 0
    },
    {
        "data": "2020-03-02 17:00:00",
        "stato": "ITA",
        "codice_regione": 2,
        "denominazione_regione": "Valle d'Aosta",
        "codice_provincia": 7,
        "denominazione_provincia": "Aosta",
        "sigla_provincia": "AO",
        "lat": 45.73750286,
        "long": 7.320149366,
        "totale_casi": 0
    },
    {
        "data": "2020-03-02 17:00:00",
        "stato": "ITA",
        "codice_regione": 2,
        "denominazione_regione": "Valle d'Aosta",
        "codice_provincia": 998,
        "denominazione_provincia": "In fase di definizione/aggiornamento",
        "sigla_provincia": "",
        "lat": 0,
        "long": 0,
        "totale_casi": 0
    },
    {
        "data": "2020-03-02 17:00:00",
        "stato": "ITA",
        "codice_regione": 5,
        "denominazione_regione": "Veneto",
        "codice_provincia": 25,
        "denominazione_provincia": "Belluno",
        "sigla_provincia": "BL",
        "lat": 46.13837528,
        "long": 12.21704167,
        "totale_casi": 3
    },
    {
        "data": "2020-03-02 17:00:00",
        "stato": "ITA",
        "codice_regione": 5,
        "denominazione_regione": "Veneto",
        "codice_provincia": 28,
        "denominazione_provincia": "Padova",
        "sigla_provincia": "PD",
        "lat": 45.40692987,
        "long": 11.87608718,
        "totale_casi": 135
    },
    {
        "data": "2020-03-02 17:00:00",
        "stato": "ITA",
        "codice_regione": 5,
        "denominazione_regione": "Veneto",
        "codice_provincia": 29,
        "denominazione_provincia": "Rovigo",
        "sigla_provincia": "RO",
        "lat": 45.07107289,
        "long": 11.79007,
        "totale_casi": 0
    },
    {
        "data": "2020-03-02 17:00:00",
        "stato": "ITA",
        "codice_regione": 5,
        "denominazione_regione": "Veneto",
        "codice_provincia": 26,
        "denominazione_provincia": "Treviso",
        "sigla_provincia": "TV",
        "lat": 45.66754571,
        "long": 12.24507363,
        "totale_casi": 72
    },
    {
        "data": "2020-03-02 17:00:00",
        "stato": "ITA",
        "codice_regione": 5,
        "denominazione_regione": "Veneto",
        "codice_provincia": 27,
        "denominazione_provincia": "Venezia",
        "sigla_provincia": "VE",
        "lat": 45.43490485,
        "long": 12.33845213,
        "totale_casi": 48
    },
    {
        "data": "2020-03-02 17:00:00",
        "stato": "ITA",
        "codice_regione": 5,
        "denominazione_regione": "Veneto",
        "codice_provincia": 23,
        "denominazione_provincia": "Verona",
        "sigla_provincia": "VR",
        "lat": 45.43839046,
        "long": 10.99352685,
        "totale_casi": 8
    },
    {
        "data": "2020-03-02 17:00:00",
        "stato": "ITA",
        "codice_regione": 5,
        "denominazione_regione": "Veneto",
        "codice_provincia": 24,
        "denominazione_provincia": "Vicenza",
        "sigla_provincia": "VI",
        "lat": 45.547497,
        "long": 11.54597109,
        "totale_casi": 3
    },
    {
        "data": "2020-03-02 17:00:00",
        "stato": "ITA",
        "codice_regione": 5,
        "denominazione_regione": "Veneto",
        "codice_provincia": 999,
        "denominazione_provincia": "In fase di definizione/aggiornamento",
        "sigla_provincia": "",
        "lat": 0,
        "long": 0,
        "totale_casi": 4
    },
    {
        "data": "2020-03-03 17:00:00",
        "stato": "ITA",
        "codice_regione": 13,
        "denominazione_regione": "Abruzzo",
        "codice_provincia": 69,
        "denominazione_provincia": "Chieti",
        "sigla_provincia": "CH",
        "lat": 42.35103167,
        "long": 14.16754574,
        "totale_casi": 0
    },
    {
        "data": "2020-03-03 17:00:00",
        "stato": "ITA",
        "codice_regione": 13,
        "denominazione_regione": "Abruzzo",
        "codice_provincia": 66,
        "denominazione_provincia": "L'Aquila",
        "sigla_provincia": "AQ",
        "lat": 42.35122196,
        "long": 13.39843823,
        "totale_casi": 1
    },
    {
        "data": "2020-03-03 17:00:00",
        "stato": "ITA",
        "codice_regione": 13,
        "denominazione_regione": "Abruzzo",
        "codice_provincia": 68,
        "denominazione_provincia": "Pescara",
        "sigla_provincia": "PE",
        "lat": 42.46458398,
        "long": 14.21364822,
        "totale_casi": 1
    },
    {
        "data": "2020-03-03 17:00:00",
        "stato": "ITA",
        "codice_regione": 13,
        "denominazione_regione": "Abruzzo",
        "codice_provincia": 67,
        "denominazione_provincia": "Teramo",
        "sigla_provincia": "TE",
        "lat": 42.6589177,
        "long": 13.70439971,
        "totale_casi": 3
    },
    {
        "data": "2020-03-03 17:00:00",
        "stato": "ITA",
        "codice_regione": 13,
        "denominazione_regione": "Abruzzo",
        "codice_provincia": 979,
        "denominazione_provincia": "In fase di definizione/aggiornamento",
        "sigla_provincia": "",
        "lat": 0,
        "long": 0,
        "totale_casi": 1
    },
    {
        "data": "2020-03-03 17:00:00",
        "stato": "ITA",
        "codice_regione": 17,
        "denominazione_regione": "Basilicata",
        "codice_provincia": 77,
        "denominazione_provincia": "Matera",
        "sigla_provincia": "MT",
        "lat": 40.66751177,
        "long": 16.59792442,
        "totale_casi": 0
    },
    {
        "data": "2020-03-03 17:00:00",
        "stato": "ITA",
        "codice_regione": 17,
        "denominazione_regione": "Basilicata",
        "codice_provincia": 76,
        "denominazione_provincia": "Potenza",
        "sigla_provincia": "PZ",
        "lat": 40.63947052,
        "long": 15.80514834,
        "totale_casi": 1
    },
    {
        "data": "2020-03-03 17:00:00",
        "stato": "ITA",
        "codice_regione": 17,
        "denominazione_regione": "Basilicata",
        "codice_provincia": 980,
        "denominazione_provincia": "In fase di definizione/aggiornamento",
        "sigla_provincia": "",
        "lat": 0,
        "long": 0,
        "totale_casi": 0
    },
    {
        "data": "2020-03-03 17:00:00",
        "stato": "ITA",
        "codice_regione": 4,
        "denominazione_regione": "P.A. Bolzano",
        "codice_provincia": 21,
        "denominazione_provincia": "Bolzano",
        "sigla_provincia": "BZ",
        "lat": 46.49933453,
        "long": 11.35662422,
        "totale_casi": 1
    },
    {
        "data": "2020-03-03 17:00:00",
        "stato": "ITA",
        "codice_regione": 4,
        "denominazione_regione": "P.A. Bolzano",
        "codice_provincia": 981,
        "denominazione_provincia": "In fase di definizione/aggiornamento",
        "sigla_provincia": "",
        "lat": 0,
        "long": 0,
        "totale_casi": 0
    },
    {
        "data": "2020-03-03 17:00:00",
        "stato": "ITA",
        "codice_regione": 18,
        "denominazione_regione": "Calabria",
        "codice_provincia": 79,
        "denominazione_provincia": "Catanzaro",
        "sigla_provincia": "CZ",
        "lat": 38.90597598,
        "long": 16.59440194,
        "totale_casi": 0
    },
    {
        "data": "2020-03-03 17:00:00",
        "stato": "ITA",
        "codice_regione": 18,
        "denominazione_regione": "Calabria",
        "codice_provincia": 78,
        "denominazione_provincia": "Cosenza",
        "sigla_provincia": "CS",
        "lat": 39.29308681,
        "long": 16.25609692,
        "totale_casi": 1
    },
    {
        "data": "2020-03-03 17:00:00",
        "stato": "ITA",
        "codice_regione": 18,
        "denominazione_regione": "Calabria",
        "codice_provincia": 101,
        "denominazione_provincia": "Crotone",
        "sigla_provincia": "KR",
        "lat": 39.08036878,
        "long": 17.12538864,
        "totale_casi": 0
    },
    {
        "data": "2020-03-03 17:00:00",
        "stato": "ITA",
        "codice_regione": 18,
        "denominazione_regione": "Calabria",
        "codice_provincia": 80,
        "denominazione_provincia": "Reggio di Calabria",
        "sigla_provincia": "RC",
        "lat": 38.10922769,
        "long": 15.6434527,
        "totale_casi": 0
    },
    {
        "data": "2020-03-03 17:00:00",
        "stato": "ITA",
        "codice_regione": 18,
        "denominazione_regione": "Calabria",
        "codice_provincia": 102,
        "denominazione_provincia": "Vibo Valentia",
        "sigla_provincia": "VV",
        "lat": 38.67624147,
        "long": 16.10157414,
        "totale_casi": 0
    },
    {
        "data": "2020-03-03 17:00:00",
        "stato": "ITA",
        "codice_regione": 18,
        "denominazione_regione": "Calabria",
        "codice_provincia": 982,
        "denominazione_provincia": "In fase di definizione/aggiornamento",
        "sigla_provincia": "",
        "lat": 0,
        "long": 0,
        "totale_casi": 0
    },
    {
        "data": "2020-03-03 17:00:00",
        "stato": "ITA",
        "codice_regione": 15,
        "denominazione_regione": "Campania",
        "codice_provincia": 64,
        "denominazione_provincia": "Avellino",
        "sigla_provincia": "AV",
        "lat": 40.91404699,
        "long": 14.79528803,
        "totale_casi": 0
    },
    {
        "data": "2020-03-03 17:00:00",
        "stato": "ITA",
        "codice_regione": 15,
        "denominazione_regione": "Campania",
        "codice_provincia": 62,
        "denominazione_provincia": "Benevento",
        "sigla_provincia": "BN",
        "lat": 41.12969987,
        "long": 14.78151683,
        "totale_casi": 0
    },
    {
        "data": "2020-03-03 17:00:00",
        "stato": "ITA",
        "codice_regione": 15,
        "denominazione_regione": "Campania",
        "codice_provincia": 61,
        "denominazione_provincia": "Caserta",
        "sigla_provincia": "CE",
        "lat": 41.07465878,
        "long": 14.33240464,
        "totale_casi": 0
    },
    {
        "data": "2020-03-03 17:00:00",
        "stato": "ITA",
        "codice_regione": 15,
        "denominazione_regione": "Campania",
        "codice_provincia": 63,
        "denominazione_provincia": "Napoli",
        "sigla_provincia": "NA",
        "lat": 40.83956555,
        "long": 14.25084984,
        "totale_casi": 30
    },
    {
        "data": "2020-03-03 17:00:00",
        "stato": "ITA",
        "codice_regione": 15,
        "denominazione_regione": "Campania",
        "codice_provincia": 65,
        "denominazione_provincia": "Salerno",
        "sigla_provincia": "SA",
        "lat": 40.67821961,
        "long": 14.7594026,
        "totale_casi": 0
    },
    {
        "data": "2020-03-03 17:00:00",
        "stato": "ITA",
        "codice_regione": 15,
        "denominazione_regione": "Campania",
        "codice_provincia": 983,
        "denominazione_provincia": "In fase di definizione/aggiornamento",
        "sigla_provincia": "",
        "lat": 0,
        "long": 0,
        "totale_casi": 0
    },
    {
        "data": "2020-03-03 17:00:00",
        "stato": "ITA",
        "codice_regione": 8,
        "denominazione_regione": "Emilia Romagna",
        "codice_provincia": 37,
        "denominazione_provincia": "Bologna",
        "sigla_provincia": "BO",
        "lat": 44.49436681,
        "long": 11.3417208,
        "totale_casi": 6
    },
    {
        "data": "2020-03-03 17:00:00",
        "stato": "ITA",
        "codice_regione": 8,
        "denominazione_regione": "Emilia Romagna",
        "codice_provincia": 38,
        "denominazione_provincia": "Ferrara",
        "sigla_provincia": "FE",
        "lat": 44.83599085,
        "long": 11.61868934,
        "totale_casi": 0
    },
    {
        "data": "2020-03-03 17:00:00",
        "stato": "ITA",
        "codice_regione": 8,
        "denominazione_regione": "Emilia Romagna",
        "codice_provincia": 40,
        "denominazione_provincia": "Forlì-Cesena",
        "sigla_provincia": "FC",
        "lat": 44.22268559,
        "long": 12.04068608,
        "totale_casi": 1
    },
    {
        "data": "2020-03-03 17:00:00",
        "stato": "ITA",
        "codice_regione": 8,
        "denominazione_regione": "Emilia Romagna",
        "codice_provincia": 36,
        "denominazione_provincia": "Modena",
        "sigla_provincia": "MO",
        "lat": 44.64600009,
        "long": 10.92615487,
        "totale_casi": 33
    },
    {
        "data": "2020-03-03 17:00:00",
        "stato": "ITA",
        "codice_regione": 8,
        "denominazione_regione": "Emilia Romagna",
        "codice_provincia": 34,
        "denominazione_provincia": "Parma",
        "sigla_provincia": "PR",
        "lat": 44.80107394,
        "long": 10.32834985,
        "totale_casi": 84
    },
    {
        "data": "2020-03-03 17:00:00",
        "stato": "ITA",
        "codice_regione": 8,
        "denominazione_regione": "Emilia Romagna",
        "codice_provincia": 33,
        "denominazione_provincia": "Piacenza",
        "sigla_provincia": "PC",
        "lat": 45.05193462,
        "long": 9.692632596,
        "totale_casi": 256
    },
    {
        "data": "2020-03-03 17:00:00",
        "stato": "ITA",
        "codice_regione": 8,
        "denominazione_regione": "Emilia Romagna",
        "codice_provincia": 39,
        "denominazione_provincia": "Ravenna",
        "sigla_provincia": "RA",
        "lat": 44.41722493,
        "long": 12.19913936,
        "totale_casi": 2
    },
    {
        "data": "2020-03-03 17:00:00",
        "stato": "ITA",
        "codice_regione": 8,
        "denominazione_regione": "Emilia Romagna",
        "codice_provincia": 35,
        "denominazione_provincia": "Reggio nell'Emilia",
        "sigla_provincia": "RE",
        "lat": 44.69735289,
        "long": 10.63007973,
        "totale_casi": 14
    },
    {
        "data": "2020-03-03 17:00:00",
        "stato": "ITA",
        "codice_regione": 8,
        "denominazione_regione": "Emilia Romagna",
        "codice_provincia": 99,
        "denominazione_provincia": "Rimini",
        "sigla_provincia": "RN",
        "lat": 44.06090087,
        "long": 12.5656295,
        "totale_casi": 24
    },
    {
        "data": "2020-03-03 17:00:00",
        "stato": "ITA",
        "codice_regione": 8,
        "denominazione_regione": "Emilia Romagna",
        "codice_provincia": 984,
        "denominazione_provincia": "In fase di definizione/aggiornamento",
        "sigla_provincia": "",
        "lat": 0,
        "long": 0,
        "totale_casi": 0
    },
    {
        "data": "2020-03-03 17:00:00",
        "stato": "ITA",
        "codice_regione": 6,
        "denominazione_regione": "Friuli Venezia Giulia",
        "codice_provincia": 31,
        "denominazione_provincia": "Gorizia",
        "sigla_provincia": "GO",
        "lat": 45.94149817,
        "long": 13.62212502,
        "totale_casi": 3
    },
    {
        "data": "2020-03-03 17:00:00",
        "stato": "ITA",
        "codice_regione": 6,
        "denominazione_regione": "Friuli Venezia Giulia",
        "codice_provincia": 93,
        "denominazione_provincia": "Pordenone",
        "sigla_provincia": "PN",
        "lat": 45.95443546,
        "long": 12.66002909,
        "totale_casi": 0
    },
    {
        "data": "2020-03-03 17:00:00",
        "stato": "ITA",
        "codice_regione": 6,
        "denominazione_regione": "Friuli Venezia Giulia",
        "codice_provincia": 32,
        "denominazione_provincia": "Trieste",
        "sigla_provincia": "TS",
        "lat": 45.6494354,
        "long": 13.76813649,
        "totale_casi": 2
    },
    {
        "data": "2020-03-03 17:00:00",
        "stato": "ITA",
        "codice_regione": 6,
        "denominazione_regione": "Friuli Venezia Giulia",
        "codice_provincia": 30,
        "denominazione_provincia": "Udine",
        "sigla_provincia": "UD",
        "lat": 46.06255516,
        "long": 13.2348383,
        "totale_casi": 8
    },
    {
        "data": "2020-03-03 17:00:00",
        "stato": "ITA",
        "codice_regione": 6,
        "denominazione_regione": "Friuli Venezia Giulia",
        "codice_provincia": 985,
        "denominazione_provincia": "In fase di definizione/aggiornamento",
        "sigla_provincia": "",
        "lat": 0,
        "long": 0,
        "totale_casi": 0
    },
    {
        "data": "2020-03-03 17:00:00",
        "stato": "ITA",
        "codice_regione": 12,
        "denominazione_regione": "Lazio",
        "codice_provincia": 60,
        "denominazione_provincia": "Frosinone",
        "sigla_provincia": "FR",
        "lat": 41.63964569,
        "long": 13.35117161,
        "totale_casi": 0
    },
    {
        "data": "2020-03-03 17:00:00",
        "stato": "ITA",
        "codice_regione": 12,
        "denominazione_regione": "Lazio",
        "codice_provincia": 59,
        "denominazione_provincia": "Latina",
        "sigla_provincia": "LT",
        "lat": 41.46759465,
        "long": 12.90368482,
        "totale_casi": 0
    },
    {
        "data": "2020-03-03 17:00:00",
        "stato": "ITA",
        "codice_regione": 12,
        "denominazione_regione": "Lazio",
        "codice_provincia": 57,
        "denominazione_provincia": "Rieti",
        "sigla_provincia": "RI",
        "lat": 42.40488444,
        "long": 12.86205939,
        "totale_casi": 0
    },
    {
        "data": "2020-03-03 17:00:00",
        "stato": "ITA",
        "codice_regione": 12,
        "denominazione_regione": "Lazio",
        "codice_provincia": 58,
        "denominazione_provincia": "Roma",
        "sigla_provincia": "RM",
        "lat": 41.89277044,
        "long": 12.48366722,
        "totale_casi": 14
    },
    {
        "data": "2020-03-03 17:00:00",
        "stato": "ITA",
        "codice_regione": 12,
        "denominazione_regione": "Lazio",
        "codice_provincia": 56,
        "denominazione_provincia": "Viterbo",
        "sigla_provincia": "VT",
        "lat": 42.4173828,
        "long": 12.10473416,
        "totale_casi": 0
    },
    {
        "data": "2020-03-03 17:00:00",
        "stato": "ITA",
        "codice_regione": 12,
        "denominazione_regione": "Lazio",
        "codice_provincia": 986,
        "denominazione_provincia": "In fase di definizione/aggiornamento",
        "sigla_provincia": "",
        "lat": 0,
        "long": 0,
        "totale_casi": 0
    },
    {
        "data": "2020-03-03 17:00:00",
        "stato": "ITA",
        "codice_regione": 7,
        "denominazione_regione": "Liguria",
        "codice_provincia": 10,
        "denominazione_provincia": "Genova",
        "sigla_provincia": "GE",
        "lat": 44.41149314,
        "long": 8.9326992,
        "totale_casi": 1
    },
    {
        "data": "2020-03-03 17:00:00",
        "stato": "ITA",
        "codice_regione": 7,
        "denominazione_regione": "Liguria",
        "codice_provincia": 8,
        "denominazione_provincia": "Imperia",
        "sigla_provincia": "IM",
        "lat": 43.88570648,
        "long": 8.027850298,
        "totale_casi": 2
    },
    {
        "data": "2020-03-03 17:00:00",
        "stato": "ITA",
        "codice_regione": 7,
        "denominazione_regione": "Liguria",
        "codice_provincia": 11,
        "denominazione_provincia": "La Spezia",
        "sigla_provincia": "SP",
        "lat": 44.10704991,
        "long": 9.8281897,
        "totale_casi": 1
    },
    {
        "data": "2020-03-03 17:00:00",
        "stato": "ITA",
        "codice_regione": 7,
        "denominazione_regione": "Liguria",
        "codice_provincia": 9,
        "denominazione_provincia": "Savona",
        "sigla_provincia": "SV",
        "lat": 44.30750461,
        "long": 8.481108654,
        "totale_casi": 20
    },
    {
        "data": "2020-03-03 17:00:00",
        "stato": "ITA",
        "codice_regione": 7,
        "denominazione_regione": "Liguria",
        "codice_provincia": 987,
        "denominazione_provincia": "In fase di definizione/aggiornamento",
        "sigla_provincia": "",
        "lat": 0,
        "long": 0,
        "totale_casi": 0
    },
    {
        "data": "2020-03-03 17:00:00",
        "stato": "ITA",
        "codice_regione": 3,
        "denominazione_regione": "Lombardia",
        "codice_provincia": 16,
        "denominazione_provincia": "Bergamo",
        "sigla_provincia": "BG",
        "lat": 45.69441368,
        "long": 9.668424528,
        "totale_casi": 372
    },
    {
        "data": "2020-03-03 17:00:00",
        "stato": "ITA",
        "codice_regione": 3,
        "denominazione_regione": "Lombardia",
        "codice_provincia": 17,
        "denominazione_provincia": "Brescia",
        "sigla_provincia": "BS",
        "lat": 45.53993052,
        "long": 10.21910323,
        "totale_casi": 86
    },
    {
        "data": "2020-03-03 17:00:00",
        "stato": "ITA",
        "codice_regione": 3,
        "denominazione_regione": "Lombardia",
        "codice_provincia": 13,
        "denominazione_provincia": "Como",
        "sigla_provincia": "CO",
        "lat": 45.8099912,
        "long": 9.085159546,
        "totale_casi": 4
    },
    {
        "data": "2020-03-03 17:00:00",
        "stato": "ITA",
        "codice_regione": 3,
        "denominazione_regione": "Lombardia",
        "codice_provincia": 19,
        "denominazione_provincia": "Cremona",
        "sigla_provincia": "CR",
        "lat": 45.13336675,
        "long": 10.02420865,
        "totale_casi": 287
    },
    {
        "data": "2020-03-03 17:00:00",
        "stato": "ITA",
        "codice_regione": 3,
        "denominazione_regione": "Lombardia",
        "codice_provincia": 97,
        "denominazione_provincia": "Lecco",
        "sigla_provincia": "LC",
        "lat": 45.85575781,
        "long": 9.393392246,
        "totale_casi": 4
    },
    {
        "data": "2020-03-03 17:00:00",
        "stato": "ITA",
        "codice_regione": 3,
        "denominazione_regione": "Lombardia",
        "codice_provincia": 98,
        "denominazione_provincia": "Lodi",
        "sigla_provincia": "LO",
        "lat": 45.31440693,
        "long": 9.503720769,
        "totale_casi": 482
    },
    {
        "data": "2020-03-03 17:00:00",
        "stato": "ITA",
        "codice_regione": 3,
        "denominazione_regione": "Lombardia",
        "codice_provincia": 20,
        "denominazione_provincia": "Mantova",
        "sigla_provincia": "MN",
        "lat": 45.15726772,
        "long": 10.79277363,
        "totale_casi": 15
    },
    {
        "data": "2020-03-03 17:00:00",
        "stato": "ITA",
        "codice_regione": 3,
        "denominazione_regione": "Lombardia",
        "codice_provincia": 15,
        "denominazione_provincia": "Milano",
        "sigla_provincia": "MI",
        "lat": 45.46679409,
        "long": 9.190347404,
        "totale_casi": 93
    },
    {
        "data": "2020-03-03 17:00:00",
        "stato": "ITA",
        "codice_regione": 3,
        "denominazione_regione": "Lombardia",
        "codice_provincia": 108,
        "denominazione_provincia": "Monza e della Brianza",
        "sigla_provincia": "MB",
        "lat": 45.58439043,
        "long": 9.273582472,
        "totale_casi": 9
    },
    {
        "data": "2020-03-03 17:00:00",
        "stato": "ITA",
        "codice_regione": 3,
        "denominazione_regione": "Lombardia",
        "codice_provincia": 18,
        "denominazione_provincia": "Pavia",
        "sigla_provincia": "PV",
        "lat": 45.18509264,
        "long": 9.160157191,
        "totale_casi": 122
    },
    {
        "data": "2020-03-03 17:00:00",
        "stato": "ITA",
        "codice_regione": 3,
        "denominazione_regione": "Lombardia",
        "codice_provincia": 14,
        "denominazione_provincia": "Sondrio",
        "sigla_provincia": "SO",
        "lat": 46.17099261,
        "long": 9.87147489,
        "totale_casi": 3
    },
    {
        "data": "2020-03-03 17:00:00",
        "stato": "ITA",
        "codice_regione": 3,
        "denominazione_regione": "Lombardia",
        "codice_provincia": 12,
        "denominazione_provincia": "Varese",
        "sigla_provincia": "VA",
        "lat": 45.81701677,
        "long": 8.822868344,
        "totale_casi": 7
    },
    {
        "data": "2020-03-03 17:00:00",
        "stato": "ITA",
        "codice_regione": 3,
        "denominazione_regione": "Lombardia",
        "codice_provincia": 988,
        "denominazione_provincia": "In fase di definizione/aggiornamento",
        "sigla_provincia": "",
        "lat": 0,
        "long": 0,
        "totale_casi": 36
    },
    {
        "data": "2020-03-03 17:00:00",
        "stato": "ITA",
        "codice_regione": 11,
        "denominazione_regione": "Marche",
        "codice_provincia": 42,
        "denominazione_provincia": "Ancona",
        "sigla_provincia": "AN",
        "lat": 43.61675973,
        "long": 13.5188753,
        "totale_casi": 5
    },
    {
        "data": "2020-03-03 17:00:00",
        "stato": "ITA",
        "codice_regione": 11,
        "denominazione_regione": "Marche",
        "codice_provincia": 44,
        "denominazione_provincia": "Ascoli Piceno",
        "sigla_provincia": "AP",
        "lat": 42.85322304,
        "long": 13.57691127,
        "totale_casi": 0
    },
    {
        "data": "2020-03-03 17:00:00",
        "stato": "ITA",
        "codice_regione": 11,
        "denominazione_regione": "Marche",
        "codice_provincia": 109,
        "denominazione_provincia": "Fermo",
        "sigla_provincia": "FM",
        "lat": 43.16058534,
        "long": 13.71839535,
        "totale_casi": 0
    },
    {
        "data": "2020-03-03 17:00:00",
        "stato": "ITA",
        "codice_regione": 11,
        "denominazione_regione": "Marche",
        "codice_provincia": 43,
        "denominazione_provincia": "Macerata",
        "sigla_provincia": "MC",
        "lat": 43.30023926,
        "long": 13.45307182,
        "totale_casi": 1
    },
    {
        "data": "2020-03-03 17:00:00",
        "stato": "ITA",
        "codice_regione": 11,
        "denominazione_regione": "Marche",
        "codice_provincia": 41,
        "denominazione_provincia": "Pesaro e Urbino",
        "sigla_provincia": "PU",
        "lat": 43.91014021,
        "long": 12.91345989,
        "totale_casi": 55
    },
    {
        "data": "2020-03-03 17:00:00",
        "stato": "ITA",
        "codice_regione": 11,
        "denominazione_regione": "Marche",
        "codice_provincia": 989,
        "denominazione_provincia": "In fase di definizione/aggiornamento",
        "sigla_provincia": "",
        "lat": 0,
        "long": 0,
        "totale_casi": 0
    },
    {
        "data": "2020-03-03 17:00:00",
        "stato": "ITA",
        "codice_regione": 14,
        "denominazione_regione": "Molise",
        "codice_provincia": 70,
        "denominazione_provincia": "Campobasso",
        "sigla_provincia": "CB",
        "lat": 41.55774754,
        "long": 14.65916051,
        "totale_casi": 3
    },
    {
        "data": "2020-03-03 17:00:00",
        "stato": "ITA",
        "codice_regione": 14,
        "denominazione_regione": "Molise",
        "codice_provincia": 94,
        "denominazione_provincia": "Isernia",
        "sigla_provincia": "IS",
        "lat": 41.58800826,
        "long": 14.22575407,
        "totale_casi": 0
    },
    {
        "data": "2020-03-03 17:00:00",
        "stato": "ITA",
        "codice_regione": 14,
        "denominazione_regione": "Molise",
        "codice_provincia": 990,
        "denominazione_provincia": "In fase di definizione/aggiornamento",
        "sigla_provincia": "",
        "lat": 0,
        "long": 0,
        "totale_casi": 0
    },
    {
        "data": "2020-03-03 17:00:00",
        "stato": "ITA",
        "codice_regione": 1,
        "denominazione_regione": "Piemonte",
        "codice_provincia": 6,
        "denominazione_provincia": "Alessandria",
        "sigla_provincia": "AL",
        "lat": 44.91297351,
        "long": 8.615401155,
        "totale_casi": 1
    },
    {
        "data": "2020-03-03 17:00:00",
        "stato": "ITA",
        "codice_regione": 1,
        "denominazione_regione": "Piemonte",
        "codice_provincia": 5,
        "denominazione_provincia": "Asti",
        "sigla_provincia": "AT",
        "lat": 44.89912921,
        "long": 8.204142547,
        "totale_casi": 40
    },
    {
        "data": "2020-03-03 17:00:00",
        "stato": "ITA",
        "codice_regione": 1,
        "denominazione_regione": "Piemonte",
        "codice_provincia": 96,
        "denominazione_provincia": "Biella",
        "sigla_provincia": "BI",
        "lat": 45.5665112,
        "long": 8.054082167,
        "totale_casi": 0
    },
    {
        "data": "2020-03-03 17:00:00",
        "stato": "ITA",
        "codice_regione": 1,
        "denominazione_regione": "Piemonte",
        "codice_provincia": 4,
        "denominazione_provincia": "Cuneo",
        "sigla_provincia": "CN",
        "lat": 44.39329625,
        "long": 7.551171632,
        "totale_casi": 0
    },
    {
        "data": "2020-03-03 17:00:00",
        "stato": "ITA",
        "codice_regione": 1,
        "denominazione_regione": "Piemonte",
        "codice_provincia": 3,
        "denominazione_provincia": "Novara",
        "sigla_provincia": "NO",
        "lat": 45.44588506,
        "long": 8.621915884,
        "totale_casi": 3
    },
    {
        "data": "2020-03-03 17:00:00",
        "stato": "ITA",
        "codice_regione": 1,
        "denominazione_regione": "Piemonte",
        "codice_provincia": 1,
        "denominazione_provincia": "Torino",
        "sigla_provincia": "TO",
        "lat": 45.0732745,
        "long": 7.680687483,
        "totale_casi": 7
    },
    {
        "data": "2020-03-03 17:00:00",
        "stato": "ITA",
        "codice_regione": 1,
        "denominazione_regione": "Piemonte",
        "codice_provincia": 103,
        "denominazione_provincia": "Verbano-Cusio-Ossola",
        "sigla_provincia": "VB",
        "lat": 45.9214455,
        "long": 8.551078753,
        "totale_casi": 4
    },
    {
        "data": "2020-03-03 17:00:00",
        "stato": "ITA",
        "codice_regione": 1,
        "denominazione_regione": "Piemonte",
        "codice_provincia": 2,
        "denominazione_provincia": "Vercelli",
        "sigla_provincia": "VC",
        "lat": 45.32398135,
        "long": 8.423234312,
        "totale_casi": 1
    },
    {
        "data": "2020-03-03 17:00:00",
        "stato": "ITA",
        "codice_regione": 1,
        "denominazione_regione": "Piemonte",
        "codice_provincia": 991,
        "denominazione_provincia": "In fase di definizione/aggiornamento",
        "sigla_provincia": "",
        "lat": 0,
        "long": 0,
        "totale_casi": 0
    },
    {
        "data": "2020-03-03 17:00:00",
        "stato": "ITA",
        "codice_regione": 16,
        "denominazione_regione": "Puglia",
        "codice_provincia": 72,
        "denominazione_provincia": "Bari",
        "sigla_provincia": "BA",
        "lat": 41.12559576,
        "long": 16.86736689,
        "totale_casi": 2
    },
    {
        "data": "2020-03-03 17:00:00",
        "stato": "ITA",
        "codice_regione": 16,
        "denominazione_regione": "Puglia",
        "codice_provincia": 110,
        "denominazione_provincia": "Barletta-Andria-Trani",
        "sigla_provincia": "BT",
        "lat": 41.22705039,
        "long": 16.29520432,
        "totale_casi": 0
    },
    {
        "data": "2020-03-03 17:00:00",
        "stato": "ITA",
        "codice_regione": 16,
        "denominazione_regione": "Puglia",
        "codice_provincia": 74,
        "denominazione_provincia": "Brindisi",
        "sigla_provincia": "BR",
        "lat": 40.63848545,
        "long": 17.94601575,
        "totale_casi": 0
    },
    {
        "data": "2020-03-03 17:00:00",
        "stato": "ITA",
        "codice_regione": 16,
        "denominazione_regione": "Puglia",
        "codice_provincia": 71,
        "denominazione_provincia": "Foggia",
        "sigla_provincia": "FG",
        "lat": 41.46226865,
        "long": 15.54305094,
        "totale_casi": 1
    },
    {
        "data": "2020-03-03 17:00:00",
        "stato": "ITA",
        "codice_regione": 16,
        "denominazione_regione": "Puglia",
        "codice_provincia": 75,
        "denominazione_provincia": "Lecce",
        "sigla_provincia": "LE",
        "lat": 40.35354285,
        "long": 18.1718973,
        "totale_casi": 0
    },
    {
        "data": "2020-03-03 17:00:00",
        "stato": "ITA",
        "codice_regione": 16,
        "denominazione_regione": "Puglia",
        "codice_provincia": 73,
        "denominazione_provincia": "Taranto",
        "sigla_provincia": "TA",
        "lat": 40.47354739,
        "long": 17.23237181,
        "totale_casi": 3
    },
    {
        "data": "2020-03-03 17:00:00",
        "stato": "ITA",
        "codice_regione": 16,
        "denominazione_regione": "Puglia",
        "codice_provincia": 992,
        "denominazione_provincia": "In fase di definizione/aggiornamento",
        "sigla_provincia": "",
        "lat": 0,
        "long": 0,
        "totale_casi": 0
    },
    {
        "data": "2020-03-03 17:00:00",
        "stato": "ITA",
        "codice_regione": 20,
        "denominazione_regione": "Sardegna",
        "codice_provincia": 92,
        "denominazione_provincia": "Cagliari",
        "sigla_provincia": "CA",
        "lat": 39.21531192,
        "long": 9.110616306,
        "totale_casi": 1
    },
    {
        "data": "2020-03-03 17:00:00",
        "stato": "ITA",
        "codice_regione": 20,
        "denominazione_regione": "Sardegna",
        "codice_provincia": 91,
        "denominazione_provincia": "Nuoro",
        "sigla_provincia": "NU",
        "lat": 40.32318834,
        "long": 9.330296393,
        "totale_casi": 0
    },
    {
        "data": "2020-03-03 17:00:00",
        "stato": "ITA",
        "codice_regione": 20,
        "denominazione_regione": "Sardegna",
        "codice_provincia": 95,
        "denominazione_provincia": "Oristano",
        "sigla_provincia": "OR",
        "lat": 39.90381075,
        "long": 8.591183151,
        "totale_casi": 0
    },
    {
        "data": "2020-03-03 17:00:00",
        "stato": "ITA",
        "codice_regione": 20,
        "denominazione_regione": "Sardegna",
        "codice_provincia": 90,
        "denominazione_provincia": "Sassari",
        "sigla_provincia": "SS",
        "lat": 40.72667657,
        "long": 8.559667131,
        "totale_casi": 0
    },
    {
        "data": "2020-03-03 17:00:00",
        "stato": "ITA",
        "codice_regione": 20,
        "denominazione_regione": "Sardegna",
        "codice_provincia": 111,
        "denominazione_provincia": "Sud Sardegna",
        "sigla_provincia": "SU",
        "lat": 39.16641462,
        "long": 8.526242676,
        "totale_casi": 0
    },
    {
        "data": "2020-03-03 17:00:00",
        "stato": "ITA",
        "codice_regione": 20,
        "denominazione_regione": "Sardegna",
        "codice_provincia": 993,
        "denominazione_provincia": "In fase di definizione/aggiornamento",
        "sigla_provincia": "",
        "lat": 0,
        "long": 0,
        "totale_casi": 0
    },
    {
        "data": "2020-03-03 17:00:00",
        "stato": "ITA",
        "codice_regione": 19,
        "denominazione_regione": "Sicilia",
        "codice_provincia": 84,
        "denominazione_provincia": "Agrigento",
        "sigla_provincia": "AG",
        "lat": 37.30971088,
        "long": 13.5845749,
        "totale_casi": 0
    },
    {
        "data": "2020-03-03 17:00:00",
        "stato": "ITA",
        "codice_regione": 19,
        "denominazione_regione": "Sicilia",
        "codice_provincia": 85,
        "denominazione_provincia": "Caltanissetta",
        "sigla_provincia": "CL",
        "lat": 37.49213171,
        "long": 14.06184973,
        "totale_casi": 0
    },
    {
        "data": "2020-03-03 17:00:00",
        "stato": "ITA",
        "codice_regione": 19,
        "denominazione_regione": "Sicilia",
        "codice_provincia": 87,
        "denominazione_provincia": "Catania",
        "sigla_provincia": "CT",
        "lat": 37.50287803,
        "long": 15.08704691,
        "totale_casi": 1
    },
    {
        "data": "2020-03-03 17:00:00",
        "stato": "ITA",
        "codice_regione": 19,
        "denominazione_regione": "Sicilia",
        "codice_provincia": 86,
        "denominazione_provincia": "Enna",
        "sigla_provincia": "EN",
        "lat": 37.56705701,
        "long": 14.27909375,
        "totale_casi": 0
    },
    {
        "data": "2020-03-03 17:00:00",
        "stato": "ITA",
        "codice_regione": 19,
        "denominazione_regione": "Sicilia",
        "codice_provincia": 83,
        "denominazione_provincia": "Messina",
        "sigla_provincia": "ME",
        "lat": 38.19395845,
        "long": 15.55572302,
        "totale_casi": 0
    },
    {
        "data": "2020-03-03 17:00:00",
        "stato": "ITA",
        "codice_regione": 19,
        "denominazione_regione": "Sicilia",
        "codice_provincia": 82,
        "denominazione_provincia": "Palermo",
        "sigla_provincia": "PA",
        "lat": 38.11569725,
        "long": 13.3623567,
        "totale_casi": 3
    },
    {
        "data": "2020-03-03 17:00:00",
        "stato": "ITA",
        "codice_regione": 19,
        "denominazione_regione": "Sicilia",
        "codice_provincia": 88,
        "denominazione_provincia": "Ragusa",
        "sigla_provincia": "RG",
        "lat": 36.92509198,
        "long": 14.73069891,
        "totale_casi": 0
    },
    {
        "data": "2020-03-03 17:00:00",
        "stato": "ITA",
        "codice_regione": 19,
        "denominazione_regione": "Sicilia",
        "codice_provincia": 89,
        "denominazione_provincia": "Siracusa",
        "sigla_provincia": "SR",
        "lat": 37.05991687,
        "long": 15.29333182,
        "totale_casi": 0
    },
    {
        "data": "2020-03-03 17:00:00",
        "stato": "ITA",
        "codice_regione": 19,
        "denominazione_regione": "Sicilia",
        "codice_provincia": 81,
        "denominazione_provincia": "Trapani",
        "sigla_provincia": "TP",
        "lat": 38.01850065,
        "long": 12.51365684,
        "totale_casi": 0
    },
    {
        "data": "2020-03-03 17:00:00",
        "stato": "ITA",
        "codice_regione": 19,
        "denominazione_regione": "Sicilia",
        "codice_provincia": 994,
        "denominazione_provincia": "In fase di definizione/aggiornamento",
        "sigla_provincia": "",
        "lat": 0,
        "long": 0,
        "totale_casi": 3
    },
    {
        "data": "2020-03-03 17:00:00",
        "stato": "ITA",
        "codice_regione": 9,
        "denominazione_regione": "Toscana",
        "codice_provincia": 51,
        "denominazione_provincia": "Arezzo",
        "sigla_provincia": "AR",
        "lat": 43.46642752,
        "long": 11.88228844,
        "totale_casi": 2
    },
    {
        "data": "2020-03-03 17:00:00",
        "stato": "ITA",
        "codice_regione": 9,
        "denominazione_regione": "Toscana",
        "codice_provincia": 48,
        "denominazione_provincia": "Firenze",
        "sigla_provincia": "FI",
        "lat": 43.76923077,
        "long": 11.25588885,
        "totale_casi": 7
    },
    {
        "data": "2020-03-03 17:00:00",
        "stato": "ITA",
        "codice_regione": 9,
        "denominazione_regione": "Toscana",
        "codice_provincia": 53,
        "denominazione_provincia": "Grosseto",
        "sigla_provincia": "GR",
        "lat": 42.76026758,
        "long": 11.11356398,
        "totale_casi": 0
    },
    {
        "data": "2020-03-03 17:00:00",
        "stato": "ITA",
        "codice_regione": 9,
        "denominazione_regione": "Toscana",
        "codice_provincia": 49,
        "denominazione_provincia": "Livorno",
        "sigla_provincia": "LI",
        "lat": 43.55234873,
        "long": 10.3086781,
        "totale_casi": 0
    },
    {
        "data": "2020-03-03 17:00:00",
        "stato": "ITA",
        "codice_regione": 9,
        "denominazione_regione": "Toscana",
        "codice_provincia": 46,
        "denominazione_provincia": "Lucca",
        "sigla_provincia": "LU",
        "lat": 43.84432283,
        "long": 10.50151366,
        "totale_casi": 3
    },
    {
        "data": "2020-03-03 17:00:00",
        "stato": "ITA",
        "codice_regione": 9,
        "denominazione_regione": "Toscana",
        "codice_provincia": 45,
        "denominazione_provincia": "Massa Carrara",
        "sigla_provincia": "MS",
        "lat": 44.03674425,
        "long": 10.14173829,
        "totale_casi": 3
    },
    {
        "data": "2020-03-03 17:00:00",
        "stato": "ITA",
        "codice_regione": 9,
        "denominazione_regione": "Toscana",
        "codice_provincia": 50,
        "denominazione_provincia": "Pisa",
        "sigla_provincia": "PI",
        "lat": 43.71553206,
        "long": 10.40127259,
        "totale_casi": 0
    },
    {
        "data": "2020-03-03 17:00:00",
        "stato": "ITA",
        "codice_regione": 9,
        "denominazione_regione": "Toscana",
        "codice_provincia": 47,
        "denominazione_provincia": "Pistoia",
        "sigla_provincia": "PT",
        "lat": 43.933465,
        "long": 10.91734146,
        "totale_casi": 1
    },
    {
        "data": "2020-03-03 17:00:00",
        "stato": "ITA",
        "codice_regione": 9,
        "denominazione_regione": "Toscana",
        "codice_provincia": 100,
        "denominazione_provincia": "Prato",
        "sigla_provincia": "PO",
        "lat": 43.88062274,
        "long": 11.09703315,
        "totale_casi": 0
    },
    {
        "data": "2020-03-03 17:00:00",
        "stato": "ITA",
        "codice_regione": 9,
        "denominazione_regione": "Toscana",
        "codice_provincia": 52,
        "denominazione_provincia": "Siena",
        "sigla_provincia": "SI",
        "lat": 43.31816374,
        "long": 11.33190988,
        "totale_casi": 3
    },
    {
        "data": "2020-03-03 17:00:00",
        "stato": "ITA",
        "codice_regione": 9,
        "denominazione_regione": "Toscana",
        "codice_provincia": 995,
        "denominazione_provincia": "In fase di definizione/aggiornamento",
        "sigla_provincia": "",
        "lat": 0,
        "long": 0,
        "totale_casi": 0
    },
    {
        "data": "2020-03-03 17:00:00",
        "stato": "ITA",
        "codice_regione": 4,
        "denominazione_regione": "P.A. Trento",
        "codice_provincia": 22,
        "denominazione_provincia": "Trento",
        "sigla_provincia": "TN",
        "lat": 46.06893511,
        "long": 11.12123097,
        "totale_casi": 4
    },
    {
        "data": "2020-03-03 17:00:00",
        "stato": "ITA",
        "codice_regione": 4,
        "denominazione_regione": "P.A. Trento",
        "codice_provincia": 996,
        "denominazione_provincia": "In fase di definizione/aggiornamento",
        "sigla_provincia": "",
        "lat": 0,
        "long": 0,
        "totale_casi": 0
    },
    {
        "data": "2020-03-03 17:00:00",
        "stato": "ITA",
        "codice_regione": 10,
        "denominazione_regione": "Umbria",
        "codice_provincia": 54,
        "denominazione_provincia": "Perugia",
        "sigla_provincia": "PG",
        "lat": 43.10675841,
        "long": 12.38824698,
        "totale_casi": 1
    },
    {
        "data": "2020-03-03 17:00:00",
        "stato": "ITA",
        "codice_regione": 10,
        "denominazione_regione": "Umbria",
        "codice_provincia": 55,
        "denominazione_provincia": "Terni",
        "sigla_provincia": "TR",
        "lat": 42.56071258,
        "long": 12.6466875,
        "totale_casi": 1
    },
    {
        "data": "2020-03-03 17:00:00",
        "stato": "ITA",
        "codice_regione": 10,
        "denominazione_regione": "Umbria",
        "codice_provincia": 997,
        "denominazione_provincia": "In fase di definizione/aggiornamento",
        "sigla_provincia": "",
        "lat": 0,
        "long": 0,
        "totale_casi": 6
    },
    {
        "data": "2020-03-03 17:00:00",
        "stato": "ITA",
        "codice_regione": 2,
        "denominazione_regione": "Valle d'Aosta",
        "codice_provincia": 7,
        "denominazione_provincia": "Aosta",
        "sigla_provincia": "AO",
        "lat": 45.73750286,
        "long": 7.320149366,
        "totale_casi": 0
    },
    {
        "data": "2020-03-03 17:00:00",
        "stato": "ITA",
        "codice_regione": 2,
        "denominazione_regione": "Valle d'Aosta",
        "codice_provincia": 998,
        "denominazione_provincia": "In fase di definizione/aggiornamento",
        "sigla_provincia": "",
        "lat": 0,
        "long": 0,
        "totale_casi": 0
    },
    {
        "data": "2020-03-03 17:00:00",
        "stato": "ITA",
        "codice_regione": 5,
        "denominazione_regione": "Veneto",
        "codice_provincia": 25,
        "denominazione_provincia": "Belluno",
        "sigla_provincia": "BL",
        "lat": 46.13837528,
        "long": 12.21704167,
        "totale_casi": 5
    },
    {
        "data": "2020-03-03 17:00:00",
        "stato": "ITA",
        "codice_regione": 5,
        "denominazione_regione": "Veneto",
        "codice_provincia": 28,
        "denominazione_provincia": "Padova",
        "sigla_provincia": "PD",
        "lat": 45.40692987,
        "long": 11.87608718,
        "totale_casi": 144
    },
    {
        "data": "2020-03-03 17:00:00",
        "stato": "ITA",
        "codice_regione": 5,
        "denominazione_regione": "Veneto",
        "codice_provincia": 29,
        "denominazione_provincia": "Rovigo",
        "sigla_provincia": "RO",
        "lat": 45.07107289,
        "long": 11.79007,
        "totale_casi": 1
    },
    {
        "data": "2020-03-03 17:00:00",
        "stato": "ITA",
        "codice_regione": 5,
        "denominazione_regione": "Veneto",
        "codice_provincia": 26,
        "denominazione_provincia": "Treviso",
        "sigla_provincia": "TV",
        "lat": 45.66754571,
        "long": 12.24507363,
        "totale_casi": 82
    },
    {
        "data": "2020-03-03 17:00:00",
        "stato": "ITA",
        "codice_regione": 5,
        "denominazione_regione": "Veneto",
        "codice_provincia": 27,
        "denominazione_provincia": "Venezia",
        "sigla_provincia": "VE",
        "lat": 45.43490485,
        "long": 12.33845213,
        "totale_casi": 48
    },
    {
        "data": "2020-03-03 17:00:00",
        "stato": "ITA",
        "codice_regione": 5,
        "denominazione_regione": "Veneto",
        "codice_provincia": 23,
        "denominazione_provincia": "Verona",
        "sigla_provincia": "VR",
        "lat": 45.43839046,
        "long": 10.99352685,
        "totale_casi": 17
    },
    {
        "data": "2020-03-03 17:00:00",
        "stato": "ITA",
        "codice_regione": 5,
        "denominazione_regione": "Veneto",
        "codice_provincia": 24,
        "denominazione_provincia": "Vicenza",
        "sigla_provincia": "VI",
        "lat": 45.547497,
        "long": 11.54597109,
        "totale_casi": 5
    },
    {
        "data": "2020-03-03 17:00:00",
        "stato": "ITA",
        "codice_regione": 5,
        "denominazione_regione": "Veneto",
        "codice_provincia": 999,
        "denominazione_provincia": "In fase di definizione/aggiornamento",
        "sigla_provincia": "",
        "lat": 0,
        "long": 0,
        "totale_casi": 5
    },
    {
        "data": "2020-03-04 17:00:00",
        "stato": "ITA",
        "codice_regione": 13,
        "denominazione_regione": "Abruzzo",
        "codice_provincia": 69,
        "denominazione_provincia": "Chieti",
        "sigla_provincia": "CH",
        "lat": 42.35103167,
        "long": 14.16754574,
        "totale_casi": 0
    },
    {
        "data": "2020-03-04 17:00:00",
        "stato": "ITA",
        "codice_regione": 13,
        "denominazione_regione": "Abruzzo",
        "codice_provincia": 66,
        "denominazione_provincia": "L'Aquila",
        "sigla_provincia": "AQ",
        "lat": 42.35122196,
        "long": 13.39843823,
        "totale_casi": 1
    },
    {
        "data": "2020-03-04 17:00:00",
        "stato": "ITA",
        "codice_regione": 13,
        "denominazione_regione": "Abruzzo",
        "codice_provincia": 68,
        "denominazione_provincia": "Pescara",
        "sigla_provincia": "PE",
        "lat": 42.46458398,
        "long": 14.21364822,
        "totale_casi": 1
    },
    {
        "data": "2020-03-04 17:00:00",
        "stato": "ITA",
        "codice_regione": 13,
        "denominazione_regione": "Abruzzo",
        "codice_provincia": 67,
        "denominazione_provincia": "Teramo",
        "sigla_provincia": "TE",
        "lat": 42.6589177,
        "long": 13.70439971,
        "totale_casi": 3
    },
    {
        "data": "2020-03-04 17:00:00",
        "stato": "ITA",
        "codice_regione": 13,
        "denominazione_regione": "Abruzzo",
        "codice_provincia": 979,
        "denominazione_provincia": "In fase di definizione/aggiornamento",
        "sigla_provincia": "",
        "lat": 0,
        "long": 0,
        "totale_casi": 2
    },
    {
        "data": "2020-03-04 17:00:00",
[truncated: 663,285 more chars]
