# Supplementary material for: COVID-19 in Italy: Dataset of the Italian Civil Protection Department
Source: Data Brief. 2020 Apr 10;30:105526. doi: 10.1016/j.dib.2020.105526 (PMC7178485; doi:10.1016/j.dib.2020.105526)
Supplement: Supplementary file 2 [file mmc2.zip › COVID-19/dati-json/dpc-covid19-ita-regioni.json]

[
    {
        "data": "2020-02-24 18:00:00",
        "stato": "ITA",
        "codice_regione": 13,
        "denominazione_regione": "Abruzzo",
        "lat": 42.35122196,
        "long": 13.39843823,
        "ricoverati_con_sintomi": 0,
        "terapia_intensiva": 0,
        "totale_ospedalizzati": 0,
        "isolamento_domiciliare": 0,
        "totale_attualmente_positivi": 0,
        "nuovi_attualmente_positivi": 0,
        "dimessi_guariti": 0,
        "deceduti": 0,
        "totale_casi": 0,
        "tamponi": 5
    },
    {
        "data": "2020-02-24 18:00:00",
        "stato": "ITA",
        "codice_regione": 17,
        "denominazione_regione": "Basilicata",
        "lat": 40.63947052,
        "long": 15.80514834,
        "ricoverati_con_sintomi": 0,
        "terapia_intensiva": 0,
        "totale_ospedalizzati": 0,
        "isolamento_domiciliare": 0,
        "totale_attualmente_positivi": 0,
        "nuovi_attualmente_positivi": 0,
        "dimessi_guariti": 0,
        "deceduti": 0,
        "totale_casi": 0,
        "tamponi": 0
    },
    {
        "data": "2020-02-24 18:00:00",
        "stato": "ITA",
        "codice_regione": 4,
        "denominazione_regione": "P.A. Bolzano",
        "lat": 46.49933453,
        "long": 11.35662422,
        "ricoverati_con_sintomi": 0,
        "terapia_intensiva": 0,
        "totale_ospedalizzati": 0,
        "isolamento_domiciliare": 0,
        "totale_attualmente_positivi": 0,
        "nuovi_attualmente_positivi": 0,
        "dimessi_guariti": 0,
        "deceduti": 0,
        "totale_casi": 0,
        "tamponi": 1
    },
    {
        "data": "2020-02-24 18:00:00",
        "stato": "ITA",
        "codice_regione": 18,
        "denominazione_regione": "Calabria",
        "lat": 38.90597598,
        "long": 16.59440194,
        "ricoverati_con_sintomi": 0,
        "terapia_intensiva": 0,
        "totale_ospedalizzati": 0,
        "isolamento_domiciliare": 0,
        "totale_attualmente_positivi": 0,
        "nuovi_attualmente_positivi": 0,
        "dimessi_guariti": 0,
        "deceduti": 0,
        "totale_casi": 0,
        "tamponi": 1
    },
    {
        "data": "2020-02-24 18:00:00",
        "stato": "ITA",
        "codice_regione": 15,
        "denominazione_regione": "Campania",
        "lat": 40.83956555,
        "long": 14.25084984,
        "ricoverati_con_sintomi": 0,
        "terapia_intensiva": 0,
        "totale_ospedalizzati": 0,
        "isolamento_domiciliare": 0,
        "totale_attualmente_positivi": 0,
        "nuovi_attualmente_positivi": 0,
        "dimessi_guariti": 0,
        "deceduti": 0,
        "totale_casi": 0,
        "tamponi": 10
    },
    {
        "data": "2020-02-24 18:00:00",
        "stato": "ITA",
        "codice_regione": 8,
        "denominazione_regione": "Emilia Romagna",
        "lat": 44.49436681,
        "long": 11.3417208,
        "ricoverati_con_sintomi": 10,
        "terapia_intensiva": 2,
        "totale_ospedalizzati": 12,
        "isolamento_domiciliare": 6,
        "totale_attualmente_positivi": 18,
        "nuovi_attualmente_positivi": 18,
        "dimessi_guariti": 0,
        "deceduti": 0,
        "totale_casi": 18,
        "tamponi": 148
    },
    {
        "data": "2020-02-24 18:00:00",
        "stato": "ITA",
        "codice_regione": 6,
        "denominazione_regione": "Friuli Venezia Giulia",
        "lat": 45.6494354,
        "long": 13.76813649,
        "ricoverati_con_sintomi": 0,
        "terapia_intensiva": 0,
        "totale_ospedalizzati": 0,
        "isolamento_domiciliare": 0,
        "totale_attualmente_positivi": 0,
        "nuovi_attualmente_positivi": 0,
        "dimessi_guariti": 0,
        "deceduti": 0,
        "totale_casi": 0,
        "tamponi": 58
    },
    {
        "data": "2020-02-24 18:00:00",
        "stato": "ITA",
        "codice_regione": 12,
        "denominazione_regione": "Lazio",
        "lat": 41.89277044,
        "long": 12.48366722,
        "ricoverati_con_sintomi": 1,
        "terapia_intensiva": 1,
        "totale_ospedalizzati": 2,
        "isolamento_domiciliare": 0,
        "totale_attualmente_positivi": 2,
        "nuovi_attualmente_positivi": 2,
        "dimessi_guariti": 1,
        "deceduti": 0,
        "totale_casi": 3,
        "tamponi": 124
    },
    {
        "data": "2020-02-24 18:00:00",
        "stato": "ITA",
        "codice_regione": 7,
        "denominazione_regione": "Liguria",
        "lat": 44.41149315,
        "long": 8.9326992,
        "ricoverati_con_sintomi": 0,
        "terapia_intensiva": 0,
        "totale_ospedalizzati": 0,
        "isolamento_domiciliare": 0,
        "totale_attualmente_positivi": 0,
        "nuovi_attualmente_positivi": 0,
        "dimessi_guariti": 0,
        "deceduti": 0,
        "totale_casi": 0,
        "tamponi": 1
    },
    {
        "data": "2020-02-24 18:00:00",
        "stato": "ITA",
        "codice_regione": 3,
        "denominazione_regione": "Lombardia",
        "lat": 45.46679409,
        "long": 9.190347404,
        "ricoverati_con_sintomi": 76,
        "terapia_intensiva": 19,
        "totale_ospedalizzati": 95,
        "isolamento_domiciliare": 71,
        "totale_attualmente_positivi": 166,
        "nuovi_attualmente_positivi": 166,
        "dimessi_guariti": 0,
        "deceduti": 6,
        "totale_casi": 172,
        "tamponi": 1463
    },
    {
        "data": "2020-02-24 18:00:00",
        "stato": "ITA",
        "codice_regione": 11,
        "denominazione_regione": "Marche",
        "lat": 43.61675973,
        "long": 13.5188753,
        "ricoverati_con_sintomi": 0,
        "terapia_intensiva": 0,
        "totale_ospedalizzati": 0,
        "isolamento_domiciliare": 0,
        "totale_attualmente_positivi": 0,
        "nuovi_attualmente_positivi": 0,
        "dimessi_guariti": 0,
        "deceduti": 0,
        "totale_casi": 0,
        "tamponi": 16
    },
    {
        "data": "2020-02-24 18:00:00",
        "stato": "ITA",
        "codice_regione": 14,
        "denominazione_regione": "Molise",
        "lat": 41.55774754,
        "long": 14.65916051,
        "ricoverati_con_sintomi": 0,
        "terapia_intensiva": 0,
        "totale_ospedalizzati": 0,
        "isolamento_domiciliare": 0,
        "totale_attualmente_positivi": 0,
        "nuovi_attualmente_positivi": 0,
        "dimessi_guariti": 0,
        "deceduti": 0,
        "totale_casi": 0,
        "tamponi": 0
    },
    {
        "data": "2020-02-24 18:00:00",
        "stato": "ITA",
        "codice_regione": 1,
        "denominazione_regione": "Piemonte",
        "lat": 45.0732745,
        "long": 7.680687483,
        "ricoverati_con_sintomi": 2,
        "terapia_intensiva": 0,
        "totale_ospedalizzati": 2,
        "isolamento_domiciliare": 1,
        "totale_attualmente_positivi": 3,
        "nuovi_attualmente_positivi": 3,
        "dimessi_guariti": 0,
        "deceduti": 0,
        "totale_casi": 3,
        "tamponi": 141
    },
    {
        "data": "2020-02-24 18:00:00",
        "stato": "ITA",
        "codice_regione": 16,
        "denominazione_regione": "Puglia",
        "lat": 41.12559576,
        "long": 16.86736689,
        "ricoverati_con_sintomi": 0,
        "terapia_intensiva": 0,
        "totale_ospedalizzati": 0,
        "isolamento_domiciliare": 0,
        "totale_attualmente_positivi": 0,
        "nuovi_attualmente_positivi": 0,
        "dimessi_guariti": 0,
        "deceduti": 0,
        "totale_casi": 0,
        "tamponi": 0
    },
    {
        "data": "2020-02-24 18:00:00",
        "stato": "ITA",
        "codice_regione": 20,
        "denominazione_regione": "Sardegna",
        "lat": 39.21531192,
        "long": 9.110616306,
        "ricoverati_con_sintomi": 0,
        "terapia_intensiva": 0,
        "totale_ospedalizzati": 0,
        "isolamento_domiciliare": 0,
        "totale_attualmente_positivi": 0,
        "nuovi_attualmente_positivi": 0,
        "dimessi_guariti": 0,
        "deceduti": 0,
        "totale_casi": 0,
        "tamponi": 1
    },
    {
        "data": "2020-02-24 18:00:00",
        "stato": "ITA",
        "codice_regione": 19,
        "denominazione_regione": "Sicilia",
        "lat": 38.11569725,
        "long": 13.3623567,
        "ricoverati_con_sintomi": 0,
        "terapia_intensiva": 0,
        "totale_ospedalizzati": 0,
        "isolamento_domiciliare": 0,
        "totale_attualmente_positivi": 0,
        "nuovi_attualmente_positivi": 0,
        "dimessi_guariti": 0,
        "deceduti": 0,
        "totale_casi": 0,
        "tamponi": 5
    },
    {
        "data": "2020-02-24 18:00:00",
        "stato": "ITA",
        "codice_regione": 9,
        "denominazione_regione": "Toscana",
        "lat": 43.76923077,
        "long": 11.25588885,
        "ricoverati_con_sintomi": 0,
        "terapia_intensiva": 0,
        "totale_ospedalizzati": 0,
        "isolamento_domiciliare": 0,
        "totale_attualmente_positivi": 0,
        "nuovi_attualmente_positivi": 0,
        "dimessi_guariti": 0,
        "deceduti": 0,
        "totale_casi": 0,
        "tamponi": 140
    },
    {
        "data": "2020-02-24 18:00:00",
        "stato": "ITA",
        "codice_regione": 4,
        "denominazione_regione": "P.A. Trento",
        "lat": 46.06893511,
        "long": 11.12123097,
        "ricoverati_con_sintomi": 0,
        "terapia_intensiva": 0,
        "totale_ospedalizzati": 0,
        "isolamento_domiciliare": 0,
        "totale_attualmente_positivi": 0,
        "nuovi_attualmente_positivi": 0,
        "dimessi_guariti": 0,
        "deceduti": 0,
        "totale_casi": 0,
        "tamponi": 3
    },
    {
        "data": "2020-02-24 18:00:00",
        "stato": "ITA",
        "codice_regione": 10,
        "denominazione_regione": "Umbria",
        "lat": 43.10675841,
        "long": 12.38824698,
        "ricoverati_con_sintomi": 0,
        "terapia_intensiva": 0,
        "totale_ospedalizzati": 0,
        "isolamento_domiciliare": 0,
        "totale_attualmente_positivi": 0,
        "nuovi_attualmente_positivi": 0,
        "dimessi_guariti": 0,
        "deceduti": 0,
        "totale_casi": 0,
        "tamponi": 0
    },
    {
        "data": "2020-02-24 18:00:00",
        "stato": "ITA",
        "codice_regione": 2,
        "denominazione_regione": "Valle d'Aosta",
        "lat": 45.73750286,
        "long": 7.320149366,
        "ricoverati_con_sintomi": 0,
        "terapia_intensiva": 0,
        "totale_ospedalizzati": 0,
        "isolamento_domiciliare": 0,
        "totale_attualmente_positivi": 0,
        "nuovi_attualmente_positivi": 0,
        "dimessi_guariti": 0,
        "deceduti": 0,
        "totale_casi": 0,
        "tamponi": 7
    },
    {
        "data": "2020-02-24 18:00:00",
        "stato": "ITA",
        "codice_regione": 5,
        "denominazione_regione": "Veneto",
        "lat": 45.43490485,
        "long": 12.33845213,
        "ricoverati_con_sintomi": 12,
        "terapia_intensiva": 4,
        "totale_ospedalizzati": 16,
        "isolamento_domiciliare": 16,
        "totale_attualmente_positivi": 32,
        "nuovi_attualmente_positivi": 32,
        "dimessi_guariti": 0,
        "deceduti": 1,
        "totale_casi": 33,
        "tamponi": 2200
    },
    {
        "data": "2020-02-25 18:00:00",
        "stato": "ITA",
        "codice_regione": 13,
        "denominazione_regione": "Abruzzo",
        "lat": 42.35122196,
        "long": 13.39843823,
        "ricoverati_con_sintomi": 0,
        "terapia_intensiva": 0,
        "totale_ospedalizzati": 0,
        "isolamento_domiciliare": 0,
        "totale_attualmente_positivi": 0,
        "nuovi_attualmente_positivi": 0,
        "dimessi_guariti": 0,
        "deceduti": 0,
        "totale_casi": 0,
        "tamponi": 5
    },
    {
        "data": "2020-02-25 18:00:00",
        "stato": "ITA",
        "codice_regione": 17,
        "denominazione_regione": "Basilicata",
        "lat": 40.63947052,
        "long": 15.80514834,
        "ricoverati_con_sintomi": 0,
        "terapia_intensiva": 0,
        "totale_ospedalizzati": 0,
        "isolamento_domiciliare": 0,
        "totale_attualmente_positivi": 0,
        "nuovi_attualmente_positivi": 0,
        "dimessi_guariti": 0,
        "deceduti": 0,
        "totale_casi": 0,
        "tamponi": 0
    },
    {
        "data": "2020-02-25 18:00:00",
        "stato": "ITA",
        "codice_regione": 4,
        "denominazione_regione": "P.A. Bolzano",
        "lat": 46.49933453,
        "long": 11.35662422,
        "ricoverati_con_sintomi": 1,
        "terapia_intensiva": 0,
        "totale_ospedalizzati": 1,
        "isolamento_domiciliare": 0,
        "totale_attualmente_positivi": 1,
        "nuovi_attualmente_positivi": 1,
        "dimessi_guariti": 0,
        "deceduti": 0,
        "totale_casi": 1,
        "tamponi": 1
    },
    {
        "data": "2020-02-25 18:00:00",
        "stato": "ITA",
        "codice_regione": 18,
        "denominazione_regione": "Calabria",
        "lat": 38.90597598,
        "long": 16.59440194,
        "ricoverati_con_sintomi": 0,
        "terapia_intensiva": 0,
        "totale_ospedalizzati": 0,
        "isolamento_domiciliare": 0,
        "totale_attualmente_positivi": 0,
        "nuovi_attualmente_positivi": 0,
        "dimessi_guariti": 0,
        "deceduti": 0,
        "totale_casi": 0,
        "tamponi": 2
    },
    {
        "data": "2020-02-25 18:00:00",
        "stato": "ITA",
        "codice_regione": 15,
        "denominazione_regione": "Campania",
        "lat": 40.83956555,
        "long": 14.25084984,
        "ricoverati_con_sintomi": 0,
        "terapia_intensiva": 0,
        "totale_ospedalizzati": 0,
        "isolamento_domiciliare": 0,
        "totale_attualmente_positivi": 0,
        "nuovi_attualmente_positivi": 0,
        "dimessi_guariti": 0,
        "deceduti": 0,
        "totale_casi": 0,
        "tamponi": 10
    },
    {
        "data": "2020-02-25 18:00:00",
        "stato": "ITA",
        "codice_regione": 8,
        "denominazione_regione": "Emilia Romagna",
        "lat": 44.49436681,
        "long": 11.3417208,
        "ricoverati_con_sintomi": 15,
        "terapia_intensiva": 2,
        "totale_ospedalizzati": 17,
        "isolamento_domiciliare": 9,
        "totale_attualmente_positivi": 26,
        "nuovi_attualmente_positivi": 8,
        "dimessi_guariti": 0,
        "deceduti": 0,
        "totale_casi": 26,
        "tamponi": 391
    },
    {
        "data": "2020-02-25 18:00:00",
        "stato": "ITA",
        "codice_regione": 6,
        "denominazione_regione": "Friuli Venezia Giulia",
        "lat": 45.6494354,
        "long": 13.76813649,
        "ricoverati_con_sintomi": 0,
        "terapia_intensiva": 0,
        "totale_ospedalizzati": 0,
        "isolamento_domiciliare": 0,
        "totale_attualmente_positivi": 0,
        "nuovi_attualmente_positivi": 0,
        "dimessi_guariti": 0,
        "deceduti": 0,
        "totale_casi": 0,
        "tamponi": 89
    },
    {
        "data": "2020-02-25 18:00:00",
        "stato": "ITA",
        "codice_regione": 12,
        "denominazione_regione": "Lazio",
        "lat": 41.89277044,
        "long": 12.48366722,
        "ricoverati_con_sintomi": 1,
        "terapia_intensiva": 1,
        "totale_ospedalizzati": 2,
        "isolamento_domiciliare": 0,
        "totale_attualmente_positivi": 2,
        "nuovi_attualmente_positivi": 0,
        "dimessi_guariti": 1,
        "deceduti": 0,
        "totale_casi": 3,
        "tamponi": 124
    },
    {
        "data": "2020-02-25 18:00:00",
        "stato": "ITA",
        "codice_regione": 7,
        "denominazione_regione": "Liguria",
        "lat": 44.41149315,
        "long": 8.9326992,
        "ricoverati_con_sintomi": 1,
        "terapia_intensiva": 0,
        "totale_ospedalizzati": 1,
        "isolamento_domiciliare": 0,
        "totale_attualmente_positivi": 1,
        "nuovi_attualmente_positivi": 1,
        "dimessi_guariti": 0,
        "deceduti": 0,
        "totale_casi": 1,
        "tamponi": 39
    },
    {
        "data": "2020-02-25 18:00:00",
        "stato": "ITA",
        "codice_regione": 3,
        "denominazione_regione": "Lombardia",
        "lat": 45.46679409,
        "long": 9.190347404,
        "ricoverati_con_sintomi": 79,
        "terapia_intensiva": 25,
        "totale_ospedalizzati": 104,
        "isolamento_domiciliare": 127,
        "totale_attualmente_positivi": 231,
        "nuovi_attualmente_positivi": 65,
        "dimessi_guariti": 0,
        "deceduti": 9,
        "totale_casi": 240,
        "tamponi": 3700
    },
    {
        "data": "2020-02-25 18:00:00",
        "stato": "ITA",
        "codice_regione": 11,
        "denominazione_regione": "Marche",
        "lat": 43.61675973,
        "long": 13.5188753,
        "ricoverati_con_sintomi": 0,
        "terapia_intensiva": 0,
        "totale_ospedalizzati": 0,
        "isolamento_domiciliare": 0,
        "totale_attualmente_positivi": 0,
        "nuovi_attualmente_positivi": 0,
        "dimessi_guariti": 0,
        "deceduti": 0,
        "totale_casi": 0,
        "tamponi": 21
    },
    {
        "data": "2020-02-25 18:00:00",
        "stato": "ITA",
        "codice_regione": 14,
        "denominazione_regione": "Molise",
        "lat": 41.55774754,
        "long": 14.65916051,
        "ricoverati_con_sintomi": 0,
        "terapia_intensiva": 0,
        "totale_ospedalizzati": 0,
        "isolamento_domiciliare": 0,
        "totale_attualmente_positivi": 0,
        "nuovi_attualmente_positivi": 0,
        "dimessi_guariti": 0,
        "deceduti": 0,
        "totale_casi": 0,
        "tamponi": 0
    },
    {
        "data": "2020-02-25 18:00:00",
        "stato": "ITA",
        "codice_regione": 1,
        "denominazione_regione": "Piemonte",
        "lat": 45.0732745,
        "long": 7.680687483,
        "ricoverati_con_sintomi": 2,
        "terapia_intensiva": 0,
        "totale_ospedalizzati": 2,
        "isolamento_domiciliare": 1,
        "totale_attualmente_positivi": 3,
        "nuovi_attualmente_positivi": 0,
        "dimessi_guariti": 0,
        "deceduti": 0,
        "totale_casi": 3,
        "tamponi": 141
    },
    {
        "data": "2020-02-25 18:00:00",
        "stato": "ITA",
        "codice_regione": 16,
        "denominazione_regione": "Puglia",
        "lat": 41.12559576,
        "long": 16.86736689,
        "ricoverati_con_sintomi": 0,
        "terapia_intensiva": 0,
        "totale_ospedalizzati": 0,
        "isolamento_domiciliare": 0,
        "totale_attualmente_positivi": 0,
        "nuovi_attualmente_positivi": 0,
        "dimessi_guariti": 0,
        "deceduti": 0,
        "totale_casi": 0,
        "tamponi": 0
    },
    {
        "data": "2020-02-25 18:00:00",
        "stato": "ITA",
        "codice_regione": 20,
        "denominazione_regione": "Sardegna",
        "lat": 39.21531192,
        "long": 9.110616306,
        "ricoverati_con_sintomi": 0,
        "terapia_intensiva": 0,
        "totale_ospedalizzati": 0,
        "isolamento_domiciliare": 0,
        "totale_attualmente_positivi": 0,
        "nuovi_attualmente_positivi": 0,
        "dimessi_guariti": 0,
        "deceduti": 0,
        "totale_casi": 0,
        "tamponi": 1
    },
    {
        "data": "2020-02-25 18:00:00",
        "stato": "ITA",
        "codice_regione": 19,
        "denominazione_regione": "Sicilia",
        "lat": 38.11569725,
        "long": 13.3623567,
        "ricoverati_con_sintomi": 1,
        "terapia_intensiva": 0,
        "totale_ospedalizzati": 2,
        "isolamento_domiciliare": 2,
        "totale_attualmente_positivi": 3,
        "nuovi_attualmente_positivi": 3,
        "dimessi_guariti": 0,
        "deceduti": 0,
        "totale_casi": 3,
        "tamponi": 5
    },
    {
        "data": "2020-02-25 18:00:00",
        "stato": "ITA",
        "codice_regione": 9,
        "denominazione_regione": "Toscana",
        "lat": 43.76923077,
        "long": 11.25588885,
        "ricoverati_con_sintomi": 2,
        "terapia_intensiva": 0,
        "totale_ospedalizzati": 2,
        "isolamento_domiciliare": 0,
        "totale_attualmente_positivi": 2,
        "nuovi_attualmente_positivi": 2,
        "dimessi_guariti": 0,
        "deceduti": 0,
        "totale_casi": 2,
        "tamponi": 296
    },
    {
        "data": "2020-02-25 18:00:00",
        "stato": "ITA",
        "codice_regione": 4,
        "denominazione_regione": "P.A. Trento",
        "lat": 46.06893511,
        "long": 11.12123097,
        "ricoverati_con_sintomi": 0,
        "terapia_intensiva": 0,
        "totale_ospedalizzati": 0,
        "isolamento_domiciliare": 0,
        "totale_attualmente_positivi": 0,
        "nuovi_attualmente_positivi": 0,
        "dimessi_guariti": 0,
        "deceduti": 0,
        "totale_casi": 0,
        "tamponi": 3
    },
    {
        "data": "2020-02-25 18:00:00",
        "stato": "ITA",
        "codice_regione": 10,
        "denominazione_regione": "Umbria",
        "lat": 43.10675841,
        "long": 12.38824698,
        "ricoverati_con_sintomi": 0,
        "terapia_intensiva": 0,
        "totale_ospedalizzati": 0,
        "isolamento_domiciliare": 0,
        "totale_attualmente_positivi": 0,
        "nuovi_attualmente_positivi": 0,
        "dimessi_guariti": 0,
        "deceduti": 0,
        "totale_casi": 0,
        "tamponi": 8
    },
    {
        "data": "2020-02-25 18:00:00",
        "stato": "ITA",
        "codice_regione": 2,
        "denominazione_regione": "Valle d'Aosta",
        "lat": 45.73750286,
        "long": 7.320149366,
        "ricoverati_con_sintomi": 0,
        "terapia_intensiva": 0,
        "totale_ospedalizzati": 0,
        "isolamento_domiciliare": 0,
        "totale_attualmente_positivi": 0,
        "nuovi_attualmente_positivi": 0,
        "dimessi_guariti": 0,
        "deceduti": 0,
        "totale_casi": 0,
        "tamponi": 7
    },
    {
        "data": "2020-02-25 18:00:00",
        "stato": "ITA",
        "codice_regione": 5,
        "denominazione_regione": "Veneto",
        "lat": 45.43490485,
        "long": 12.33845213,
        "ricoverati_con_sintomi": 12,
        "terapia_intensiva": 7,
        "totale_ospedalizzati": 19,
        "isolamento_domiciliare": 23,
        "totale_attualmente_positivi": 42,
        "nuovi_attualmente_positivi": 10,
        "dimessi_guariti": 0,
        "deceduti": 1,
        "totale_casi": 43,
        "tamponi": 3780
    },
    {
        "data": "2020-02-26 18:00:00",
        "stato": "ITA",
        "codice_regione": 13,
        "denominazione_regione": "Abruzzo",
        "lat": 42.35122196,
        "long": 13.39843823,
        "ricoverati_con_sintomi": 0,
        "terapia_intensiva": 0,
        "totale_ospedalizzati": 0,
        "isolamento_domiciliare": 0,
        "totale_attualmente_positivi": 0,
        "nuovi_attualmente_positivi": 0,
        "dimessi_guariti": 0,
        "deceduti": 0,
        "totale_casi": 0,
        "tamponi": 13
    },
    {
        "data": "2020-02-26 18:00:00",
        "stato": "ITA",
        "codice_regione": 17,
        "denominazione_regione": "Basilicata",
        "lat": 40.63947052,
        "long": 15.80514834,
        "ricoverati_con_sintomi": 0,
        "terapia_intensiva": 0,
        "totale_ospedalizzati": 0,
        "isolamento_domiciliare": 0,
        "totale_attualmente_positivi": 0,
        "nuovi_attualmente_positivi": 0,
        "dimessi_guariti": 0,
        "deceduti": 0,
        "totale_casi": 0,
        "tamponi": 0
    },
    {
        "data": "2020-02-26 18:00:00",
        "stato": "ITA",
        "codice_regione": 4,
        "denominazione_regione": "P.A. Bolzano",
        "lat": 46.49933453,
        "long": 11.35662422,
        "ricoverati_con_sintomi": 1,
        "terapia_intensiva": 0,
        "totale_ospedalizzati": 1,
        "isolamento_domiciliare": 0,
        "totale_attualmente_positivi": 1,
        "nuovi_attualmente_positivi": 0,
        "dimessi_guariti": 0,
        "deceduti": 0,
        "totale_casi": 1,
        "tamponi": 1
    },
    {
        "data": "2020-02-26 18:00:00",
        "stato": "ITA",
        "codice_regione": 18,
        "denominazione_regione": "Calabria",
        "lat": 38.90597598,
        "long": 16.59440194,
        "ricoverati_con_sintomi": 0,
        "terapia_intensiva": 0,
        "totale_ospedalizzati": 0,
        "isolamento_domiciliare": 0,
        "totale_attualmente_positivi": 0,
        "nuovi_attualmente_positivi": 0,
        "dimessi_guariti": 0,
        "deceduti": 0,
        "totale_casi": 0,
        "tamponi": 3
    },
    {
        "data": "2020-02-26 18:00:00",
        "stato": "ITA",
        "codice_regione": 15,
        "denominazione_regione": "Campania",
        "lat": 40.83956555,
        "long": 14.25084984,
        "ricoverati_con_sintomi": 0,
        "terapia_intensiva": 0,
        "totale_ospedalizzati": 0,
        "isolamento_domiciliare": 0,
        "totale_attualmente_positivi": 0,
        "nuovi_attualmente_positivi": 0,
        "dimessi_guariti": 0,
        "deceduti": 0,
        "totale_casi": 0,
        "tamponi": 10
    },
    {
        "data": "2020-02-26 18:00:00",
        "stato": "ITA",
        "codice_regione": 8,
        "denominazione_regione": "Emilia Romagna",
        "lat": 44.49436681,
        "long": 11.3417208,
        "ricoverati_con_sintomi": 20,
        "terapia_intensiva": 3,
        "totale_ospedalizzati": 23,
        "isolamento_domiciliare": 23,
        "totale_attualmente_positivi": 46,
        "nuovi_attualmente_positivi": 20,
        "dimessi_guariti": 0,
        "deceduti": 1,
        "totale_casi": 47,
        "tamponi": 577
    },
    {
        "data": "2020-02-26 18:00:00",
        "stato": "ITA",
        "codice_regione": 6,
        "denominazione_regione": "Friuli Venezia Giulia",
        "lat": 45.6494354,
        "long": 13.76813649,
        "ricoverati_con_sintomi": 0,
        "terapia_intensiva": 0,
        "totale_ospedalizzati": 0,
        "isolamento_domiciliare": 0,
        "totale_attualmente_positivi": 0,
        "nuovi_attualmente_positivi": 0,
        "dimessi_guariti": 0,
        "deceduti": 0,
        "totale_casi": 0,
        "tamponi": 114
    },
    {
        "data": "2020-02-26 18:00:00",
        "stato": "ITA",
        "codice_regione": 12,
        "denominazione_regione": "Lazio",
        "lat": 41.89277044,
        "long": 12.48366722,
        "ricoverati_con_sintomi": 0,
        "terapia_intensiva": 0,
        "totale_ospedalizzati": 0,
        "isolamento_domiciliare": 0,
        "totale_attualmente_positivi": 0,
        "nuovi_attualmente_positivi": -2,
        "dimessi_guariti": 3,
        "deceduti": 0,
        "totale_casi": 3,
        "tamponi": 124
    },
    {
        "data": "2020-02-26 18:00:00",
        "stato": "ITA",
        "codice_regione": 7,
        "denominazione_regione": "Liguria",
        "lat": 44.41149315,
        "long": 8.9326992,
        "ricoverati_con_sintomi": 6,
        "terapia_intensiva": 0,
        "totale_ospedalizzati": 6,
        "isolamento_domiciliare": 5,
        "totale_attualmente_positivi": 11,
        "nuovi_attualmente_positivi": 10,
        "dimessi_guariti": 0,
        "deceduti": 0,
        "totale_casi": 11,
        "tamponi": 66
    },
    {
        "data": "2020-02-26 18:00:00",
        "stato": "ITA",
        "codice_regione": 3,
        "denominazione_regione": "Lombardia",
        "lat": 45.46679409,
        "long": 9.190347404,
        "ricoverati_con_sintomi": 79,
        "terapia_intensiva": 25,
        "totale_ospedalizzati": 104,
        "isolamento_domiciliare": 145,
        "totale_attualmente_positivi": 249,
        "nuovi_attualmente_positivi": 18,
        "dimessi_guariti": 0,
        "deceduti": 9,
        "totale_casi": 258,
        "tamponi": 3208
    },
    {
        "data": "2020-02-26 18:00:00",
        "stato": "ITA",
        "codice_regione": 11,
        "denominazione_regione": "Marche",
        "lat": 43.61675973,
        "long": 13.5188753,
        "ricoverati_con_sintomi": 1,
        "terapia_intensiva": 0,
        "totale_ospedalizzati": 1,
        "isolamento_domiciliare": 0,
        "totale_attualmente_positivi": 1,
        "nuovi_attualmente_positivi": 1,
        "dimessi_guariti": 0,
        "deceduti": 0,
        "totale_casi": 1,
        "tamponi": 28
    },
    {
        "data": "2020-02-26 18:00:00",
        "stato": "ITA",
        "codice_regione": 14,
        "denominazione_regione": "Molise",
        "lat": 41.55774754,
        "long": 14.65916051,
        "ricoverati_con_sintomi": 0,
        "terapia_intensiva": 0,
        "totale_ospedalizzati": 0,
        "isolamento_domiciliare": 0,
        "totale_attualmente_positivi": 0,
        "nuovi_attualmente_positivi": 0,
        "dimessi_guariti": 0,
        "deceduti": 0,
        "totale_casi": 0,
        "tamponi": 0
    },
    {
        "data": "2020-02-26 18:00:00",
        "stato": "ITA",
        "codice_regione": 1,
        "denominazione_regione": "Piemonte",
        "lat": 45.0732745,
        "long": 7.680687483,
        "ricoverati_con_sintomi": 2,
        "terapia_intensiva": 0,
        "totale_ospedalizzati": 2,
        "isolamento_domiciliare": 1,
        "totale_attualmente_positivi": 3,
        "nuovi_attualmente_positivi": 0,
        "dimessi_guariti": 0,
        "deceduti": 0,
        "totale_casi": 3,
        "tamponi": 156
    },
    {
        "data": "2020-02-26 18:00:00",
        "stato": "ITA",
        "codice_regione": 16,
        "denominazione_regione": "Puglia",
        "lat": 41.12559576,
        "long": 16.86736689,
        "ricoverati_con_sintomi": 0,
        "terapia_intensiva": 0,
        "totale_ospedalizzati": 0,
        "isolamento_domiciliare": 0,
        "totale_attualmente_positivi": 0,
        "nuovi_attualmente_positivi": 0,
        "dimessi_guariti": 0,
        "deceduti": 0,
        "totale_casi": 0,
        "tamponi": 0
    },
    {
        "data": "2020-02-26 18:00:00",
        "stato": "ITA",
        "codice_regione": 20,
        "denominazione_regione": "Sardegna",
        "lat": 39.21531192,
        "long": 9.110616306,
        "ricoverati_con_sintomi": 0,
        "terapia_intensiva": 0,
        "totale_ospedalizzati": 0,
        "isolamento_domiciliare": 0,
        "totale_attualmente_positivi": 0,
        "nuovi_attualmente_positivi": 0,
        "dimessi_guariti": 0,
        "deceduti": 0,
        "totale_casi": 0,
        "tamponi": 1
    },
    {
        "data": "2020-02-26 18:00:00",
        "stato": "ITA",
        "codice_regione": 19,
        "denominazione_regione": "Sicilia",
        "lat": 38.11569725,
        "long": 13.3623567,
        "ricoverati_con_sintomi": 1,
        "terapia_intensiva": 0,
        "totale_ospedalizzati": 1,
        "isolamento_domiciliare": 2,
        "totale_attualmente_positivi": 3,
        "nuovi_attualmente_positivi": 0,
        "dimessi_guariti": 0,
        "deceduti": 0,
        "totale_casi": 3,
        "tamponi": 5
    },
    {
        "data": "2020-02-26 18:00:00",
        "stato": "ITA",
        "codice_regione": 9,
        "denominazione_regione": "Toscana",
        "lat": 43.76923077,
        "long": 11.25588885,
        "ricoverati_con_sintomi": 2,
        "terapia_intensiva": 0,
        "totale_ospedalizzati": 2,
        "isolamento_domiciliare": 0,
        "totale_attualmente_positivi": 2,
        "nuovi_attualmente_positivi": 0,
        "dimessi_guariti": 0,
        "deceduti": 0,
        "totale_casi": 2,
        "tamponi": 363
    },
    {
        "data": "2020-02-26 18:00:00",
        "stato": "ITA",
        "codice_regione": 4,
        "denominazione_regione": "P.A. Trento",
        "lat": 46.06893511,
        "long": 11.12123097,
        "ricoverati_con_sintomi": 0,
        "terapia_intensiva": 0,
        "totale_ospedalizzati": 0,
        "isolamento_domiciliare": 0,
        "totale_attualmente_positivi": 0,
        "nuovi_attualmente_positivi": 0,
        "dimessi_guariti": 0,
        "deceduti": 0,
        "totale_casi": 0,
        "tamponi": 3
    },
    {
        "data": "2020-02-26 18:00:00",
        "stato": "ITA",
        "codice_regione": 10,
        "denominazione_regione": "Umbria",
        "lat": 43.10675841,
        "long": 12.38824698,
        "ricoverati_con_sintomi": 0,
        "terapia_intensiva": 0,
        "totale_ospedalizzati": 0,
        "isolamento_domiciliare": 0,
        "totale_attualmente_positivi": 0,
        "nuovi_attualmente_positivi": 0,
        "dimessi_guariti": 0,
        "deceduti": 0,
        "totale_casi": 0,
        "tamponi": 8
    },
    {
        "data": "2020-02-26 18:00:00",
        "stato": "ITA",
        "codice_regione": 2,
        "denominazione_regione": "Valle d'Aosta",
        "lat": 45.73750286,
        "long": 7.320149366,
        "ricoverati_con_sintomi": 0,
        "terapia_intensiva": 0,
        "totale_ospedalizzati": 0,
        "isolamento_domiciliare": 0,
        "totale_attualmente_positivi": 0,
        "nuovi_attualmente_positivi": 0,
        "dimessi_guariti": 0,
        "deceduti": 0,
        "totale_casi": 0,
        "tamponi": 7
    },
    {
        "data": "2020-02-26 18:00:00",
        "stato": "ITA",
        "codice_regione": 5,
        "denominazione_regione": "Veneto",
        "lat": 45.43490485,
        "long": 12.33845213,
        "ricoverati_con_sintomi": 16,
        "terapia_intensiva": 8,
        "totale_ospedalizzati": 24,
        "isolamento_domiciliare": 45,
        "totale_attualmente_positivi": 69,
        "nuovi_attualmente_positivi": 27,
        "dimessi_guariti": 0,
        "deceduti": 2,
        "totale_casi": 71,
        "tamponi": 4900
    },
    {
        "data": "2020-02-27 18:00:00",
        "stato": "ITA",
        "codice_regione": 13,
        "denominazione_regione": "Abruzzo",
        "lat": 42.35122196,
        "long": 13.39843823,
        "ricoverati_con_sintomi": 1,
        "terapia_intensiva": 0,
        "totale_ospedalizzati": 1,
        "isolamento_domiciliare": 0,
        "totale_attualmente_positivi": 1,
        "nuovi_attualmente_positivi": 1,
        "dimessi_guariti": 0,
        "deceduti": 0,
        "totale_casi": 1,
        "tamponi": 33
    },
    {
        "data": "2020-02-27 18:00:00",
        "stato": "ITA",
        "codice_regione": 17,
        "denominazione_regione": "Basilicata",
        "lat": 40.63947052,
        "long": 15.80514834,
        "ricoverati_con_sintomi": 0,
        "terapia_intensiva": 0,
        "totale_ospedalizzati": 0,
        "isolamento_domiciliare": 0,
        "totale_attualmente_positivi": 0,
        "nuovi_attualmente_positivi": 0,
        "dimessi_guariti": 0,
        "deceduti": 0,
        "totale_casi": 0,
        "tamponi": 0
    },
    {
        "data": "2020-02-27 18:00:00",
        "stato": "ITA",
        "codice_regione": 4,
        "denominazione_regione": "P.A. Bolzano",
        "lat": 46.49933453,
        "long": 11.35662422,
        "ricoverati_con_sintomi": 1,
        "terapia_intensiva": 0,
        "totale_ospedalizzati": 1,
        "isolamento_domiciliare": 0,
        "totale_attualmente_positivi": 1,
        "nuovi_attualmente_positivi": 0,
        "dimessi_guariti": 0,
        "deceduti": 0,
        "totale_casi": 1,
        "tamponi": 2
    },
    {
        "data": "2020-02-27 18:00:00",
        "stato": "ITA",
        "codice_regione": 18,
        "denominazione_regione": "Calabria",
        "lat": 38.90597598,
        "long": 16.59440194,
        "ricoverati_con_sintomi": 0,
        "terapia_intensiva": 0,
        "totale_ospedalizzati": 0,
        "isolamento_domiciliare": 0,
        "totale_attualmente_positivi": 0,
        "nuovi_attualmente_positivi": 0,
        "dimessi_guariti": 0,
        "deceduti": 0,
        "totale_casi": 0,
        "tamponi": 14
    },
    {
        "data": "2020-02-27 18:00:00",
        "stato": "ITA",
        "codice_regione": 15,
        "denominazione_regione": "Campania",
        "lat": 40.83956555,
        "long": 14.25084984,
        "ricoverati_con_sintomi": 2,
        "terapia_intensiva": 0,
        "totale_ospedalizzati": 2,
        "isolamento_domiciliare": 1,
        "totale_attualmente_positivi": 3,
        "nuovi_attualmente_positivi": 3,
        "dimessi_guariti": 0,
        "deceduti": 0,
        "totale_casi": 3,
        "tamponi": 10
    },
    {
        "data": "2020-02-27 18:00:00",
        "stato": "ITA",
        "codice_regione": 8,
        "denominazione_regione": "Emilia Romagna",
        "lat": 44.49436681,
        "long": 11.3417208,
        "ricoverati_con_sintomi": 36,
        "terapia_intensiva": 6,
        "totale_ospedalizzati": 42,
        "isolamento_domiciliare": 54,
        "totale_attualmente_positivi": 96,
        "nuovi_attualmente_positivi": 50,
        "dimessi_guariti": 0,
        "deceduti": 1,
        "totale_casi": 97,
        "tamponi": 1033
    },
    {
        "data": "2020-02-27 18:00:00",
        "stato": "ITA",
        "codice_regione": 6,
        "denominazione_regione": "Friuli Venezia Giulia",
        "lat": 45.6494354,
        "long": 13.76813649,
        "ricoverati_con_sintomi": 0,
        "terapia_intensiva": 0,
        "totale_ospedalizzati": 0,
        "isolamento_domiciliare": 0,
        "totale_attualmente_positivi": 0,
        "nuovi_attualmente_positivi": 0,
        "dimessi_guariti": 0,
        "deceduti": 0,
        "totale_casi": 0,
        "tamponi": 141
    },
    {
        "data": "2020-02-27 18:00:00",
        "stato": "ITA",
        "codice_regione": 12,
        "denominazione_regione": "Lazio",
        "lat": 41.89277044,
        "long": 12.48366722,
        "ricoverati_con_sintomi": 0,
        "terapia_intensiva": 0,
        "totale_ospedalizzati": 0,
        "isolamento_domiciliare": 0,
        "totale_attualmente_positivi": 0,
        "nuovi_attualmente_positivi": 0,
        "dimessi_guariti": 3,
        "deceduti": 0,
        "totale_casi": 3,
        "tamponi": 552
    },
    {
        "data": "2020-02-27 18:00:00",
        "stato": "ITA",
        "codice_regione": 7,
        "denominazione_regione": "Liguria",
        "lat": 44.41149315,
        "long": 8.9326992,
        "ricoverati_con_sintomi": 9,
        "terapia_intensiva": 0,
        "totale_ospedalizzati": 9,
        "isolamento_domiciliare": 10,
        "totale_attualmente_positivi": 19,
        "nuovi_attualmente_positivi": 8,
        "dimessi_guariti": 0,
        "deceduti": 0,
        "totale_casi": 19,
        "tamponi": 78
    },
    {
        "data": "2020-02-27 18:00:00",
        "stato": "ITA",
        "codice_regione": 3,
        "denominazione_regione": "Lombardia",
        "lat": 45.46679409,
        "long": 9.190347404,
        "ricoverati_con_sintomi": 172,
        "terapia_intensiva": 41,
        "totale_ospedalizzati": 213,
        "isolamento_domiciliare": 136,
        "totale_attualmente_positivi": 349,
        "nuovi_attualmente_positivi": 100,
        "dimessi_guariti": 40,
        "deceduti": 14,
        "totale_casi": 403,
        "tamponi": 3320
    },
    {
        "data": "2020-02-27 18:00:00",
        "stato": "ITA",
        "codice_regione": 11,
        "denominazione_regione": "Marche",
        "lat": 43.61675973,
        "long": 13.5188753,
        "ricoverati_con_sintomi": 2,
        "terapia_intensiva": 1,
        "totale_ospedalizzati": 3,
        "isolamento_domiciliare": 0,
        "totale_attualmente_positivi": 3,
        "nuovi_attualmente_positivi": 2,
        "dimessi_guariti": 0,
        "deceduti": 0,
        "totale_casi": 3,
        "tamponi": 46
    },
    {
        "data": "2020-02-27 18:00:00",
        "stato": "ITA",
        "codice_regione": 14,
        "denominazione_regione": "Molise",
        "lat": 41.55774754,
        "long": 14.65916051,
        "ricoverati_con_sintomi": 0,
        "terapia_intensiva": 0,
        "totale_ospedalizzati": 0,
        "isolamento_domiciliare": 0,
        "totale_attualmente_positivi": 0,
        "nuovi_attualmente_positivi": 0,
        "dimessi_guariti": 0,
        "deceduti": 0,
        "totale_casi": 0,
        "tamponi": 0
    },
    {
        "data": "2020-02-27 18:00:00",
        "stato": "ITA",
        "codice_regione": 1,
        "denominazione_regione": "Piemonte",
        "lat": 45.0732745,
        "long": 7.680687483,
        "ricoverati_con_sintomi": 2,
        "terapia_intensiva": 0,
        "totale_ospedalizzati": 2,
        "isolamento_domiciliare": 0,
        "totale_attualmente_positivi": 2,
        "nuovi_attualmente_positivi": -1,
        "dimessi_guariti": 0,
        "deceduti": 0,
        "totale_casi": 2,
        "tamponi": 156
    },
    {
        "data": "2020-02-27 18:00:00",
        "stato": "ITA",
        "codice_regione": 16,
        "denominazione_regione": "Puglia",
        "lat": 41.12559576,
        "long": 16.86736689,
        "ricoverati_con_sintomi": 1,
        "terapia_intensiva": 0,
        "totale_ospedalizzati": 1,
        "isolamento_domiciliare": 0,
        "totale_attualmente_positivi": 1,
        "nuovi_attualmente_positivi": 1,
        "dimessi_guariti": 0,
        "deceduti": 0,
        "totale_casi": 1,
        "tamponi": 0
    },
    {
        "data": "2020-02-27 18:00:00",
        "stato": "ITA",
        "codice_regione": 20,
        "denominazione_regione": "Sardegna",
        "lat": 39.21531192,
        "long": 9.110616306,
        "ricoverati_con_sintomi": 0,
        "terapia_intensiva": 0,
        "totale_ospedalizzati": 0,
        "isolamento_domiciliare": 0,
        "totale_attualmente_positivi": 0,
        "nuovi_attualmente_positivi": 0,
        "dimessi_guariti": 0,
        "deceduti": 0,
        "totale_casi": 0,
        "tamponi": 1
    },
    {
        "data": "2020-02-27 18:00:00",
        "stato": "ITA",
        "codice_regione": 19,
        "denominazione_regione": "Sicilia",
        "lat": 38.11569725,
        "long": 13.3623567,
        "ricoverati_con_sintomi": 1,
        "terapia_intensiva": 0,
        "totale_ospedalizzati": 1,
        "isolamento_domiciliare": 1,
        "totale_attualmente_positivi": 2,
        "nuovi_attualmente_positivi": -1,
        "dimessi_guariti": 2,
        "deceduti": 0,
        "totale_casi": 4,
        "tamponi": 5
    },
    {
        "data": "2020-02-27 18:00:00",
        "stato": "ITA",
        "codice_regione": 9,
        "denominazione_regione": "Toscana",
        "lat": 43.76923077,
        "long": 11.25588885,
        "ricoverati_con_sintomi": 2,
        "terapia_intensiva": 0,
        "totale_ospedalizzati": 2,
        "isolamento_domiciliare": 0,
        "totale_attualmente_positivi": 2,
        "nuovi_attualmente_positivi": 0,
        "dimessi_guariti": 0,
        "deceduti": 0,
        "totale_casi": 2,
        "tamponi": 410
    },
    {
        "data": "2020-02-27 18:00:00",
        "stato": "ITA",
        "codice_regione": 4,
        "denominazione_regione": "P.A. Trento",
        "lat": 46.06893511,
        "long": 11.12123097,
        "ricoverati_con_sintomi": 0,
        "terapia_intensiva": 0,
        "totale_ospedalizzati": 0,
        "isolamento_domiciliare": 0,
        "totale_attualmente_positivi": 0,
        "nuovi_attualmente_positivi": 0,
        "dimessi_guariti": 0,
        "deceduti": 0,
        "totale_casi": 0,
        "tamponi": 32
    },
    {
        "data": "2020-02-27 18:00:00",
        "stato": "ITA",
        "codice_regione": 10,
        "denominazione_regione": "Umbria",
        "lat": 43.10675841,
        "long": 12.38824698,
        "ricoverati_con_sintomi": 0,
        "terapia_intensiva": 0,
        "totale_ospedalizzati": 0,
        "isolamento_domiciliare": 0,
        "totale_attualmente_positivi": 0,
        "nuovi_attualmente_positivi": 0,
        "dimessi_guariti": 0,
        "deceduti": 0,
        "totale_casi": 0,
        "tamponi": 8
    },
    {
        "data": "2020-02-27 18:00:00",
        "stato": "ITA",
        "codice_regione": 2,
        "denominazione_regione": "Valle d'Aosta",
        "lat": 45.73750286,
        "long": 7.320149366,
        "ricoverati_con_sintomi": 0,
        "terapia_intensiva": 0,
        "totale_ospedalizzati": 0,
        "isolamento_domiciliare": 0,
        "totale_attualmente_positivi": 0,
        "nuovi_attualmente_positivi": 0,
        "dimessi_guariti": 0,
        "deceduti": 0,
        "totale_casi": 0,
        "tamponi": 9
    },
    {
        "data": "2020-02-27 18:00:00",
        "stato": "ITA",
        "codice_regione": 5,
        "denominazione_regione": "Veneto",
        "lat": 45.43490485,
        "long": 12.33845213,
        "ricoverati_con_sintomi": 19,
        "terapia_intensiva": 8,
        "totale_ospedalizzati": 27,
        "isolamento_domiciliare": 82,
        "totale_attualmente_positivi": 109,
        "nuovi_attualmente_positivi": 40,
        "dimessi_guariti": 0,
        "deceduti": 2,
        "totale_casi": 111,
        "tamponi": 6164
    },
    {
        "data": "2020-02-28 18:00:00",
        "stato": "ITA",
        "codice_regione": 13,
        "denominazione_regione": "Abruzzo",
        "lat": 42.35122196,
        "long": 13.39843823,
        "ricoverati_con_sintomi": 1,
        "terapia_intensiva": 0,
        "totale_ospedalizzati": 1,
        "isolamento_domiciliare": 0,
        "totale_attualmente_positivi": 1,
        "nuovi_attualmente_positivi": 0,
        "dimessi_guariti": 0,
        "deceduti": 0,
        "totale_casi": 1,
        "tamponi": 33
    },
    {
        "data": "2020-02-28 18:00:00",
        "stato": "ITA",
        "codice_regione": 17,
        "denominazione_regione": "Basilicata",
        "lat": 40.63947052,
        "long": 15.80514834,
        "ricoverati_con_sintomi": 0,
        "terapia_intensiva": 0,
        "totale_ospedalizzati": 0,
        "isolamento_domiciliare": 0,
        "totale_attualmente_positivi": 0,
        "nuovi_attualmente_positivi": 0,
        "dimessi_guariti": 0,
        "deceduti": 0,
        "totale_casi": 0,
        "tamponi": 0
    },
    {
        "data": "2020-02-28 18:00:00",
        "stato": "ITA",
        "codice_regione": 4,
        "denominazione_regione": "P.A. Bolzano",
        "lat": 46.49933453,
        "long": 11.35662422,
        "ricoverati_con_sintomi": 1,
        "terapia_intensiva": 0,
        "totale_ospedalizzati": 1,
        "isolamento_domiciliare": 0,
        "totale_attualmente_positivi": 1,
        "nuovi_attualmente_positivi": 0,
        "dimessi_guariti": 0,
        "deceduti": 0,
        "totale_casi": 1,
        "tamponi": 2
    },
    {
        "data": "2020-02-28 18:00:00",
        "stato": "ITA",
        "codice_regione": 18,
        "denominazione_regione": "Calabria",
        "lat": 38.90597598,
        "long": 16.59440194,
        "ricoverati_con_sintomi": 0,
        "terapia_intensiva": 0,
        "totale_ospedalizzati": 0,
        "isolamento_domiciliare": 1,
        "totale_attualmente_positivi": 1,
        "nuovi_attualmente_positivi": 1,
        "dimessi_guariti": 0,
        "deceduti": 0,
        "totale_casi": 1,
        "tamponi": 21
    },
    {
        "data": "2020-02-28 18:00:00",
        "stato": "ITA",
        "codice_regione": 15,
        "denominazione_regione": "Campania",
        "lat": 40.83956555,
        "long": 14.25084984,
        "ricoverati_con_sintomi": 2,
        "terapia_intensiva": 0,
        "totale_ospedalizzati": 2,
        "isolamento_domiciliare": 2,
        "totale_attualmente_positivi": 4,
        "nuovi_attualmente_positivi": 1,
        "dimessi_guariti": 0,
        "deceduti": 0,
        "totale_casi": 4,
        "tamponi": 213
    },
    {
        "data": "2020-02-28 18:00:00",
        "stato": "ITA",
        "codice_regione": 8,
        "denominazione_regione": "Emilia Romagna",
        "lat": 44.49436681,
        "long": 11.3417208,
        "ricoverati_con_sintomi": 56,
        "terapia_intensiva": 6,
        "totale_ospedalizzati": 62,
        "isolamento_domiciliare": 81,
        "totale_attualmente_positivi": 143,
        "nuovi_attualmente_positivi": 47,
        "dimessi_guariti": 0,
        "deceduti": 2,
        "totale_casi": 145,
        "tamponi": 1277
    },
    {
        "data": "2020-02-28 18:00:00",
        "stato": "ITA",
        "codice_regione": 6,
        "denominazione_regione": "Friuli Venezia Giulia",
        "lat": 45.6494354,
        "long": 13.76813649,
        "ricoverati_con_sintomi": 0,
        "terapia_intensiva": 0,
        "totale_ospedalizzati": 0,
        "isolamento_domiciliare": 0,
        "totale_attualmente_positivi": 0,
        "nuovi_attualmente_positivi": 0,
        "dimessi_guariti": 0,
        "deceduti": 0,
        "totale_casi": 0,
        "tamponi": 169
    },
    {
        "data": "2020-02-28 18:00:00",
        "stato": "ITA",
        "codice_regione": 12,
        "denominazione_regione": "Lazio",
        "lat": 41.89277044,
        "long": 12.48366722,
        "ricoverati_con_sintomi": 0,
        "terapia_intensiva": 0,
        "totale_ospedalizzati": 0,
        "isolamento_domiciliare": 0,
        "totale_attualmente_positivi": 0,
        "nuovi_attualmente_positivi": 0,
        "dimessi_guariti": 3,
        "deceduti": 0,
        "totale_casi": 3,
        "tamponi": 611
    },
    {
        "data": "2020-02-28 18:00:00",
        "stato": "ITA",
        "codice_regione": 7,
        "denominazione_regione": "Liguria",
        "lat": 44.41149315,
        "long": 8.9326992,
        "ricoverati_con_sintomi": 9,
        "terapia_intensiva": 0,
        "totale_ospedalizzati": 9,
        "isolamento_domiciliare": 10,
        "totale_attualmente_positivi": 19,
        "nuovi_attualmente_positivi": 0,
        "dimessi_guariti": 0,
        "deceduti": 0,
        "totale_casi": 19,
        "tamponi": 112
    },
    {
        "data": "2020-02-28 18:00:00",
        "stato": "ITA",
        "codice_regione": 3,
        "denominazione_regione": "Lombardia",
        "lat": 45.46679409,
        "long": 9.190347404,
        "ricoverati_con_sintomi": 235,
        "terapia_intensiva": 47,
        "totale_ospedalizzati": 282,
        "isolamento_domiciliare": 192,
        "totale_attualmente_positivi": 474,
        "nuovi_attualmente_positivi": 125,
        "dimessi_guariti": 40,
        "deceduti": 17,
        "totale_casi": 531,
        "tamponi": 4835
    },
    {
        "data": "2020-02-28 18:00:00",
        "stato": "ITA",
        "codice_regione": 11,
        "denominazione_regione": "Marche",
        "lat": 43.61675973,
        "long": 13.5188753,
        "ricoverati_con_sintomi": 3,
        "terapia_intensiva": 2,
        "totale_ospedalizzati": 5,
        "isolamento_domiciliare": 1,
        "totale_attualmente_positivi": 6,
        "nuovi_attualmente_positivi": 3,
        "dimessi_guariti": 0,
        "deceduti": 0,
        "totale_casi": 6,
        "tamponi": 47
    },
    {
        "data": "2020-02-28 18:00:00",
        "stato": "ITA",
        "codice_regione": 14,
        "denominazione_regione": "Molise",
        "lat": 41.55774754,
        "long": 14.65916051,
        "ricoverati_con_sintomi": 0,
        "terapia_intensiva": 0,
        "totale_ospedalizzati": 0,
        "isolamento_domiciliare": 0,
        "totale_attualmente_positivi": 0,
        "nuovi_attualmente_positivi": 0,
        "dimessi_guariti": 0,
        "deceduti": 0,
        "totale_casi": 0,
        "tamponi": 0
    },
    {
        "data": "2020-02-28 18:00:00",
        "stato": "ITA",
        "codice_regione": 1,
        "denominazione_regione": "Piemonte",
        "lat": 45.0732745,
        "long": 7.680687483,
        "ricoverati_con_sintomi": 7,
        "terapia_intensiva": 0,
        "totale_ospedalizzati": 7,
        "isolamento_domiciliare": 4,
        "totale_attualmente_positivi": 11,
        "nuovi_attualmente_positivi": 9,
        "dimessi_guariti": 0,
        "deceduti": 0,
        "totale_casi": 11,
        "tamponi": 227
    },
    {
        "data": "2020-02-28 18:00:00",
        "stato": "ITA",
        "codice_regione": 16,
        "denominazione_regione": "Puglia",
        "lat": 41.12559576,
        "long": 16.86736689,
        "ricoverati_con_sintomi": 1,
        "terapia_intensiva": 0,
        "totale_ospedalizzati": 1,
        "isolamento_domiciliare": 2,
        "totale_attualmente_positivi": 3,
        "nuovi_attualmente_positivi": 2,
        "dimessi_guariti": 0,
        "deceduti": 0,
        "totale_casi": 3,
        "tamponi": 242
    },
    {
        "data": "2020-02-28 18:00:00",
        "stato": "ITA",
        "codice_regione": 20,
        "denominazione_regione": "Sardegna",
        "lat": 39.21531192,
        "long": 9.110616306,
        "ricoverati_con_sintomi": 0,
        "terapia_intensiva": 0,
        "totale_ospedalizzati": 0,
        "isolamento_domiciliare": 0,
        "totale_attualmente_positivi": 0,
        "nuovi_attualmente_positivi": 0,
        "dimessi_guariti": 0,
        "deceduti": 0,
        "totale_casi": 0,
        "tamponi": 1
    },
    {
        "data": "2020-02-28 18:00:00",
        "stato": "ITA",
        "codice_regione": 19,
        "denominazione_regione": "Sicilia",
        "lat": 38.11569725,
        "long": 13.3623567,
        "ricoverati_con_sintomi": 1,
        "terapia_intensiva": 0,
        "totale_ospedalizzati": 1,
        "isolamento_domiciliare": 1,
        "totale_attualmente_positivi": 2,
        "nuovi_attualmente_positivi": 0,
        "dimessi_guariti": 2,
        "deceduti": 0,
        "totale_casi": 4,
        "tamponi": 5
    },
    {
        "data": "2020-02-28 18:00:00",
        "stato": "ITA",
        "codice_regione": 9,
        "denominazione_regione": "Toscana",
        "lat": 43.76923077,
        "long": 11.25588885,
        "ricoverati_con_sintomi": 5,
        "terapia_intensiva": 0,
        "totale_ospedalizzati": 5,
        "isolamento_domiciliare": 2,
        "totale_attualmente_positivi": 7,
        "nuovi_attualmente_positivi": 5,
        "dimessi_guariti": 1,
        "deceduti": 0,
        "totale_casi": 8,
        "tamponi": 437
    },
    {
        "data": "2020-02-28 18:00:00",
        "stato": "ITA",
        "codice_regione": 4,
        "denominazione_regione": "P.A. Trento",
        "lat": 46.06893511,
        "long": 11.12123097,
        "ricoverati_con_sintomi": 0,
        "terapia_intensiva": 0,
        "totale_ospedalizzati": 0,
        "isolamento_domiciliare": 0,
        "totale_attualmente_positivi": 0,
        "nuovi_attualmente_positivi": 0,
        "dimessi_guariti": 0,
        "deceduti": 0,
        "totale_casi": 0,
        "tamponi": 32
    },
    {
        "data": "2020-02-28 18:00:00",
        "stato": "ITA",
        "codice_regione": 10,
        "denominazione_regione": "Umbria",
        "lat": 43.10675841,
        "long": 12.38824698,
        "ricoverati_con_sintomi": 0,
        "terapia_intensiva": 0,
        "totale_ospedalizzati": 0,
        "isolamento_domiciliare": 0,
        "totale_attualmente_positivi": 0,
        "nuovi_attualmente_positivi": 0,
        "dimessi_guariti": 0,
        "deceduti": 0,
        "totale_casi": 0,
        "tamponi": 8
    },
    {
        "data": "2020-02-28 18:00:00",
        "stato": "ITA",
        "codice_regione": 2,
        "denominazione_regione": "Valle d'Aosta",
        "lat": 45.73750286,
        "long": 7.320149366,
        "ricoverati_con_sintomi": 0,
        "terapia_intensiva": 0,
        "totale_ospedalizzati": 0,
        "isolamento_domiciliare": 0,
        "totale_attualmente_positivi": 0,
        "nuovi_attualmente_positivi": 0,
        "dimessi_guariti": 0,
        "deceduti": 0,
        "totale_casi": 0,
        "tamponi": 9
    },
    {
        "data": "2020-02-28 18:00:00",
        "stato": "ITA",
        "codice_regione": 5,
        "denominazione_regione": "Veneto",
        "lat": 45.43490485,
        "long": 12.33845213,
        "ricoverati_con_sintomi": 24,
        "terapia_intensiva": 9,
        "totale_ospedalizzati": 33,
        "isolamento_domiciliare": 116,
        "totale_attualmente_positivi": 149,
        "nuovi_attualmente_positivi": 40,
        "dimessi_guariti": 0,
        "deceduti": 2,
        "totale_casi": 151,
        "tamponi": 7414
    },
    {
        "data": "2020-02-29 17:00:00",
        "stato": "ITA",
        "codice_regione": 13,
        "denominazione_regione": "Abruzzo",
        "lat": 42.35122196,
        "long": 13.39843823,
        "ricoverati_con_sintomi": 2,
        "terapia_intensiva": 0,
        "totale_ospedalizzati": 2,
        "isolamento_domiciliare": 0,
        "totale_attualmente_positivi": 2,
        "nuovi_attualmente_positivi": 1,
        "dimessi_guariti": 0,
        "deceduti": 0,
        "totale_casi": 2,
        "tamponi": 43
    },
    {
        "data": "2020-02-29 17:00:00",
        "stato": "ITA",
        "codice_regione": 17,
        "denominazione_regione": "Basilicata",
        "lat": 40.63947052,
        "long": 15.80514834,
        "ricoverati_con_sintomi": 0,
        "terapia_intensiva": 0,
        "totale_ospedalizzati": 0,
        "isolamento_domiciliare": 0,
        "totale_attualmente_positivi": 0,
        "nuovi_attualmente_positivi": 0,
        "dimessi_guariti": 0,
        "deceduti": 0,
        "totale_casi": 0,
        "tamponi": 32
    },
    {
        "data": "2020-02-29 17:00:00",
        "stato": "ITA",
        "codice_regione": 4,
        "denominazione_regione": "P.A. Bolzano",
        "lat": 46.49933453,
        "long": 11.35662422,
        "ricoverati_con_sintomi": 1,
        "terapia_intensiva": 0,
        "totale_ospedalizzati": 1,
        "isolamento_domiciliare": 0,
        "totale_attualmente_positivi": 1,
        "nuovi_attualmente_positivi": 0,
        "dimessi_guariti": 0,
        "deceduti": 0,
        "totale_casi": 1,
        "tamponi": 16
    },
    {
        "data": "2020-02-29 17:00:00",
        "stato": "ITA",
        "codice_regione": 18,
        "denominazione_regione": "Calabria",
        "lat": 38.90597598,
        "long": 16.59440194,
        "ricoverati_con_sintomi": 0,
        "terapia_intensiva": 0,
        "totale_ospedalizzati": 0,
        "isolamento_domiciliare": 1,
        "totale_attualmente_positivi": 1,
        "nuovi_attualmente_positivi": 0,
        "dimessi_guariti": 0,
        "deceduti": 0,
        "totale_casi": 1,
        "tamponi": 27
    },
    {
        "data": "2020-02-29 17:00:00",
        "stato": "ITA",
        "codice_regione": 15,
        "denominazione_regione": "Campania",
        "lat": 40.83956555,
        "long": 14.25084984,
        "ricoverati_con_sintomi": 3,
        "terapia_intensiva": 0,
        "totale_ospedalizzati": 3,
        "isolamento_domiciliare": 10,
        "totale_attualmente_positivi": 13,
        "nuovi_attualmente_positivi": 9,
        "dimessi_guariti": 0,
        "deceduti": 0,
        "totale_casi": 13,
        "tamponi": 373
    },
    {
        "data": "2020-02-29 17:00:00",
        "stato": "ITA",
        "codice_regione": 8,
        "denominazione_regione": "Emilia Romagna",
        "lat": 44.49436681,
        "long": 11.3417208,
        "ricoverati_con_sintomi": 86,
        "terapia_intensiva": 11,
        "totale_ospedalizzati": 97,
        "isolamento_domiciliare": 116,
        "totale_attualmente_positivi": 213,
        "nuovi_attualmente_positivi": 70,
        "dimessi_guariti": 0,
        "deceduti": 4,
        "totale_casi": 217,
        "tamponi": 1550
    },
    {
        "data": "2020-02-29 17:00:00",
        "stato": "ITA",
        "codice_regione": 6,
        "denominazione_regione": "Friuli Venezia Giulia",
        "lat": 45.6494354,
        "long": 13.76813649,
        "ricoverati_con_sintomi": 0,
        "terapia_intensiva": 0,
        "totale_ospedalizzati": 0,
        "isolamento_domiciliare": 0,
        "totale_attualmente_positivi": 0,
        "nuovi_attualmente_positivi": 0,
        "dimessi_guariti": 0,
        "deceduti": 0,
        "totale_casi": 0,
        "tamponi": 189
    },
    {
        "data": "2020-02-29 17:00:00",
        "stato": "ITA",
        "codice_regione": 12,
        "denominazione_regione": "Lazio",
        "lat": 41.89277044,
        "long": 12.48366722,
        "ricoverati_con_sintomi": 3,
        "terapia_intensiva": 0,
        "totale_ospedalizzati": 3,
        "isolamento_domiciliare": 0,
        "totale_attualmente_positivi": 3,
        "nuovi_attualmente_positivi": 3,
        "dimessi_guariti": 3,
        "deceduti": 0,
        "totale_casi": 6,
        "tamponi": 679
    },
    {
        "data": "2020-02-29 17:00:00",
        "stato": "ITA",
        "codice_regione": 7,
        "denominazione_regione": "Liguria",
        "lat": 44.41149315,
        "long": 8.9326992,
        "ricoverati_con_sintomi": 4,
        "terapia_intensiva": 1,
        "totale_ospedalizzati": 5,
        "isolamento_domiciliare": 33,
        "totale_attualmente_positivi": 38,
        "nuovi_attualmente_positivi": 19,
        "dimessi_guariti": 4,
        "deceduti": 0,
        "totale_casi": 42,
        "tamponi": 121
    },
    {
        "data": "2020-02-29 17:00:00",
        "stato": "ITA",
        "codice_regione": 3,
        "denominazione_regione": "Lombardia",
        "lat": 45.46679409,
        "long": 9.190347404,
        "ricoverati_con_sintomi": 256,
        "terapia_intensiva": 80,
        "totale_ospedalizzati": 336,
        "isolamento_domiciliare": 216,
        "totale_attualmente_positivi": 552,
        "nuovi_attualmente_positivi": 78,
        "dimessi_guariti": 40,
        "deceduti": 23,
        "totale_casi": 615,
        "tamponi": 5723
    },
    {
        "data": "2020-02-29 17:00:00",
        "stato": "ITA",
        "codice_regione": 11,
        "denominazione_regione": "Marche",
        "lat": 43.61675973,
        "long": 13.5188753,
        "ricoverati_con_sintomi": 6,
        "terapia_intensiva": 2,
        "totale_ospedalizzati": 8,
        "isolamento_domiciliare": 3,
        "totale_attualmente_positivi": 11,
        "nuovi_attualmente_positivi": 5,
        "dimessi_guariti": 0,
        "deceduti": 0,
        "totale_casi": 11,
        "tamponi": 68
    },
    {
        "data": "2020-02-29 17:00:00",
        "stato": "ITA",
        "codice_regione": 14,
        "denominazione_regione": "Molise",
        "lat": 41.55774754,
        "long": 14.65916051,
        "ricoverati_con_sintomi": 0,
        "terapia_intensiva": 0,
        "totale_ospedalizzati": 0,
        "isolamento_domiciliare": 0,
        "totale_attualmente_positivi": 0,
        "nuovi_attualmente_positivi": 0,
        "dimessi_guariti": 0,
        "deceduti": 0,
        "totale_casi": 0,
        "tamponi": 0
    },
    {
        "data": "2020-02-29 17:00:00",
        "stato": "ITA",
        "codice_regione": 1,
        "denominazione_regione": "Piemonte",
        "lat": 45.0732745,
        "long": 7.680687483,
        "ricoverati_con_sintomi": 7,
        "terapia_intensiva": 0,
        "totale_ospedalizzati": 7,
        "isolamento_domiciliare": 4,
        "totale_attualmente_positivi": 11,
        "nuovi_attualmente_positivi": 0,
        "dimessi_guariti": 0,
        "deceduti": 0,
        "totale_casi": 11,
        "tamponi": 308
    },
    {
        "data": "2020-02-29 17:00:00",
        "stato": "ITA",
        "codice_regione": 16,
        "denominazione_regione": "Puglia",
        "lat": 41.12559576,
        "long": 16.86736689,
        "ricoverati_con_sintomi": 1,
        "terapia_intensiva": 0,
        "totale_ospedalizzati": 1,
        "isolamento_domiciliare": 2,
        "totale_attualmente_positivi": 3,
        "nuovi_attualmente_positivi": 0,
        "dimessi_guariti": 0,
        "deceduti": 0,
        "totale_casi": 3,
        "tamponi": 252
    },
    {
        "data": "2020-02-29 17:00:00",
        "stato": "ITA",
        "codice_regione": 20,
        "denominazione_regione": "Sardegna",
        "lat": 39.21531192,
        "long": 9.110616306,
        "ricoverati_con_sintomi": 0,
        "terapia_intensiva": 0,
        "totale_ospedalizzati": 0,
        "isolamento_domiciliare": 0,
        "totale_attualmente_positivi": 0,
        "nuovi_attualmente_positivi": 0,
        "dimessi_guariti": 0,
        "deceduti": 0,
        "totale_casi": 0,
        "tamponi": 1
    },
    {
        "data": "2020-02-29 17:00:00",
        "stato": "ITA",
        "codice_regione": 19,
        "denominazione_regione": "Sicilia",
        "lat": 38.11569725,
        "long": 13.3623567,
        "ricoverati_con_sintomi": 1,
        "terapia_intensiva": 0,
        "totale_ospedalizzati": 1,
        "isolamento_domiciliare": 1,
        "totale_attualmente_positivi": 2,
        "nuovi_attualmente_positivi": 0,
        "dimessi_guariti": 2,
        "deceduti": 0,
        "totale_casi": 4,
        "tamponi": 6
    },
    {
        "data": "2020-02-29 17:00:00",
        "stato": "ITA",
        "codice_regione": 9,
        "denominazione_regione": "Toscana",
        "lat": 43.76923077,
        "long": 11.25588885,
        "ricoverati_con_sintomi": 7,
        "terapia_intensiva": 0,
        "totale_ospedalizzati": 7,
        "isolamento_domiciliare": 3,
        "totale_attualmente_positivi": 10,
        "nuovi_attualmente_positivi": 3,
        "dimessi_guariti": 1,
        "deceduti": 0,
        "totale_casi": 11,
        "tamponi": 531
    },
    {
        "data": "2020-02-29 17:00:00",
        "stato": "ITA",
        "codice_regione": 4,
        "denominazione_regione": "P.A. Trento",
        "lat": 46.06893511,
        "long": 11.12123097,
        "ricoverati_con_sintomi": 0,
        "terapia_intensiva": 0,
        "totale_ospedalizzati": 0,
        "isolamento_domiciliare": 0,
        "totale_attualmente_positivi": 0,
        "nuovi_attualmente_positivi": 0,
        "dimessi_guariti": 0,
        "deceduti": 0,
        "totale_casi": 0,
        "tamponi": 43
    },
    {
        "data": "2020-02-29 17:00:00",
        "stato": "ITA",
        "codice_regione": 10,
        "denominazione_regione": "Umbria",
        "lat": 43.10675841,
        "long": 12.38824698,
        "ricoverati_con_sintomi": 0,
        "terapia_intensiva": 0,
        "totale_ospedalizzati": 0,
        "isolamento_domiciliare": 0,
        "totale_attualmente_positivi": 0,
        "nuovi_attualmente_positivi": 0,
        "dimessi_guariti": 0,
        "deceduti": 0,
        "totale_casi": 0,
        "tamponi": 31
    },
    {
        "data": "2020-02-29 17:00:00",
        "stato": "ITA",
        "codice_regione": 2,
        "denominazione_regione": "Valle d'Aosta",
        "lat": 45.73750286,
        "long": 7.320149366,
        "ricoverati_con_sintomi": 0,
        "terapia_intensiva": 0,
        "totale_ospedalizzati": 0,
        "isolamento_domiciliare": 0,
        "totale_attualmente_positivi": 0,
        "nuovi_attualmente_positivi": 0,
        "dimessi_guariti": 0,
        "deceduti": 0,
        "totale_casi": 0,
        "tamponi": 9
    },
    {
        "data": "2020-02-29 17:00:00",
        "stato": "ITA",
        "codice_regione": 5,
        "denominazione_regione": "Veneto",
        "lat": 45.43490485,
        "long": 12.33845213,
        "ricoverati_con_sintomi": 24,
        "terapia_intensiva": 11,
        "totale_ospedalizzati": 35,
        "isolamento_domiciliare": 154,
        "totale_attualmente_positivi": 189,
        "nuovi_attualmente_positivi": 40,
        "dimessi_guariti": 0,
        "deceduti": 2,
        "totale_casi": 191,
        "tamponi": 8659
    },
    {
        "data": "2020-03-01 17:00:00",
        "stato": "ITA",
        "codice_regione": 13,
        "denominazione_regione": "Abruzzo",
        "lat": 42.35122196,
        "long": 13.39843823,
        "ricoverati_con_sintomi": 3,
        "terapia_intensiva": 0,
        "totale_ospedalizzati": 3,
        "isolamento_domiciliare": 2,
        "totale_attualmente_positivi": 5,
        "nuovi_attualmente_positivi": 3,
        "dimessi_guariti": 0,
        "deceduti": 0,
        "totale_casi": 5,
        "tamponi": 52
    },
    {
        "data": "2020-03-01 17:00:00",
        "stato": "ITA",
        "codice_regione": 17,
        "denominazione_regione": "Basilicata",
        "lat": 40.63947052,
        "long": 15.80514834,
        "ricoverati_con_sintomi": 0,
        "terapia_intensiva": 0,
        "totale_ospedalizzati": 0,
        "isolamento_domiciliare": 0,
        "totale_attualmente_positivi": 0,
        "nuovi_attualmente_positivi": 0,
        "dimessi_guariti": 0,
        "deceduti": 0,
        "totale_casi": 0,
        "tamponi": 39
    },
    {
        "data": "2020-03-01 17:00:00",
        "stato": "ITA",
        "codice_regione": 4,
        "denominazione_regione": "P.A. Bolzano",
        "lat": 46.49933453,
        "long": 11.35662422,
        "ricoverati_con_sintomi": 1,
        "terapia_intensiva": 0,
        "totale_ospedalizzati": 1,
        "isolamento_domiciliare": 0,
        "totale_attualmente_positivi": 1,
        "nuovi_attualmente_positivi": 0,
        "dimessi_guariti": 0,
        "deceduti": 0,
        "totale_casi": 1,
        "tamponi": 20
    },
    {
        "data": "2020-03-01 17:00:00",
        "stato": "ITA",
        "codice_regione": 18,
        "denominazione_regione": "Calabria",
        "lat": 38.90597598,
        "long": 16.59440194,
        "ricoverati_con_sintomi": 0,
        "terapia_intensiva": 0,
        "totale_ospedalizzati": 0,
        "isolamento_domiciliare": 1,
        "totale_attualmente_positivi": 1,
        "nuovi_attualmente_positivi": 0,
        "dimessi_guariti": 0,
        "deceduti": 0,
        "totale_casi": 1,
        "tamponi": 35
    },
    {
        "data": "2020-03-01 17:00:00",
        "stato": "ITA",
        "codice_regione": 15,
        "denominazione_regione": "Campania",
        "lat": 40.83956555,
        "long": 14.25084984,
        "ricoverati_con_sintomi": 4,
        "terapia_intensiva": 0,
        "totale_ospedalizzati": 4,
        "isolamento_domiciliare": 13,
        "totale_attualmente_positivi": 17,
        "nuovi_attualmente_positivi": 4,
        "dimessi_guariti": 0,
        "deceduti": 0,
        "totale_casi": 17,
        "tamponi": 373
    },
    {
        "data": "2020-03-01 17:00:00",
        "stato": "ITA",
        "codice_regione": 8,
        "denominazione_regione": "Emilia Romagna",
        "lat": 44.49436681,
        "long": 11.3417208,
        "ricoverati_con_sintomi": 127,
        "terapia_intensiva": 13,
        "totale_ospedalizzati": 140,
        "isolamento_domiciliare": 137,
        "totale_attualmente_positivi": 277,
        "nuovi_attualmente_positivi": 64,
        "dimessi_guariti": 0,
        "deceduti": 8,
        "totale_casi": 285,
        "tamponi": 1795
    },
    {
        "data": "2020-03-01 17:00:00",
        "stato": "ITA",
        "codice_regione": 6,
        "denominazione_regione": "Friuli Venezia Giulia",
        "lat": 45.6494354,
        "long": 13.76813649,
        "ricoverati_con_sintomi": 0,
        "terapia_intensiva": 0,
        "totale_ospedalizzati": 0,
        "isolamento_domiciliare": 6,
        "totale_attualmente_positivi": 6,
        "nuovi_attualmente_positivi": 6,
        "dimessi_guariti": 0,
        "deceduti": 0,
        "totale_casi": 6,
        "tamponi": 243
    },
    {
        "data": "2020-03-01 17:00:00",
        "stato": "ITA",
        "codice_regione": 12,
        "denominazione_regione": "Lazio",
        "lat": 41.89277044,
        "long": 12.48366722,
        "ricoverati_con_sintomi": 3,
        "terapia_intensiva": 0,
        "totale_ospedalizzati": 3,
        "isolamento_domiciliare": 0,
        "totale_attualmente_positivi": 3,
        "nuovi_attualmente_positivi": 0,
        "dimessi_guariti": 3,
        "deceduti": 0,
        "totale_casi": 6,
        "tamponi": 724
    },
    {
        "data": "2020-03-01 17:00:00",
        "stato": "ITA",
        "codice_regione": 7,
        "denominazione_regione": "Liguria",
        "lat": 44.41149315,
        "long": 8.9326992,
        "ricoverati_con_sintomi": 12,
        "terapia_intensiva": 1,
        "totale_ospedalizzati": 13,
        "isolamento_domiciliare": 8,
        "totale_attualmente_positivi": 21,
        "nuovi_attualmente_positivi": -17,
        "dimessi_guariti": 4,
        "deceduti": 0,
        "totale_casi": 25,
        "tamponi": 121
    },
    {
        "data": "2020-03-01 17:00:00",
        "stato": "ITA",
        "codice_regione": 3,
        "denominazione_regione": "Lombardia",
        "lat": 45.46679409,
        "long": 9.190347404,
        "ricoverati_con_sintomi": 406,
        "terapia_intensiva": 106,
        "totale_ospedalizzati": 512,
        "isolamento_domiciliare": 375,
        "totale_attualmente_positivi": 887,
        "nuovi_attualmente_positivi": 335,
        "dimessi_guariti": 73,
        "deceduti": 24,
        "totale_casi": 984,
        "tamponi": 6879
    },
    {
        "data": "2020-03-01 17:00:00",
        "stato": "ITA",
        "codice_regione": 11,
        "denominazione_regione": "Marche",
        "lat": 43.61675973,
        "long": 13.5188753,
        "ricoverati_con_sintomi": 12,
        "terapia_intensiva": 5,
        "totale_ospedalizzati": 17,
        "isolamento_domiciliare": 8,
        "totale_attualmente_positivi": 25,
        "nuovi_attualmente_positivi": 14,
        "dimessi_guariti": 0,
        "deceduti": 0,
        "totale_casi": 25,
        "tamponi": 101
    },
    {
        "data": "2020-03-01 17:00:00",
        "stato": "ITA",
        "codice_regione": 14,
        "denominazione_regione": "Molise",
        "lat": 41.55774754,
        "long": 14.65916051,
        "ricoverati_con_sintomi": 0,
        "terapia_intensiva": 0,
        "totale_ospedalizzati": 0,
        "isolamento_domiciliare": 0,
        "totale_attualmente_positivi": 0,
        "nuovi_attualmente_positivi": 0,
        "dimessi_guariti": 0,
        "deceduti": 0,
        "totale_casi": 0,
        "tamponi": 6
    },
    {
        "data": "2020-03-01 17:00:00",
        "stato": "ITA",
        "codice_regione": 1,
        "denominazione_regione": "Piemonte",
        "lat": 45.0732745,
        "long": 7.680687483,
        "ricoverati_con_sintomi": 11,
        "terapia_intensiva": 2,
        "totale_ospedalizzati": 13,
        "isolamento_domiciliare": 36,
        "totale_attualmente_positivi": 49,
        "nuovi_attualmente_positivi": 38,
        "dimessi_guariti": 0,
        "deceduti": 0,
        "totale_casi": 49,
        "tamponi": 362
    },
    {
        "data": "2020-03-01 17:00:00",
        "stato": "ITA",
        "codice_regione": 16,
        "denominazione_regione": "Puglia",
        "lat": 41.12559576,
        "long": 16.86736689,
        "ricoverati_con_sintomi": 1,
        "terapia_intensiva": 0,
        "totale_ospedalizzati": 1,
        "isolamento_domiciliare": 2,
        "totale_attualmente_positivi": 3,
        "nuovi_attualmente_positivi": 0,
        "dimessi_guariti": 0,
        "deceduti": 0,
        "totale_casi": 3,
        "tamponi": 262
    },
    {
        "data": "2020-03-01 17:00:00",
        "stato": "ITA",
        "codice_regione": 20,
        "denominazione_regione": "Sardegna",
        "lat": 39.21531192,
        "long": 9.110616306,
        "ricoverati_con_sintomi": 0,
        "terapia_intensiva": 0,
        "totale_ospedalizzati": 0,
        "isolamento_domiciliare": 0,
        "totale_attualmente_positivi": 0,
        "nuovi_attualmente_positivi": 0,
        "dimessi_guariti": 0,
        "deceduti": 0,
        "totale_casi": 0,
        "tamponi": 29
    },
    {
        "data": "2020-03-01 17:00:00",
        "stato": "ITA",
        "codice_regione": 19,
        "denominazione_regione": "Sicilia",
        "lat": 38.11569725,
        "long": 13.3623567,
        "ricoverati_con_sintomi": 1,
        "terapia_intensiva": 0,
        "totale_ospedalizzati": 1,
        "isolamento_domiciliare": 6,
        "totale_attualmente_positivi": 7,
        "nuovi_attualmente_positivi": 5,
        "dimessi_guariti": 2,
        "deceduti": 0,
        "totale_casi": 9,
        "tamponi": 291
    },
    {
        "data": "2020-03-01 17:00:00",
        "stato": "ITA",
        "codice_regione": 9,
        "denominazione_regione": "Toscana",
        "lat": 43.76923077,
        "long": 11.25588885,
        "ricoverati_con_sintomi": 7,
        "terapia_intensiva": 0,
        "totale_ospedalizzati": 7,
        "isolamento_domiciliare": 5,
        "totale_attualmente_positivi": 12,
        "nuovi_attualmente_positivi": 2,
        "dimessi_guariti": 1,
        "deceduti": 0,
        "totale_casi": 13,
        "tamponi": 572
    },
    {
        "data": "2020-03-01 17:00:00",
        "stato": "ITA",
        "codice_regione": 4,
        "denominazione_regione": "P.A. Trento",
        "lat": 46.06893511,
        "long": 11.12123097,
        "ricoverati_con_sintomi": 0,
        "terapia_intensiva": 0,
        "totale_ospedalizzati": 0,
        "isolamento_domiciliare": 0,
        "totale_attualmente_positivi": 0,
        "nuovi_attualmente_positivi": 0,
        "dimessi_guariti": 0,
        "deceduti": 0,
        "totale_casi": 0,
        "tamponi": 122
    },
    {
        "data": "2020-03-01 17:00:00",
        "stato": "ITA",
        "codice_regione": 10,
        "denominazione_regione": "Umbria",
        "lat": 43.10675841,
        "long": 12.38824698,
        "ricoverati_con_sintomi": 0,
        "terapia_intensiva": 0,
        "totale_ospedalizzati": 0,
        "isolamento_domiciliare": 2,
        "totale_attualmente_positivi": 2,
        "nuovi_attualmente_positivi": 2,
        "dimessi_guariti": 0,
        "deceduti": 0,
        "totale_casi": 2,
        "tamponi": 35
    },
    {
        "data": "2020-03-01 17:00:00",
        "stato": "ITA",
        "codice_regione": 2,
        "denominazione_regione": "Valle d'Aosta",
        "lat": 45.73750286,
        "long": 7.320149366,
        "ricoverati_con_sintomi": 0,
        "terapia_intensiva": 0,
        "totale_ospedalizzati": 0,
        "isolamento_domiciliare": 0,
        "totale_attualmente_positivi": 0,
        "nuovi_attualmente_positivi": 0,
        "dimessi_guariti": 0,
        "deceduti": 0,
        "totale_casi": 0,
        "tamponi": 10
    },
    {
        "data": "2020-03-01 17:00:00",
        "stato": "ITA",
        "codice_regione": 5,
        "denominazione_regione": "Veneto",
        "lat": 45.43490485,
        "long": 12.33845213,
        "ricoverati_con_sintomi": 51,
        "terapia_intensiva": 13,
        "totale_ospedalizzati": 64,
        "isolamento_domiciliare": 197,
        "totale_attualmente_positivi": 261,
        "nuovi_attualmente_positivi": 72,
        "dimessi_guariti": 0,
        "deceduti": 2,
        "totale_casi": 263,
        "tamponi": 9056
    },
    {
        "data": "2020-03-02 18:00:00",
        "stato": "ITA",
        "codice_regione": 13,
        "denominazione_regione": "Abruzzo",
        "lat": 42.35122196,
        "long": 13.39843823,
        "ricoverati_con_sintomi": 3,
        "terapia_intensiva": 0,
        "totale_ospedalizzati": 3,
        "isolamento_domiciliare": 2,
        "totale_attualmente_positivi": 5,
        "nuovi_attualmente_positivi": 0,
        "dimessi_guariti": 0,
        "deceduti": 0,
        "totale_casi": 5,
        "tamponi": 52
    },
    {
        "data": "2020-03-02 18:00:00",
        "stato": "ITA",
        "codice_regione": 17,
        "denominazione_regione": "Basilicata",
        "lat": 40.63947052,
        "long": 15.80514834,
        "ricoverati_con_sintomi": 0,
        "terapia_intensiva": 0,
        "totale_ospedalizzati": 0,
        "isolamento_domiciliare": 0,
        "totale_attualmente_positivi": 0,
        "nuovi_attualmente_positivi": 0,
        "dimessi_guariti": 0,
        "deceduti": 0,
        "totale_casi": 0,
        "tamponi": 39
    },
    {
        "data": "2020-03-02 18:00:00",
        "stato": "ITA",
        "codice_regione": 4,
        "denominazione_regione": "P.A. Bolzano",
        "lat": 46.49933453,
        "long": 11.35662422,
        "ricoverati_con_sintomi": 1,
        "terapia_intensiva": 0,
        "totale_ospedalizzati": 1,
        "isolamento_domiciliare": 0,
        "totale_attualmente_positivi": 1,
        "nuovi_attualmente_positivi": 0,
        "dimessi_guariti": 0,
        "deceduti": 0,
        "totale_casi": 1,
        "tamponi": 20
    },
    {
        "data": "2020-03-02 18:00:00",
        "stato": "ITA",
        "codice_regione": 18,
        "denominazione_regione": "Calabria",
        "lat": 38.90597598,
        "long": 16.59440194,
        "ricoverati_con_sintomi": 0,
        "terapia_intensiva": 0,
        "totale_ospedalizzati": 0,
        "isolamento_domiciliare": 1,
        "totale_attualmente_positivi": 1,
        "nuovi_attualmente_positivi": 0,
        "dimessi_guariti": 0,
        "deceduti": 0,
        "totale_casi": 1,
        "tamponi": 39
    },
    {
        "data": "2020-03-02 18:00:00",
        "stato": "ITA",
        "codice_regione": 15,
        "denominazione_regione": "Campania",
        "lat": 40.83956555,
        "long": 14.25084984,
        "ricoverati_con_sintomi": 4,
        "terapia_intensiva": 0,
        "totale_ospedalizzati": 4,
        "isolamento_domiciliare": 13,
        "totale_attualmente_positivi": 17,
        "nuovi_attualmente_positivi": 0,
        "dimessi_guariti": 0,
        "deceduti": 0,
        "totale_casi": 17,
        "tamponi": 373
    },
    {
        "data": "2020-03-02 18:00:00",
        "stato": "ITA",
        "codice_regione": 8,
        "denominazione_regione": "Emilia Romagna",
        "lat": 44.49436681,
        "long": 11.3417208,
        "ricoverati_con_sintomi": 148,
        "terapia_intensiva": 16,
        "totale_ospedalizzati": 164,
        "isolamento_domiciliare": 160,
        "totale_attualmente_positivi": 324,
        "nuovi_attualmente_positivi": 47,
        "dimessi_guariti": 0,
        "deceduti": 11,
        "totale_casi": 335,
        "tamponi": 1973
    },
    {
        "data": "2020-03-02 18:00:00",
        "stato": "ITA",
        "codice_regione": 6,
        "denominazione_regione": "Friuli Venezia Giulia",
        "lat": 45.6494354,
        "long": 13.76813649,
        "ricoverati_con_sintomi": 0,
        "terapia_intensiva": 0,
        "totale_ospedalizzati": 0,
        "isolamento_domiciliare": 9,
        "totale_attualmente_positivi": 9,
        "nuovi_attualmente_positivi": 3,
        "dimessi_guariti": 0,
        "deceduti": 0,
        "totale_casi": 9,
        "tamponi": 269
    },
    {
        "data": "2020-03-02 18:00:00",
        "stato": "ITA",
        "codice_regione": 12,
        "denominazione_regione": "Lazio",
        "lat": 41.89277044,
        "long": 12.48366722,
        "ricoverati_con_sintomi": 3,
        "terapia_intensiva": 0,
        "totale_ospedalizzati": 3,
        "isolamento_domiciliare": 1,
        "totale_attualmente_positivi": 4,
        "nuovi_attualmente_positivi": 1,
        "dimessi_guariti": 3,
        "deceduti": 0,
        "totale_casi": 7,
        "tamponi": 773
    },
    {
        "data": "2020-03-02 18:00:00",
        "stato": "ITA",
        "codice_regione": 7,
        "denominazione_regione": "Liguria",
        "lat": 44.41149315,
        "long": 8.9326992,
        "ricoverati_con_sintomi": 12,
        "terapia_intensiva": 1,
        "totale_ospedalizzati": 13,
        "isolamento_domiciliare": 5,
        "totale_attualmente_positivi": 18,
        "nuovi_attualmente_positivi": -3,
        "dimessi_guariti": 4,
        "deceduti": 0,
        "totale_casi": 22,
        "tamponi": 121
    },
    {
        "data": "2020-03-02 18:00:00",
        "stato": "ITA",
        "codice_regione": 3,
        "denominazione_regione": "Lombardia",
        "lat": 45.46679409,
        "long": 9.190347404,
        "ricoverati_con_sintomi": 478,
        "terapia_intensiva": 127,
        "totale_ospedalizzati": 605,
        "isolamento_domiciliare": 472,
        "totale_attualmente_positivi": 1077,
        "nuovi_attualmente_positivi": 190,
        "dimessi_guariti": 139,
        "deceduti": 38,
        "totale_casi": 1254,
        "tamponi": 7925
    },
    {
        "data": "2020-03-02 18:00:00",
        "stato": "ITA",
        "codice_regione": 11,
        "denominazione_regione": "Marche",
        "lat": 43.61675973,
        "long": 13.5188753,
        "ricoverati_con_sintomi": 17,
        "terapia_intensiva": 6,
        "totale_ospedalizzati": 23,
        "isolamento_domiciliare": 11,
        "totale_attualmente_positivi": 34,
        "nuovi_attualmente_positivi": 9,
        "dimessi_guariti": 0,
        "deceduti": 1,
        "totale_casi": 35,
        "tamponi": 137
    },
    {
        "data": "2020-03-02 18:00:00",
        "stato": "ITA",
        "codice_regione": 14,
        "denominazione_regione": "Molise",
        "lat": 41.55774754,
        "long": 14.65916051,
        "ricoverati_con_sintomi": 0,
        "terapia_intensiva": 0,
        "totale_ospedalizzati": 0,
        "isolamento_domiciliare": 0,
        "totale_attualmente_positivi": 0,
        "nuovi_attualmente_positivi": 0,
        "dimessi_guariti": 0,
        "deceduti": 0,
        "totale_casi": 0,
        "tamponi": 13
    },
    {
        "data": "2020-03-02 18:00:00",
        "stato": "ITA",
        "codice_regione": 1,
        "denominazione_regione": "Piemonte",
        "lat": 45.0732745,
        "long": 7.680687483,
        "ricoverati_con_sintomi": 12,
        "terapia_intensiva": 2,
        "totale_ospedalizzati": 14,
        "isolamento_domiciliare": 37,
        "totale_attualmente_positivi": 51,
        "nuovi_attualmente_positivi": 2,
        "dimessi_guariti": 0,
        "deceduti": 0,
        "totale_casi": 51,
        "tamponi": 434
    },
    {
        "data": "2020-03-02 18:00:00",
        "stato": "ITA",
        "codice_regione": 16,
        "denominazione_regione": "Puglia",
        "lat": 41.12559576,
        "long": 16.86736689,
        "ricoverati_con_sintomi": 2,
        "terapia_intensiva": 0,
        "totale_ospedalizzati": 2,
        "isolamento_domiciliare": 2,
        "totale_attualmente_positivi": 4,
        "nuovi_attualmente_positivi": 1,
        "dimessi_guariti": 0,
        "deceduti": 0,
        "totale_casi": 4,
        "tamponi": 278
    },
    {
        "data": "2020-03-02 18:00:00",
        "stato": "ITA",
        "codice_regione": 20,
        "denominazione_regione": "Sardegna",
        "lat": 39.21531192,
        "long": 9.110616306,
        "ricoverati_con_sintomi": 0,
        "terapia_intensiva": 0,
        "totale_ospedalizzati": 0,
        "isolamento_domiciliare": 0,
        "totale_attualmente_positivi": 0,
        "nuovi_attualmente_positivi": 0,
        "dimessi_guariti": 0,
        "deceduti": 0,
        "totale_casi": 0,
        "tamponi": 29
    },
    {
        "data": "2020-03-02 18:00:00",
        "stato": "ITA",
        "codice_regione": 19,
        "denominazione_regione": "Sicilia",
        "lat": 38.11569725,
        "long": 13.3623567,
        "ricoverati_con_sintomi": 2,
        "terapia_intensiva": 0,
        "totale_ospedalizzati": 2,
        "isolamento_domiciliare": 3,
        "totale_attualmente_positivi": 5,
        "nuovi_attualmente_positivi": -2,
        "dimessi_guariti": 2,
        "deceduti": 0,
        "totale_casi": 7,
        "tamponi": 307
    },
    {
        "data": "2020-03-02 18:00:00",
        "stato": "ITA",
        "codice_regione": 9,
        "denominazione_regione": "Toscana",
        "lat": 43.76923077,
        "long": 11.25588885,
        "ricoverati_con_sintomi": 7,
        "terapia_intensiva": 0,
        "totale_ospedalizzati": 7,
        "isolamento_domiciliare": 5,
        "totale_attualmente_positivi": 12,
        "nuovi_attualmente_positivi": 0,
        "dimessi_guariti": 1,
        "deceduti": 0,
        "totale_casi": 13,
        "tamponi": 613
    },
    {
        "data": "2020-03-02 18:00:00",
        "stato": "ITA",
        "codice_regione": 4,
        "denominazione_regione": "P.A. Trento",
        "lat": 46.06893511,
        "long": 11.12123097,
        "ricoverati_con_sintomi": 0,
        "terapia_intensiva": 0,
        "totale_ospedalizzati": 0,
        "isolamento_domiciliare": 0,
        "totale_attualmente_positivi": 0,
        "nuovi_attualmente_positivi": 0,
        "dimessi_guariti": 0,
        "deceduti": 0,
        "totale_casi": 0,
        "tamponi": 122
    },
    {
        "data": "2020-03-02 18:00:00",
        "stato": "ITA",
        "codice_regione": 10,
        "denominazione_regione": "Umbria",
        "lat": 43.10675841,
        "long": 12.38824698,
        "ricoverati_con_sintomi": 0,
        "terapia_intensiva": 0,
        "totale_ospedalizzati": 0,
        "isolamento_domiciliare": 2,
        "totale_attualmente_positivi": 2,
        "nuovi_attualmente_positivi": 0,
        "dimessi_guariti": 0,
        "deceduti": 0,
        "totale_casi": 2,
        "tamponi": 35
    },
    {
        "data": "2020-03-02 18:00:00",
        "stato": "ITA",
        "codice_regione": 2,
        "denominazione_regione": "Valle d'Aosta",
        "lat": 45.73750286,
        "long": 7.320149366,
        "ricoverati_con_sintomi": 0,
        "terapia_intensiva": 0,
        "totale_ospedalizzati": 0,
        "isolamento_domiciliare": 0,
        "totale_attualmente_positivi": 0,
        "nuovi_attualmente_positivi": 0,
        "dimessi_guariti": 0,
        "deceduti": 0,
        "totale_casi": 0,
        "tamponi": 11
    },
    {
        "data": "2020-03-02 18:00:00",
        "stato": "ITA",
        "codice_regione": 5,
        "denominazione_regione": "Veneto",
        "lat": 45.43490485,
        "long": 12.33845213,
        "ricoverati_con_sintomi": 53,
        "terapia_intensiva": 14,
        "totale_ospedalizzati": 67,
        "isolamento_domiciliare": 204,
        "totale_attualmente_positivi": 271,
        "nuovi_attualmente_positivi": 10,
        "dimessi_guariti": 0,
        "deceduti": 2,
        "totale_casi": 273,
        "tamponi": 9782
    },
    {
        "data": "2020-03-03 18:00:00",
        "stato": "ITA",
        "codice_regione": 13,
        "denominazione_regione": "Abruzzo",
        "lat": 42.35122196,
        "long": 13.39843823,
        "ricoverati_con_sintomi": 5,
        "terapia_intensiva": 0,
        "totale_ospedalizzati": 5,
        "isolamento_domiciliare": 1,
        "totale_attualmente_positivi": 6,
        "nuovi_attualmente_positivi": 1,
        "dimessi_guariti": 0,
        "deceduti": 0,
        "totale_casi": 6,
        "tamponi": 52
    },
    {
        "data": "2020-03-03 18:00:00",
        "stato": "ITA",
        "codice_regione": 17,
        "denominazione_regione": "Basilicata",
        "lat": 40.63947052,
        "long": 15.80514834,
        "ricoverati_con_sintomi": 0,
        "terapia_intensiva": 0,
        "totale_ospedalizzati": 0,
        "isolamento_domiciliare": 1,
        "totale_attualmente_positivi": 1,
        "nuovi_attualmente_positivi": 1,
        "dimessi_guariti": 0,
        "deceduti": 0,
        "totale_casi": 1,
        "tamponi": 42
    },
    {
        "data": "2020-03-03 18:00:00",
        "stato": "ITA",
        "codice_regione": 4,
        "denominazione_regione": "P.A. Bolzano",
        "lat": 46.49933453,
        "long": 11.35662422,
        "ricoverati_con_sintomi": 1,
        "terapia_intensiva": 0,
        "totale_ospedalizzati": 1,
        "isolamento_domiciliare": 0,
        "totale_attualmente_positivi": 1,
        "nuovi_attualmente_positivi": 0,
        "dimessi_guariti": 0,
        "deceduti": 0,
        "totale_casi": 1,
        "tamponi": 20
    },
    {
        "data": "2020-03-03 18:00:00",
        "stato": "ITA",
        "codice_regione": 18,
        "denominazione_regione": "Calabria",
        "lat": 38.90597598,
        "long": 16.59440194,
        "ricoverati_con_sintomi": 0,
        "terapia_intensiva": 0,
        "totale_ospedalizzati": 0,
        "isolamento_domiciliare": 1,
        "totale_attualmente_positivi": 1,
        "nuovi_attualmente_positivi": 0,
        "dimessi_guariti": 0,
        "deceduti": 0,
        "totale_casi": 1,
        "tamponi": 39
    },
    {
        "data": "2020-03-03 18:00:00",
        "stato": "ITA",
        "codice_regione": 15,
        "denominazione_regione": "Campania",
        "lat": 40.83956555,
        "long": 14.25084984,
        "ricoverati_con_sintomi": 11,
        "terapia_intensiva": 0,
        "totale_ospedalizzati": 11,
        "isolamento_domiciliare": 19,
        "totale_attualmente_positivi": 30,
        "nuovi_attualmente_positivi": 13,
        "dimessi_guariti": 0,
        "deceduti": 0,
        "totale_casi": 30,
        "tamponi": 405
    },
    {
        "data": "2020-03-03 18:00:00",
        "stato": "ITA",
        "codice_regione": 8,
        "denominazione_regione": "Emilia Romagna",
        "lat": 44.49436681,
        "long": 11.3417208,
        "ricoverati_con_sintomi": 187,
        "terapia_intensiva": 24,
        "totale_ospedalizzati": 211,
        "isolamento_domiciliare": 187,
        "totale_attualmente_positivi": 398,
        "nuovi_attualmente_positivi": 74,
        "dimessi_guariti": 4,
        "deceduti": 18,
        "totale_casi": 420,
        "tamponi": 2012
    },
    {
        "data": "2020-03-03 18:00:00",
        "stato": "ITA",
        "codice_regione": 6,
        "denominazione_regione": "Friuli Venezia Giulia",
        "lat": 45.6494354,
        "long": 13.76813649,
        "ricoverati_con_sintomi": 1,
        "terapia_intensiva": 0,
        "totale_ospedalizzati": 1,
        "isolamento_domiciliare": 12,
        "totale_attualmente_positivi": 13,
        "nuovi_attualmente_positivi": 4,
        "dimessi_guariti": 0,
        "deceduti": 0,
        "totale_casi": 13,
        "tamponi": 354
    },
    {
        "data": "2020-03-03 18:00:00",
        "stato": "ITA",
        "codice_regione": 12,
        "denominazione_regione": "Lazio",
        "lat": 41.89277044,
        "long": 12.48366722,
        "ricoverati_con_sintomi": 10,
        "terapia_intensiva": 0,
        "totale_ospedalizzati": 10,
        "isolamento_domiciliare": 1,
        "totale_attualmente_positivi": 11,
        "nuovi_attualmente_positivi": 7,
        "dimessi_guariti": 3,
        "deceduti": 0,
        "totale_casi": 14,
        "tamponi": 877
    },
    {
        "data": "2020-03-03 18:00:00",
        "stato": "ITA",
        "codice_regione": 7,
        "denominazione_regione": "Liguria",
        "lat": 44.41149315,
        "long": 8.9326992,
        "ricoverati_con_sintomi": 12,
        "terapia_intensiva": 2,
        "totale_ospedalizzati": 14,
        "isolamento_domiciliare": 5,
        "totale_attualmente_positivi": 19,
        "nuovi_attualmente_positivi": 1,
        "dimessi_guariti": 4,
        "deceduti": 1,
        "totale_casi": 24,
        "tamponi": 121
    },
    {
        "data": "2020-03-03 18:00:00",
        "stato": "ITA",
        "codice_regione": 3,
        "denominazione_regione": "Lombardia",
        "lat": 45.46679409,
        "long": 9.190347404,
        "ricoverati_con_sintomi": 698,
        "terapia_intensiva": 167,
        "totale_ospedalizzati": 865,
        "isolamento_domiciliare": 461,
        "totale_attualmente_positivi": 1326,
        "nuovi_attualmente_positivi": 249,
        "dimessi_guariti": 139,
        "deceduti": 55,
        "totale_casi": 1520,
        "tamponi": 9577
    },
    {
        "data": "2020-03-03 18:00:00",
        "stato": "ITA",
        "codice_regione": 11,
        "denominazione_regione": "Marche",
        "lat": 43.61675973,
        "long": 13.5188753,
        "ricoverati_con_sintomi": 27,
        "terapia_intensiva": 13,
        "totale_ospedalizzati": 40,
        "isolamento_domiciliare": 19,
        "totale_attualmente_positivi": 59,
        "nuovi_attualmente_positivi": 25,
        "dimessi_guariti": 0,
        "deceduti": 2,
        "totale_casi": 61,
        "tamponi": 200
    },
    {
        "data": "2020-03-03 18:00:00",
        "stato": "ITA",
        "codice_regione": 14,
        "denominazione_regione": "Molise",
        "lat": 41.55774754,
        "long": 14.65916051,
        "ricoverati_con_sintomi": 3,
        "terapia_intensiva": 0,
        "totale_ospedalizzati": 3,
        "isolamento_domiciliare": 0,
        "totale_attualmente_positivi": 3,
        "nuovi_attualmente_positivi": 3,
        "dimessi_guariti": 0,
        "deceduti": 0,
        "totale_casi": 3,
        "tamponi": 13
    },
    {
        "data": "2020-03-03 18:00:00",
        "stato": "ITA",
        "codice_regione": 1,
        "denominazione_regione": "Piemonte",
        "lat": 45.0732745,
        "long": 7.680687483,
        "ricoverati_con_sintomi": 13,
        "terapia_intensiva": 3,
        "totale_ospedalizzati": 16,
        "isolamento_domiciliare": 40,
        "totale_attualmente_positivi": 56,
        "nuovi_attualmente_positivi": 5,
        "dimessi_guariti": 0,
        "deceduti": 0,
        "totale_casi": 56,
        "tamponi": 458
    },
    {
        "data": "2020-03-03 18:00:00",
        "stato": "ITA",
        "codice_regione": 16,
        "denominazione_regione": "Puglia",
        "lat": 41.12559576,
        "long": 16.86736689,
        "ricoverati_con_sintomi": 2,
        "terapia_intensiva": 0,
        "totale_ospedalizzati": 2,
        "isolamento_domiciliare": 4,
        "totale_attualmente_positivi": 6,
        "nuovi_attualmente_positivi": 2,
        "dimessi_guariti": 0,
        "deceduti": 0,
        "totale_casi": 6,
        "tamponi": 298
    },
    {
        "data": "2020-03-03 18:00:00",
        "stato": "ITA",
        "codice_regione": 20,
        "denominazione_regione": "Sardegna",
        "lat": 39.21531192,
        "long": 9.110616306,
        "ricoverati_con_sintomi": 1,
        "terapia_intensiva": 0,
        "totale_ospedalizzati": 1,
        "isolamento_domiciliare": 0,
        "totale_attualmente_positivi": 1,
        "nuovi_attualmente_positivi": 1,
        "dimessi_guariti": 0,
        "deceduti": 0,
        "totale_casi": 1,
        "tamponi": 29
    },
    {
        "data": "2020-03-03 18:00:00",
        "stato": "ITA",
        "codice_regione": 19,
        "denominazione_regione": "Sicilia",
        "lat": 38.11569725,
        "long": 13.3623567,
        "ricoverati_con_sintomi": 2,
        "terapia_intensiva": 0,
        "totale_ospedalizzati": 2,
        "isolamento_domiciliare": 3,
        "totale_attualmente_positivi": 5,
        "nuovi_attualmente_positivi": 0,
        "dimessi_guariti": 2,
        "deceduti": 0,
        "totale_casi": 7,
        "tamponi": 307
    },
    {
        "data": "2020-03-03 18:00:00",
        "stato": "ITA",
        "codice_regione": 9,
        "denominazione_regione": "Toscana",
        "lat": 43.76923077,
        "long": 11.25588885,
        "ricoverati_con_sintomi": 10,
        "terapia_intensiva": 0,
        "totale_ospedalizzati": 10,
        "isolamento_domiciliare": 8,
        "totale_attualmente_positivi": 18,
        "nuovi_attualmente_positivi": 6,
        "dimessi_guariti": 1,
        "deceduti": 0,
        "totale_casi": 19,
        "tamponi": 697
    },
    {
        "data": "2020-03-03 18:00:00",
        "stato": "ITA",
        "codice_regione": 4,
        "denominazione_regione": "P.A. Trento",
        "lat": 46.06893511,
        "long": 11.12123097,
        "ricoverati_con_sintomi": 1,
        "terapia_intensiva": 0,
        "totale_ospedalizzati": 1,
        "isolamento_domiciliare": 3,
        "totale_attualmente_positivi": 4,
        "nuovi_attualmente_positivi": 4,
        "dimessi_guariti": 0,
        "deceduti": 0,
        "totale_casi": 4,
        "tamponi": 122
    },
    {
        "data": "2020-03-03 18:00:00",
        "stato": "ITA",
        "codice_regione": 10,
        "denominazione_regione": "Umbria",
        "lat": 43.10675841,
        "long": 12.38824698,
        "ricoverati_con_sintomi": 1,
        "terapia_intensiva": 1,
        "totale_ospedalizzati": 2,
        "isolamento_domiciliare": 6,
        "totale_attualmente_positivi": 8,
        "nuovi_attualmente_positivi": 6,
        "dimessi_guariti": 0,
        "deceduti": 0,
        "totale_casi": 8,
        "tamponi": 45
    },
    {
        "data": "2020-03-03 18:00:00",
        "stato": "ITA",
        "codice_regione": 2,
        "denominazione_regione": "Valle d'Aosta",
        "lat": 45.73750286,
        "long": 7.320149366,
        "ricoverati_con_sintomi": 0,
        "terapia_intensiva": 0,
        "totale_ospedalizzati": 0,
        "isolamento_domiciliare": 0,
        "totale_attualmente_positivi": 0,
        "nuovi_attualmente_positivi": 0,
        "dimessi_guariti": 0,
        "deceduti": 0,
        "totale_casi": 0,
        "tamponi": 12
    },
    {
        "data": "2020-03-03 18:00:00",
        "stato": "ITA",
        "codice_regione": 5,
        "denominazione_regione": "Veneto",
        "lat": 45.43490485,
        "long": 12.33845213,
        "ricoverati_con_sintomi": 49,
        "terapia_intensiva": 19,
        "totale_ospedalizzati": 68,
        "isolamento_domiciliare": 229,
        "totale_attualmente_positivi": 297,
        "nuovi_attualmente_positivi": 26,
        "dimessi_guariti": 7,
        "deceduti": 3,
        "totale_casi": 307,
        "tamponi": 10176
    },
    {
        "data": "2020-03-04 17:00:00",
        "stato": "ITA",
        "codice_regione": 13,
        "denominazione_regione": "Abruzzo",
        "lat": 42.35122196,
        "long": 13.39843823,
        "ricoverati_con_sintomi": 7,
        "terapia_intensiva": 0,
        "totale_ospedalizzati": 7,
        "isolamento_domiciliare": 0,
        "totale_attualmente_positivi": 7,
        "nuovi_attualmente_positivi": 1,
        "dimessi_guariti": 0,
        "deceduti": 0,
        "totale_casi": 7,
        "tamponi": 85
    },
    {
        "data": "2020-03-04 17:00:00",
        "stato": "ITA",
        "codice_regione": 17,
        "denominazione_regione": "Basilicata",
        "lat": 40.63947052,
        "long": 15.80514834,
        "ricoverati_con_sintomi": 0,
        "terapia_intensiva": 0,
        "totale_ospedalizzati": 0,
        "isolamento_domiciliare": 1,
        "totale_attualmente_positivi": 1,
        "nuovi_attualmente_positivi": 0,
        "dimessi_guariti": 0,
        "deceduti": 0,
        "totale_casi": 1,
        "tamponi": 48
    },
    {
        "data": "2020-03-04 17:00:00",
        "stato": "ITA",
        "codice_regione": 4,
        "denominazione_regione": "P.A. Bolzano",
        "lat": 46.49933453,
        "long": 11.35662422,
        "ricoverati_con_sintomi": 1,
        "terapia_intensiva": 0,
        "totale_ospedalizzati": 1,
        "isolamento_domiciliare": 0,
        "totale_attualmente_positivi": 1,
        "nuovi_attualmente_positivi": 0,
        "dimessi_guariti": 0,
        "deceduti": 0,
        "totale_casi": 1,
        "tamponi": 20
    },
    {
        "data": "2020-03-04 17:00:00",
        "stato": "ITA",
        "codice_regione": 18,
        "denominazione_regione": "Calabria",
        "lat": 38.90597598,
        "long": 16.59440194,
        "ricoverati_con_sintomi": 0,
        "terapia_intensiva": 0,
        "totale_ospedalizzati": 0,
        "isolamento_domiciliare": 1,
        "totale_attualmente_positivi": 1,
        "nuovi_attualmente_positivi": 0,
        "dimessi_guariti": 0,
        "deceduti": 0,
        "totale_casi": 1,
        "tamponi": 46
    },
    {
        "data": "2020-03-04 17:00:00",
        "stato": "ITA",
        "codice_regione": 15,
        "denominazione_regione": "Campania",
        "lat": 40.83956555,
        "long": 14.25084984,
        "ricoverati_con_sintomi": 11,
        "terapia_intensiva": 0,
        "totale_ospedalizzati": 11,
        "isolamento_domiciliare": 20,
        "totale_attualmente_positivi": 31,
        "nuovi_attualmente_positivi": 1,
        "dimessi_guariti": 0,
        "deceduti": 0,
        "totale_casi": 31,
        "tamponi": 429
    },
    {
        "data": "2020-03-04 17:00:00",
        "stato": "ITA",
        "codice_regione": 8,
        "denominazione_regione": "Emilia Romagna",
        "lat": 44.49436681,
        "long": 11.3417208,
        "ricoverati_con_sintomi": 256,
        "terapia_intensiva": 26,
        "totale_ospedalizzati": 282,
        "isolamento_domiciliare": 234,
        "totale_attualmente_positivi": 516,
        "nuovi_attualmente_positivi": 118,
        "dimessi_guariti": 6,
        "deceduti": 22,
        "totale_casi": 544,
        "tamponi": 2500
    },
    {
        "data": "2020-03-04 17:00:00",
        "stato": "ITA",
        "codice_regione": 6,
        "denominazione_regione": "Friuli Venezia Giulia",
        "lat": 45.6494354,
        "long": 13.76813649,
        "ricoverati_con_sintomi": 3,
        "terapia_intensiva": 0,
        "totale_ospedalizzati": 3,
        "isolamento_domiciliare": 15,
        "totale_attualmente_positivi": 18,
        "nuovi_attualmente_positivi": 5,
        "dimessi_guariti": 0,
        "deceduti": 0,
        "totale_casi": 18,
        "tamponi": 376
    },
    {
        "data": "2020-03-04 17:00:00",
        "stato": "ITA",
        "codice_regione": 12,
        "denominazione_regione": "Lazio",
        "lat": 41.89277044,
        "long": 12.48366722,
        "ricoverati_con_sintomi": 15,
        "terapia_intensiva": 3,
        "totale_ospedalizzati": 18,
        "isolamento_domiciliare": 9,
        "totale_attualmente_positivi": 27,
        "nuovi_attualmente_positivi": 16,
        "dimessi_guariti": 3,
        "deceduti": 0,
        "totale_casi": 30,
        "tamponi": 995
    },
    {
        "data": "2020-03-04 17:00:00",
        "stato": "ITA",
        "codice_regione": 7,
        "denominazione_regione": "Liguria",
        "lat": 44.41149315,
        "long": 8.9326992,
        "ricoverati_con_sintomi": 10,
        "terapia_intensiva": 3,
        "totale_ospedalizzati": 13,
        "isolamento_domiciliare": 8,
        "totale_attualmente_positivi": 21,
        "nuovi_attualmente_positivi": 2,
        "dimessi_guariti": 4,
        "deceduti": 1,
        "totale_casi": 26,
        "tamponi": 133
    },
    {
        "data": "2020-03-04 17:00:00",
        "stato": "ITA",
        "codice_regione": 3,
        "denominazione_regione": "Lombardia",
        "lat": 45.46679409,
        "long": 9.190347404,
        "ricoverati_con_sintomi": 877,
        "terapia_intensiva": 209,
        "totale_ospedalizzati": 1086,
        "isolamento_domiciliare": 411,
        "totale_attualmente_positivi": 1497,
        "nuovi_attualmente_positivi": 171,
        "dimessi_guariti": 250,
        "deceduti": 73,
        "totale_casi": 1820,
        "tamponi": 12138
    },
    {
        "data": "2020-03-04 17:00:00",
        "stato": "ITA",
        "codice_regione": 11,
        "denominazione_regione": "Marche",
        "lat": 43.61675973,
        "long": 13.5188753,
        "ricoverati_con_sintomi": 34,
        "terapia_intensiva": 15,
        "totale_ospedalizzati": 49,
        "isolamento_domiciliare": 31,
        "totale_attualmente_positivi": 80,
        "nuovi_attualmente_positivi": 21,
        "dimessi_guariti": 0,
        "deceduti": 4,
        "totale_casi": 84,
        "tamponi": 288
    },
    {
        "data": "2020-03-04 17:00:00",
        "stato": "ITA",
        "codice_regione": 14,
        "denominazione_regione": "Molise",
        "lat": 41.55774754,
        "long": 14.65916051,
        "ricoverati_con_sintomi": 3,
        "terapia_intensiva": 0,
        "totale_ospedalizzati": 3,
        "isolamento_domiciliare": 0,
        "totale_attualmente_positivi": 3,
        "nuovi_attualmente_positivi": 0,
        "dimessi_guariti": 0,
        "deceduti": 0,
        "totale_casi": 3,
        "tamponi": 19
    },
    {
        "data": "2020-03-04 17:00:00",
        "stato": "ITA",
        "codice_regione": 1,
        "denominazione_regione": "Piemonte",
        "lat": 45.0732745,
        "long": 7.680687483,
        "ricoverati_con_sintomi": 26,
        "terapia_intensiva": 13,
        "totale_ospedalizzati": 39,
        "isolamento_domiciliare": 43,
        "totale_attualmente_positivi": 82,
        "nuovi_attualmente_positivi": 26,
        "dimessi_guariti": 0,
        "deceduti": 0,
        "totale_casi": 82,
        "tamponi": 543
    },
    {
        "data": "2020-03-04 17:00:00",
        "stato": "ITA",
        "codice_regione": 16,
        "denominazione_regione": "Puglia",
        "lat": 41.12559576,
        "long": 16.86736689,
        "ricoverati_con_sintomi": 4,
        "terapia_intensiva": 0,
        "totale_ospedalizzati": 4,
        "isolamento_domiciliare": 3,
        "totale_attualmente_positivi": 7,
        "nuovi_attualmente_positivi": 1,
        "dimessi_guariti": 1,
        "deceduti": 1,
        "totale_casi": 9,
        "tamponi": 322
    },
    {
        "data": "2020-03-04 17:00:00",
        "stato": "ITA",
        "codice_regione": 20,
        "denominazione_regione": "Sardegna",
        "lat": 39.21531192,
        "long": 9.110616306,
        "ricoverati_con_sintomi": 1,
        "terapia_intensiva": 0,
        "totale_ospedalizzati": 1,
        "isolamento_domiciliare": 1,
        "totale_attualmente_positivi": 2,
        "nuovi_attualmente_positivi": 1,
        "dimessi_guariti": 0,
        "deceduti": 0,
        "totale_casi": 2,
        "tamponi": 42
    },
    {
        "data": "2020-03-04 17:00:00",
        "stato": "ITA",
        "codice_regione": 19,
        "denominazione_regione": "Sicilia",
        "lat": 38.11569725,
        "long": 13.3623567,
        "ricoverati_con_sintomi": 5,
        "terapia_intensiva": 0,
        "totale_ospedalizzati": 5,
        "isolamento_domiciliare": 11,
        "totale_attualmente_positivi": 16,
        "nuovi_attualmente_positivi": 11,
        "dimessi_guariti": 2,
        "deceduti": 0,
        "totale_casi": 18,
        "tamponi": 367
    },
    {
        "data": "2020-03-04 17:00:00",
        "stato": "ITA",
        "codice_regione": 9,
        "denominazione_regione": "Toscana",
        "lat": 43.76923077,
        "long": 11.25588885,
        "ricoverati_con_sintomi": 15,
        "terapia_intensiva": 2,
        "totale_ospedalizzati": 17,
        "isolamento_domiciliare": 20,
        "totale_attualmente_positivi": 37,
        "nuovi_attualmente_positivi": 19,
        "dimessi_guariti": 1,
        "deceduti": 0,
        "totale_casi": 38,
        "tamponi": 776
    },
    {
        "data": "2020-03-04 17:00:00",
        "stato": "ITA",
        "codice_regione": 4,
        "denominazione_regione": "P.A. Trento",
        "lat": 46.06893511,
        "long": 11.12123097,
        "ricoverati_con_sintomi": 1,
        "terapia_intensiva": 0,
        "totale_ospedalizzati": 1,
        "isolamento_domiciliare": 4,
        "totale_attualmente_positivi": 5,
        "nuovi_attualmente_positivi": 1,
        "dimessi_guariti": 0,
        "deceduti": 0,
        "totale_casi": 5,
        "tamponi": 122
    },
    {
        "data": "2020-03-04 17:00:00",
        "stato": "ITA",
        "codice_regione": 10,
        "denominazione_regione": "Umbria",
        "lat": 43.10675841,
        "long": 12.38824698,
        "ricoverati_con_sintomi": 1,
        "terapia_intensiva": 1,
        "totale_ospedalizzati": 2,
        "isolamento_domiciliare": 7,
        "totale_attualmente_positivi": 9,
        "nuovi_attualmente_positivi": 1,
        "dimessi_guariti": 0,
        "deceduti": 0,
        "totale_casi": 9,
        "tamponi": 58
    },
    {
        "data": "2020-03-04 17:00:00",
        "stato": "ITA",
        "codice_regione": 2,
        "denominazione_regione": "Valle d'Aosta",
        "lat": 45.73750286,
        "long": 7.320149366,
        "ricoverati_con_sintomi": 0,
        "terapia_intensiva": 0,
        "totale_ospedalizzati": 0,
        "isolamento_domiciliare": 0,
        "totale_attualmente_positivi": 0,
        "nuovi_attualmente_positivi": 0,
        "dimessi_guariti": 0,
        "deceduti": 0,
        "totale_casi": 0,
        "tamponi": 15
    },
    {
        "data": "2020-03-04 17:00:00",
        "stato": "ITA",
        "codice_regione": 5,
        "denominazione_regione": "Veneto",
        "lat": 45.43490485,
        "long": 12.33845213,
        "ricoverati_con_sintomi": 76,
        "terapia_intensiva": 23,
        "totale_ospedalizzati": 99,
        "isolamento_domiciliare": 246,
        "totale_attualmente_positivi": 345,
        "nuovi_attualmente_positivi": 48,
        "dimessi_guariti": 9,
        "deceduti": 6,
        "totale_casi": 360,
        "tamponi": 10515
    },
    {
        "data": "2020-03-05 17:00:00",
        "stato": "ITA",
        "codice_regione": 13,
        "denominazione_regione": "Abruzzo",
        "lat": 42.35122196,
        "long": 13.39843823,
        "ricoverati_con_sintomi": 8,
        "terapia_intensiva": 0,
        "totale_ospedalizzati": 8,
        "isolamento_domiciliare": 0,
        "totale_attualmente_positivi": 8,
        "nuovi_attualmente_positivi": 1,
        "dimessi_guariti": 0,
        "deceduti": 0,
        "totale_casi": 8,
        "tamponi": 96
    },
    {
        "data": "2020-03-05 17:00:00",
        "stato": "ITA",
        "codice_regione": 17,
        "denominazione_regione": "Basilicata",
        "lat": 40.63947052,
        "long": 15.80514834,
        "ricoverati_con_sintomi": 0,
        "terapia_intensiva": 0,
        "totale_ospedalizzati": 0,
        "isolamento_domiciliare": 1,
        "totale_attualmente_positivi": 1,
        "nuovi_attualmente_positivi": 0,
        "dimessi_guariti": 0,
        "deceduti": 0,
        "totale_casi": 1,
        "tamponi": 54
    },
    {
        "data": "2020-03-05 17:00:00",
        "stato": "ITA",
        "codice_regione": 4,
        "denominazione_regione": "P.A. Bolzano",
        "lat": 46.49933453,
        "long": 11.35662422,
        "ricoverati_con_sintomi": 1,
        "terapia_intensiva": 0,
        "totale_ospedalizzati": 1,
        "isolamento_domiciliare": 0,
        "totale_attualmente_positivi": 1,
        "nuovi_attualmente_positivi": 0,
        "dimessi_guariti": 0,
        "deceduti": 0,
        "totale_casi": 1,
        "tamponi": 20
    },
    {
        "data": "2020-03-05 17:00:00",
        "stato": "ITA",
        "codice_regione": 18,
        "denominazione_regione": "Calabria",
        "lat": 38.90597598,
        "long": 16.59440194,
        "ricoverati_con_sintomi": 1,
        "terapia_intensiva": 0,
        "totale_ospedalizzati": 1,
        "isolamento_domiciliare": 1,
        "totale_attualmente_positivi": 2,
        "nuovi_attualmente_positivi": 1,
        "dimessi_guariti": 0,
        "deceduti": 0,
        "totale_casi": 2,
        "tamponi": 53
    },
    {
        "data": "2020-03-05 17:00:00",
        "stato": "ITA",
        "codice_regione": 15,
        "denominazione_regione": "Campania",
        "lat": 40.83956555,
        "long": 14.25084984,
        "ricoverati_con_sintomi": 12,
        "terapia_intensiva": 0,
        "totale_ospedalizzati": 12,
        "isolamento_domiciliare": 33,
        "totale_attualmente_positivi": 45,
        "nuovi_attualmente_positivi": 14,
        "dimessi_guariti": 0,
        "deceduti": 0,
        "totale_casi": 45,
        "tamponi": 471
    },
    {
        "data": "2020-03-05 17:00:00",
        "stato": "ITA",
        "codice_regione": 8,
        "denominazione_regione": "Emilia Romagna",
        "lat": 44.49436681,
        "long": 11.3417208,
        "ricoverati_con_sintomi": 327,
        "terapia_intensiva": 32,
        "totale_ospedalizzati": 359,
        "isolamento_domiciliare": 299,
        "totale_attualmente_positivi": 658,
        "nuovi_attualmente_positivi": 142,
        "dimessi_guariti": 10,
        "deceduti": 30,
        "totale_casi": 698,
        "tamponi": 2884
    },
    {
        "data": "2020-03-05 17:00:00",
        "stato": "ITA",
        "codice_regione": 6,
        "denominazione_regione": "Friuli Venezia Giulia",
        "lat": 45.6494354,
        "long": 13.76813649,
        "ricoverati_con_sintomi": 4,
        "terapia_intensiva": 0,
        "totale_ospedalizzati": 4,
        "isolamento_domiciliare": 17,
        "totale_attualmente_positivi": 21,
        "nuovi_attualmente_positivi": 3,
        "dimessi_guariti": 0,
        "deceduti": 0,
        "totale_casi": 21,
        "tamponi": 397
    },
    {
        "data": "2020-03-05 17:00:00",
        "stato": "ITA",
        "codice_regione": 12,
        "denominazione_regione": "Lazio",
        "lat": 41.89277044,
        "long": 12.48366722,
        "ricoverati_con_sintomi": 20,
        "terapia_intensiva": 7,
        "totale_ospedalizzati": 27,
        "isolamento_domiciliare": 14,
        "totale_attualmente_positivi": 41,
        "nuovi_attualmente_positivi": 14,
        "dimessi_guariti": 3,
        "deceduti": 0,
        "totale_casi": 44,
        "tamponi": 1175
    },
    {
        "data": "2020-03-05 17:00:00",
        "stato": "ITA",
        "codice_regione": 7,
        "denominazione_regione": "Liguria",
        "lat": 44.41149315,
        "long": 8.9326992,
        "ricoverati_con_sintomi": 11,
        "terapia_intensiva": 3,
        "totale_ospedalizzati": 14,
        "isolamento_domiciliare": 7,
        "totale_attualmente_positivi": 21,
        "nuovi_attualmente_positivi": 0,
        "dimessi_guariti": 4,
        "deceduti": 3,
        "totale_casi": 28,
        "tamponi": 146
    },
    {
        "data": "2020-03-05 17:00:00",
        "stato": "ITA",
        "codice_regione": 3,
        "denominazione_regione": "Lombardia",
        "lat": 45.46679409,
        "long": 9.190347404,
        "ricoverati_con_sintomi": 1169,
        "terapia_intensiva": 244,
        "totale_ospedalizzati": 1413,
        "isolamento_domiciliare": 364,
        "totale_attualmente_positivi": 1777,
        "nuovi_attualmente_positivi": 280,
        "dimessi_guariti": 376,
        "deceduti": 98,
        "totale_casi": 2251,
        "tamponi": 12354
    },
    {
        "data": "2020-03-05 17:00:00",
        "stato": "ITA",
        "codice_regione": 11,
        "denominazione_regione": "Marche",
        "lat": 43.61675973,
        "long": 13.5188753,
        "ricoverati_con_sintomi": 57,
        "terapia_intensiva": 19,
        "totale_ospedalizzati": 76,
        "isolamento_domiciliare": 44,
        "totale_attualmente_positivi": 120,
        "nuovi_attualmente_positivi": 40,
        "dimessi_guariti": 0,
        "deceduti": 4,
        "totale_casi": 124,
        "tamponi": 413
    },
    {
        "data": "2020-03-05 17:00:00",
        "stato": "ITA",
        "codice_regione": 14,
        "denominazione_regione": "Molise",
        "lat": 41.55774754,
        "long": 14.65916051,
        "ricoverati_con_sintomi": 4,
        "terapia_intensiva": 0,
        "totale_ospedalizzati": 4,
        "isolamento_domiciliare": 3,
        "totale_attualmente_positivi": 7,
        "nuovi_attualmente_positivi": 4,
        "dimessi_guariti": 0,
        "deceduti": 0,
        "totale_casi": 7,
        "tamponi": 24
    },
    {
        "data": "2020-03-05 17:00:00",
        "stato": "ITA",
        "codice_regione": 1,
        "denominazione_regione": "Piemonte",
        "lat": 45.0732745,
        "long": 7.680687483,
        "ricoverati_con_sintomi": 43,
        "terapia_intensiva": 17,
        "totale_ospedalizzati": 60,
        "isolamento_domiciliare": 46,
        "totale_attualmente_positivi": 106,
        "nuovi_attualmente_positivi": 24,
        "dimessi_guariti": 0,
        "deceduti": 2,
        "totale_casi": 108,
        "tamponi": 543
    },
    {
        "data": "2020-03-05 17:00:00",
        "stato": "ITA",
        "codice_regione": 16,
        "denominazione_regione": "Puglia",
        "lat": 41.12559576,
        "long": 16.86736689,
        "ricoverati_con_sintomi": 5,
        "terapia_intensiva": 1,
        "totale_ospedalizzati": 6,
        "isolamento_domiciliare": 6,
        "totale_attualmente_positivi": 12,
        "nuovi_attualmente_positivi": 5,
        "dimessi_guariti": 1,
        "deceduti": 1,
        "totale_casi": 14,
        "tamponi": 359
    },
    {
        "data": "2020-03-05 17:00:00",
        "stato": "ITA",
        "codice_regione": 20,
        "denominazione_regione": "Sardegna",
        "lat": 39.21531192,
        "long": 9.110616306,
        "ricoverati_con_sintomi": 2,
        "terapia_intensiva": 0,
        "totale_ospedalizzati": 2,
        "isolamento_domiciliare": 0,
        "totale_attualmente_positivi": 2,
        "nuovi_attualmente_positivi": 0,
        "dimessi_guariti": 0,
        "deceduti": 0,
        "totale_casi": 2,
        "tamponi": 50
    },
    {
        "data": "2020-03-05 17:00:00",
        "stato": "ITA",
        "codice_regione": 19,
        "denominazione_regione": "Sicilia",
        "lat": 38.11569725,
        "long": 13.3623567,
        "ricoverati_con_sintomi": 5,
        "terapia_intensiva": 0,
        "totale_ospedalizzati": 5,
        "isolamento_domiciliare": 11,
        "totale_attualmente_positivi": 16,
        "nuovi_attualmente_positivi": 0,
        "dimessi_guariti": 2,
        "deceduti": 0,
        "totale_casi": 18,
        "tamponi": 367
    },
    {
        "data": "2020-03-05 17:00:00",
        "stato": "ITA",
        "codice_regione": 9,
        "denominazione_regione": "Toscana",
        "lat": 43.76923077,
        "long": 11.25588885,
        "ricoverati_con_sintomi": 26,
        "terapia_intensiva": 3,
        "totale_ospedalizzati": 29,
        "isolamento_domiciliare": 31,
        "totale_attualmente_positivi": 60,
        "nuovi_attualmente_positivi": 23,
        "dimessi_guariti": 1,
        "deceduti": 0,
        "totale_casi": 61,
        "tamponi": 776
    },
    {
        "data": "2020-03-05 17:00:00",
        "stato": "ITA",
        "codice_regione": 4,
        "denominazione_regione": "P.A. Trento",
        "lat": 46.06893511,
        "long": 11.12123097,
        "ricoverati_con_sintomi": 2,
        "terapia_intensiva": 0,
        "totale_ospedalizzati": 2,
        "isolamento_domiciliare": 5,
        "totale_attualmente_positivi": 7,
        "nuovi_attualmente_positivi": 2,
        "dimessi_guariti": 0,
        "deceduti": 0,
        "totale_casi": 7,
        "tamponi": 122
    },
    {
        "data": "2020-03-05 17:00:00",
        "stato": "ITA",
        "codice_regione": 10,
        "denominazione_regione": "Umbria",
        "lat": 43.10675841,
        "long": 12.38824698,
        "ricoverati_con_sintomi": 1,
        "terapia_intensiva": 1,
        "totale_ospedalizzati": 2,
        "isolamento_domiciliare": 7,
        "totale_attualmente_positivi": 9,
        "nuovi_attualmente_positivi": 0,
        "dimessi_guariti": 0,
        "deceduti": 0,
        "totale_casi": 9,
        "tamponi": 88
    },
    {
        "data": "2020-03-05 17:00:00",
        "stato": "ITA",
        "codice_regione": 2,
        "denominazione_regione": "Valle d'Aosta",
        "lat": 45.73750286,
        "long": 7.320149366,
        "ricoverati_con_sintomi": 0,
        "terapia_intensiva": 0,
        "totale_ospedalizzati": 0,
        "isolamento_domiciliare": 2,
        "totale_attualmente_positivi": 2,
        "nuovi_attualmente_positivi": 2,
        "dimessi_guariti": 0,
        "deceduti": 0,
        "totale_casi": 2,
        "tamponi": 21
    },
    {
        "data": "2020-03-05 17:00:00",
        "stato": "ITA",
        "codice_regione": 5,
        "denominazione_regione": "Veneto",
        "lat": 45.43490485,
        "long": 12.33845213,
        "ricoverati_con_sintomi": 92,
        "terapia_intensiva": 24,
        "totale_ospedalizzati": 116,
        "isolamento_domiciliare": 264,
        "totale_attualmente_positivi": 380,
        "nuovi_attualmente_positivi": 35,
        "dimessi_guariti": 17,
        "deceduti": 10,
        "totale_casi": 407,
        "tamponi": 11949
    },
    {
        "data": "2020-03-06 17:00:00",
        "stato": "ITA",
        "codice_regione": 13,
        "denominazione_regione": "Abruzzo",
        "lat": 42.35122196,
        "long": 13.39843823,
        "ricoverati_con_sintomi": 9,
        "terapia_intensiva": 0,
        "totale_ospedalizzati": 9,
        "isolamento_domiciliare": 0,
        "totale_attualmente_positivi": 9,
        "nuovi_attualmente_positivi": 1,
        "dimessi_guariti": 0,
        "deceduti": 0,
        "totale_casi": 9,
        "tamponi": 96
    },
    {
        "data": "2020-03-06 17:00:00",
        "stato": "ITA",
        "codice_regione": 17,
        "denominazione_regione": "Basilicata",
        "lat": 40.63947052,
        "long": 15.80514834,
        "ricoverati_con_sintomi": 1,
        "terapia_intensiva": 0,
        "totale_ospedalizzati": 1,
        "isolamento_domiciliare": 2,
        "totale_attualmente_positivi": 3,
        "nuovi_attualmente_positivi": 2,
        "dimessi_guariti": 0,
        "deceduti": 0,
        "totale_casi": 3,
        "tamponi": 63
    },
    {
        "data": "2020-03-06 17:00:00",
        "stato": "ITA",
        "codice_regione": 4,
        "denominazione_regione": "P.A. Bolzano",
        "lat": 46.49933453,
        "long": 11.35662422,
        "ricoverati_con_sintomi": 4,
        "terapia_intensiva": 0,
        "totale_ospedalizzati": 4,
        "isolamento_domiciliare": 0,
        "totale_attualmente_positivi": 4,
        "nuovi_attualmente_positivi": 3,
        "dimessi_guariti": 0,
        "deceduti": 0,
        "totale_casi": 4,
        "tamponi": 36
    },
    {
        "data": "2020-03-06 17:00:00",
        "stato": "ITA",
        "codice_regione": 18,
        "denominazione_regione": "Calabria",
        "lat": 38.90597598,
        "long": 16.59440194,
        "ricoverati_con_sintomi": 2,
        "terapia_intensiva": 0,
        "totale_ospedalizzati": 2,
        "isolamento_domiciliare": 2,
        "totale_attualmente_positivi": 4,
        "nuovi_attualmente_positivi": 2,
        "dimessi_guariti": 0,
        "deceduti": 0,
        "totale_casi": 4,
        "tamponi": 99
    },
    {
        "data": "2020-03-06 17:00:00",
        "stato": "ITA",
        "codice_regione": 15,
        "denominazione_regione": "Campania",
        "lat": 40.83956555,
        "long": 14.25084984,
        "ricoverati_con_sintomi": 12,
        "terapia_intensiva": 0,
        "totale_ospedalizzati": 12,
        "isolamento_domiciliare": 45,
        "totale_attualmente_positivi": 57,
        "nuovi_attualmente_positivi": 12,
        "dimessi_guariti": 0,
        "deceduti": 0,
        "totale_casi": 57,
        "tamponi": 471
    },
    {
        "data": "2020-03-06 17:00:00",
        "stato": "ITA",
        "codice_regione": 8,
        "denominazione_regione": "Emilia Romagna",
        "lat": 44.49436681,
        "long": 11.3417208,
        "ricoverati_con_sintomi": 397,
        "terapia_intensiva": 53,
        "totale_ospedalizzati": 450,
        "isolamento_domiciliare": 366,
        "totale_attualmente_positivi": 816,
        "nuovi_attualmente_positivi": 158,
        "dimessi_guariti": 17,
        "deceduti": 37,
        "totale_casi": 870,
        "tamponi": 3136
    },
    {
        "data": "2020-03-06 17:00:00",
        "stato": "ITA",
        "codice_regione": 6,
        "denominazione_regione": "Friuli Venezia Giulia",
        "lat": 45.6494354,
        "long": 13.76813649,
        "ricoverati_con_sintomi": 4,
        "terapia_intensiva": 0,
        "totale_ospedalizzati": 4,
        "isolamento_domiciliare": 24,
        "totale_attualmente_positivi": 28,
        "nuovi_attualmente_positivi": 7,
        "dimessi_guariti": 3,
        "deceduti": 0,
        "totale_casi": 31,
        "tamponi": 577
    },
    {
        "data": "2020-03-06 17:00:00",
        "stato": "ITA",
        "codice_regione": 12,
        "denominazione_regione": "Lazio",
        "lat": 41.89277044,
        "long": 12.48366722,
        "ricoverati_con_sintomi": 26,
        "terapia_intensiva": 8,
        "totale_ospedalizzati": 34,
        "isolamento_domiciliare": 16,
        "totale_attualmente_positivi": 50,
        "nuovi_attualmente_positivi": 9,
        "dimessi_guariti": 3,
        "deceduti": 1,
        "totale_casi": 54,
        "tamponi": 1373
    },
    {
        "data": "2020-03-06 17:00:00",
        "stato": "ITA",
        "codice_regione": 7,
        "denominazione_regione": "Liguria",
        "lat": 44.41149315,
        "long": 8.9326992,
        "ricoverati_con_sintomi": 12,
        "terapia_intensiva": 5,
        "totale_ospedalizzati": 17,
        "isolamento_domiciliare": 7,
        "totale_attualmente_positivi": 24,
        "nuovi_attualmente_positivi": 3,
        "dimessi_guariti": 5,
        "deceduti": 3,
        "totale_casi": 32,
        "tamponi": 229
    },
    {
        "data": "2020-03-06 17:00:00",
        "stato": "ITA",
        "codice_regione": 3,
        "denominazione_regione": "Lombardia",
        "lat": 45.46679409,
        "long": 9.190347404,
        "ricoverati_con_sintomi": 1622,
        "terapia_intensiva": 309,
        "totale_ospedalizzati": 1931,
        "isolamento_domiciliare": 77,
        "totale_attualmente_positivi": 2008,
        "nuovi_attualmente_positivi": 231,
        "dimessi_guariti": 469,
        "deceduti": 135,
        "totale_casi": 2612,
        "tamponi": 13556
    },
    {
        "data": "2020-03-06 17:00:00",
        "stato": "ITA",
        "codice_regione": 11,
        "denominazione_regione": "Marche",
        "lat": 43.61675973,
        "long": 13.5188753,
        "ricoverati_con_sintomi": 73,
        "terapia_intensiva": 20,
        "totale_ospedalizzati": 93,
        "isolamento_domiciliare": 62,
        "totale_attualmente_positivi": 155,
        "nuovi_attualmente_positivi": 35,
        "dimessi_guariti": 0,
        "deceduti": 4,
        "totale_casi": 159,
        "tamponi": 585
    },
    {
        "data": "2020-03-06 17:00:00",
        "stato": "ITA",
        "codice_regione": 14,
        "denominazione_regione": "Molise",
        "lat": 41.55774754,
        "long": 14.65916051,
        "ricoverati_con_sintomi": 3,
        "terapia_intensiva": 2,
        "totale_ospedalizzati": 5,
        "isolamento_domiciliare": 7,
        "totale_attualmente_positivi": 12,
        "nuovi_attualmente_positivi": 5,
        "dimessi_guariti": 0,
        "deceduti": 0,
        "totale_casi": 12,
        "tamponi": 104
    },
    {
        "data": "2020-03-06 17:00:00",
        "stato": "ITA",
        "codice_regione": 1,
        "denominazione_regione": "Piemonte",
        "lat": 45.0732745,
        "long": 7.680687483,
        "ricoverati_con_sintomi": 57,
        "terapia_intensiva": 30,
        "totale_ospedalizzati": 87,
        "isolamento_domiciliare": 52,
        "totale_attualmente_positivi": 139,
        "nuovi_attualmente_positivi": 33,
        "dimessi_guariti": 0,
        "deceduti": 4,
        "totale_casi": 143,
        "tamponi": 793
    },
    {
        "data": "2020-03-06 17:00:00",
        "stato": "ITA",
        "codice_regione": 16,
        "denominazione_regione": "Puglia",
        "lat": 41.12559576,
        "long": 16.86736689,
        "ricoverati_con_sintomi": 5,
        "terapia_intensiva": 1,
        "totale_ospedalizzati": 6,
        "isolamento_domiciliare": 9,
        "totale_attualmente_positivi": 15,
        "nuovi_attualmente_positivi": 3,
        "dimessi_guariti": 1,
        "deceduti": 1,
        "totale_casi": 17,
        "tamponi": 395
    },
    {
        "data": "2020-03-06 17:00:00",
        "stato": "ITA",
        "codice_regione": 20,
        "denominazione_regione": "Sardegna",
        "lat": 39.21531192,
        "long": 9.110616306,
        "ricoverati_con_sintomi": 2,
        "terapia_intensiva": 0,
        "totale_ospedalizzati": 2,
        "isolamento_domiciliare": 3,
        "totale_attualmente_positivi": 5,
        "nuovi_attualmente_positivi": 3,
        "dimessi_guariti": 0,
        "deceduti": 0,
        "totale_casi": 5,
        "tamponi": 99
    },
    {
        "data": "2020-03-06 17:00:00",
        "stato": "ITA",
        "codice_regione": 19,
        "denominazione_regione": "Sicilia",
        "lat": 38.11569725,
        "long": 13.3623567,
        "ricoverati_con_sintomi": 7,
        "terapia_intensiva": 0,
        "totale_ospedalizzati": 7,
        "isolamento_domiciliare": 15,
        "totale_attualmente_positivi": 22,
        "nuovi_attualmente_positivi": 6,
        "dimessi_guariti": 2,
        "deceduti": 0,
        "totale_casi": 24,
        "tamponi": 367
    },
    {
        "data": "2020-03-06 17:00:00",
        "stato": "ITA",
        "codice_regione": 9,
        "denominazione_regione": "Toscana",
        "lat": 43.76923077,
        "long": 11.25588885,
        "ricoverati_con_sintomi": 35,
        "terapia_intensiva": 5,
        "totale_ospedalizzati": 40,
        "isolamento_domiciliare": 38,
        "totale_attualmente_positivi": 78,
        "nuovi_attualmente_positivi": 18,
        "dimessi_guariti": 1,
        "deceduti": 0,
        "totale_casi": 79,
        "tamponi": 1097
    },
    {
        "data": "2020-03-06 17:00:00",
        "stato": "ITA",
        "codice_regione": 4,
        "denominazione_regione": "P.A. Trento",
        "lat": 46.06893511,
        "long": 11.12123097,
        "ricoverati_con_sintomi": 4,
        "terapia_intensiva": 0,
        "totale_ospedalizzati": 4,
        "isolamento_domiciliare": 6,
        "totale_attualmente_positivi": 10,
        "nuovi_attualmente_positivi": 3,
        "dimessi_guariti": 0,
        "deceduti": 0,
        "totale_casi": 10,
        "tamponi": 122
    },
    {
        "data": "2020-03-06 17:00:00",
        "stato": "ITA",
        "codice_regione": 10,
        "denominazione_regione": "Umbria",
        "lat": 43.10675841,
        "long": 12.38824698,
        "ricoverati_con_sintomi": 2,
        "terapia_intensiva": 2,
        "totale_ospedalizzati": 4,
        "isolamento_domiciliare": 12,
        "totale_attualmente_positivi": 16,
        "nuovi_attualmente_positivi": 7,
        "dimessi_guariti": 0,
        "deceduti": 0,
        "totale_casi": 16,
        "tamponi": 110
    },
    {
        "data": "2020-03-06 17:00:00",
        "stato": "ITA",
        "codice_regione": 2,
        "denominazione_regione": "Valle d'Aosta",
        "lat": 45.73750286,
        "long": 7.320149366,
        "ricoverati_con_sintomi": 0,
        "terapia_intensiva": 0,
        "totale_ospedalizzati": 0,
        "isolamento_domiciliare": 7,
        "totale_attualmente_positivi": 7,
        "nuovi_attualmente_positivi": 5,
        "dimessi_guariti": 0,
        "deceduti": 0,
        "totale_casi": 7,
        "tamponi": 28
    },
    {
        "data": "2020-03-06 17:00:00",
        "stato": "ITA",
        "codice_regione": 5,
        "denominazione_regione": "Veneto",
        "lat": 45.43490485,
        "long": 12.33845213,
        "ricoverati_con_sintomi": 117,
        "terapia_intensiva": 27,
        "totale_ospedalizzati": 144,
        "isolamento_domiciliare": 310,
        "totale_attualmente_positivi": 454,
        "nuovi_attualmente_positivi": 74,
        "dimessi_guariti": 22,
        "deceduti": 12,
        "totale_casi": 488,
        "tamponi": 13023
    },
    {
        "data": "2020-03-07 18:00:00",
        "stato": "ITA",
        "codice_regione": 13,
        "denominazione_regione": "Abruzzo",
        "lat": 42.35122196,
        "long": 13.39843823,
        "ricoverati_con_sintomi": 11,
        "terapia_intensiva": 0,
        "totale_ospedalizzati": 11,
        "isolamento_domiciliare": 0,
        "totale_attualmente_positivi": 11,
        "nuovi_attualmente_positivi": 2,
        "dimessi_guariti": 0,
        "deceduti": 0,
        "totale_casi": 11,
        "tamponi": 123
    },
    {
        "data": "2020-03-07 18:00:00",
        "stato": "ITA",
        "codice_regione": 17,
        "denominazione_regione": "Basilicata",
        "lat": 40.63947052,
        "long": 15.80514834,
        "ricoverati_con_sintomi": 1,
        "terapia_intensiva": 0,
        "totale_ospedalizzati": 1,
        "isolamento_domiciliare": 2,
        "totale_attualmente_positivi": 3,
        "nuovi_attualmente_positivi": 0,
        "dimessi_guariti": 0,
        "deceduti": 0,
        "totale_casi": 3,
        "tamponi": 75
    },
    {
        "data": "2020-03-07 18:00:00",
        "stato": "ITA",
        "codice_regione": 4,
        "denominazione_regione": "P.A. Bolzano",
        "lat": 46.49933453,
        "long": 11.35662422,
        "ricoverati_con_sintomi": 8,
        "terapia_intensiva": 0,
        "totale_ospedalizzati": 8,
        "isolamento_domiciliare": 1,
        "totale_attualmente_positivi": 9,
        "nuovi_attualmente_positivi": 5,
        "dimessi_guariti": 0,
        "deceduti": 0,
        "totale_casi": 9,
        "tamponi": 36
    },
    {
        "data": "2020-03-07 18:00:00",
        "stato": "ITA",
        "codice_regione": 18,
        "denominazione_regione": "Calabria",
        "lat": 38.90597598,
        "long": 16.59440194,
        "ricoverati_con_sintomi": 2,
        "terapia_intensiva": 0,
        "totale_ospedalizzati": 2,
        "isolamento_domiciliare": 2,
        "totale_attualmente_positivi": 4,
        "nuovi_attualmente_positivi": 0,
        "dimessi_guariti": 0,
        "deceduti": 0,
        "totale_casi": 4,
        "tamponi": 113
    },
    {
        "data": "2020-03-07 18:00:00",
        "stato": "ITA",
        "codice_regione": 15,
        "denominazione_regione": "Campania",
        "lat": 40.83956555,
        "long": 14.25084984,
        "ricoverati_con_sintomi": 16,
        "terapia_intensiva": 0,
        "totale_ospedalizzati": 16,
        "isolamento_domiciliare": 45,
        "totale_attualmente_positivi": 61,
        "nuovi_attualmente_positivi": 4,
        "dimessi_guariti": 0,
        "deceduti": 0,
        "totale_casi": 61,
        "tamponi": 612
    },
    {
        "data": "2020-03-07 18:00:00",
        "stato": "ITA",
        "codice_regione": 8,
        "denominazione_regione": "Emilia Romagna",
        "lat": 44.49436681,
        "long": 11.3417208,
        "ricoverati_con_sintomi": 464,
        "terapia_intensiva": 64,
        "totale_ospedalizzati": 528,
        "isolamento_domiciliare": 409,
        "totale_attualmente_positivi": 937,
        "nuovi_attualmente_positivi": 121,
        "dimessi_guariti": 25,
        "deceduti": 48,
        "totale_casi": 1010,
        "tamponi": 3604
    },
    {
        "data": "2020-03-07 18:00:00",
        "stato": "ITA",
        "codice_regione": 6,
        "denominazione_regione": "Friuli Venezia Giulia",
        "lat": 45.6494354,
        "long": 13.76813649,
        "ricoverati_con_sintomi": 7,
        "terapia_intensiva": 1,
        "totale_ospedalizzati": 8,
        "isolamento_domiciliare": 31,
        "totale_attualmente_positivi": 39,
        "nuovi_attualmente_positivi": 11,
        "dimessi_guariti": 3,
        "deceduti": 0,
        "totale_casi": 42,
        "tamponi": 577
    },
    {
        "data": "2020-03-07 18:00:00",
        "stato": "ITA",
        "codice_regione": 12,
        "denominazione_regione": "Lazio",
        "lat": 41.89277044,
        "long": 12.48366722,
        "ricoverati_con_sintomi": 43,
        "terapia_intensiva": 8,
        "totale_ospedalizzati": 51,
        "isolamento_domiciliare": 21,
        "totale_attualmente_positivi": 72,
        "nuovi_attualmente_positivi": 22,
        "dimessi_guariti": 3,
        "deceduti": 1,
        "totale_casi": 76,
        "tamponi": 1582
    },
    {
        "data": "2020-03-07 18:00:00",
        "stato": "ITA",
        "codice_regione": 7,
        "denominazione_regione": "Liguria",
        "lat": 44.41149315,
        "long": 8.9326992,
        "ricoverati_con_sintomi": 26,
        "terapia_intensiva": 6,
        "totale_ospedalizzati": 32,
        "isolamento_domiciliare": 10,
        "totale_attualmente_positivi": 42,
        "nuovi_attualmente_positivi": 18,
        "dimessi_guariti": 5,
        "deceduti": 4,
        "totale_casi": 51,
        "tamponi": 331
    },
    {
        "data": "2020-03-07 18:00:00",
        "stato": "ITA",
        "codice_regione": 3,
        "denominazione_regione": "Lombardia",
        "lat": 45.46679409,
        "long": 9.190347404,
        "ricoverati_con_sintomi": 1661,
        "terapia_intensiva": 359,
        "totale_ospedalizzati": 2020,
        "isolamento_domiciliare": 722,
        "totale_attualmente_positivi": 2742,
        "nuovi_attualmente_positivi": 734,
        "dimessi_guariti": 524,
        "deceduti": 154,
        "totale_casi": 3420,
        "tamponi": 15778
    },
    {
        "data": "2020-03-07 18:00:00",
        "stato": "ITA",
        "codice_regione": 11,
        "denominazione_regione": "Marche",
        "lat": 43.61675973,
        "long": 13.5188753,
        "ricoverati_con_sintomi": 94,
        "terapia_intensiva": 36,
        "totale_ospedalizzati": 130,
        "isolamento_domiciliare": 71,
        "totale_attualmente_positivi": 201,
        "nuovi_attualmente_positivi": 46,
        "dimessi_guariti": 0,
        "deceduti": 6,
        "totale_casi": 207,
        "tamponi": 816
    },
    {
        "data": "2020-03-07 18:00:00",
        "stato": "ITA",
        "codice_regione": 14,
        "denominazione_regione": "Molise",
        "lat": 41.55774754,
        "long": 14.65916051,
        "ricoverati_con_sintomi": 3,
        "terapia_intensiva": 2,
        "totale_ospedalizzati": 5,
        "isolamento_domiciliare": 9,
        "totale_attualmente_positivi": 14,
        "nuovi_attualmente_positivi": 2,
        "dimessi_guariti": 0,
        "deceduti": 0,
        "totale_casi": 14,
        "tamponi": 112
    },
    {
        "data": "2020-03-07 18:00:00",
        "stato": "ITA",
        "codice_regione": 1,
        "denominazione_regione": "Piemonte",
        "lat": 45.0732745,
        "long": 7.680687483,
        "ricoverati_con_sintomi": 110,
        "terapia_intensiva": 38,
        "totale_ospedalizzati": 148,
        "isolamento_domiciliare": 54,
        "totale_attualmente_positivi": 202,
        "nuovi_attualmente_positivi": 63,
        "dimessi_guariti": 0,
        "deceduti": 5,
        "totale_casi": 207,
        "tamponi": 1046
    },
    {
        "data": "2020-03-07 18:00:00",
        "stato": "ITA",
        "codice_regione": 16,
        "denominazione_regione": "Puglia",
        "lat": 41.12559576,
        "long": 16.86736689,
        "ricoverati_con_sintomi": 9,
        "terapia_intensiva": 2,
        "totale_ospedalizzati": 11,
        "isolamento_domiciliare": 12,
        "totale_attualmente_positivi": 23,
        "nuovi_attualmente_positivi": 8,
        "dimessi_guariti": 1,
        "deceduti": 2,
        "totale_casi": 26,
        "tamponi": 395
    },
    {
        "data": "2020-03-07 18:00:00",
        "stato": "ITA",
        "codice_regione": 20,
        "denominazione_regione": "Sardegna",
        "lat": 39.21531192,
        "long": 9.110616306,
        "ricoverati_con_sintomi": 2,
        "terapia_intensiva": 0,
        "totale_ospedalizzati": 2,
        "isolamento_domiciliare": 3,
        "totale_attualmente_positivi": 5,
        "nuovi_attualmente_positivi": 0,
        "dimessi_guariti": 0,
        "deceduti": 0,
        "totale_casi": 5,
        "tamponi": 99
    },
    {
        "data": "2020-03-07 18:00:00",
        "stato": "ITA",
        "codice_regione": 19,
        "denominazione_regione": "Sicilia",
        "lat": 38.11569725,
        "long": 13.3623567,
        "ricoverati_con_sintomi": 8,
        "terapia_intensiva": 0,
        "totale_ospedalizzati": 8,
        "isolamento_domiciliare": 25,
        "totale_attualmente_positivi": 33,
        "nuovi_attualmente_positivi": 11,
        "dimessi_guariti": 2,
        "deceduti": 0,
        "totale_casi": 35,
        "tamponi": 643
    },
    {
        "data": "2020-03-07 18:00:00",
        "stato": "ITA",
        "codice_regione": 9,
        "denominazione_regione": "Toscana",
        "lat": 43.76923077,
        "long": 11.25588885,
        "ricoverati_con_sintomi": 54,
        "terapia_intensiva": 7,
        "totale_ospedalizzati": 61,
        "isolamento_domiciliare": 51,
        "totale_attualmente_positivi": 112,
        "nuovi_attualmente_positivi": 34,
        "dimessi_guariti": 1,
        "deceduti": 0,
        "totale_casi": 113,
        "tamponi": 1331
    },
    {
        "data": "2020-03-07 18:00:00",
        "stato": "ITA",
        "codice_regione": 4,
        "denominazione_regione": "P.A. Trento",
        "lat": 46.06893511,
        "long": 11.12123097,
        "ricoverati_con_sintomi": 6,
        "terapia_intensiva": 1,
        "totale_ospedalizzati": 7,
        "isolamento_domiciliare": 7,
        "totale_attualmente_positivi": 14,
        "nuovi_attualmente_positivi": 4,
        "dimessi_guariti": 0,
        "deceduti": 0,
        "totale_casi": 14,
        "tamponi": 194
    },
    {
        "data": "2020-03-07 18:00:00",
        "stato": "ITA",
        "codice_regione": 10,
        "denominazione_regione": "Umbria",
        "lat": 43.10675841,
        "long": 12.38824698,
        "ricoverati_con_sintomi": 2,
        "terapia_intensiva": 2,
        "totale_ospedalizzati": 4,
        "isolamento_domiciliare": 20,
        "totale_attualmente_positivi": 24,
        "nuovi_attualmente_positivi": 8,
        "dimessi_guariti": 0,
        "deceduti": 0,
        "totale_casi": 24,
        "tamponi": 134
    },
    {
        "data": "2020-03-07 18:00:00",
        "stato": "ITA",
        "codice_regione": 2,
        "denominazione_regione": "Valle d'Aosta",
        "lat": 45.73750286,
        "long": 7.320149366,
        "ricoverati_con_sintomi": 1,
        "terapia_intensiva": 0,
        "totale_ospedalizzati": 1,
        "isolamento_domiciliare": 7,
        "totale_attualmente_positivi": 8,
        "nuovi_attualmente_positivi": 1,
        "dimessi_guariti": 0,
        "deceduti": 0,
        "totale_casi": 8,
        "tamponi": 32
    },
    {
        "data": "2020-03-07 18:00:00",
        "stato": "ITA",
        "codice_regione": 5,
        "denominazione_regione": "Veneto",
        "lat": 45.43490485,
        "long": 12.33845213,
        "ricoverati_con_sintomi": 123,
        "terapia_intensiva": 41,
        "totale_ospedalizzati": 164,
        "isolamento_domiciliare": 341,
        "totale_attualmente_positivi": 505,
        "nuovi_attualmente_positivi": 51,
        "dimessi_guariti": 25,
        "deceduti": 13,
        "totale_casi": 543,
        "tamponi": 14429
    },
    {
        "data": "2020-03-08 18:00:00",
        "stato": "ITA",
        "codice_regione": 13,
        "denominazione_regione": "Abruzzo",
        "lat": 42.35122196,
        "long": 13.39843823,
        "ricoverati_con_sintomi": 14,
        "terapia_intensiva": 0,
        "totale_ospedalizzati": 14,
        "isolamento_domiciliare": 3,
        "totale_attualmente_positivi": 17,
        "nuovi_attualmente_positivi": 6,
        "dimessi_guariti": 0,
        "deceduti": 0,
        "totale_casi": 17,
        "tamponi": 163
    },
    {
        "data": "2020-03-08 18:00:00",
        "stato": "ITA",
        "codice_regione": 17,
        "denominazione_regione": "Basilicata",
        "lat": 40.63947052,
        "long": 15.80514834,
        "ricoverati_con_sintomi": 2,
        "terapia_intensiva": 0,
        "totale_ospedalizzati": 2,
        "isolamento_domiciliare": 2,
        "totale_attualmente_positivi": 4,
        "nuovi_attualmente_positivi": 1,
        "dimessi_guariti": 0,
        "deceduti": 0,
        "totale_casi": 4,
        "tamponi": 123
    },
    {
        "data": "2020-03-08 18:00:00",
        "stato": "ITA",
        "codice_regione": 4,
        "denominazione_regione": "P.A. Bolzano",
        "lat": 46.49933453,
        "long": 11.35662422,
        "ricoverati_con_sintomi": 8,
        "terapia_intensiva": 0,
        "totale_ospedalizzati": 8,
        "isolamento_domiciliare": 1,
        "totale_attualmente_positivi": 9,
        "nuovi_attualmente_positivi": 0,
        "dimessi_guariti": 0,
        "deceduti": 0,
        "totale_casi": 9,
        "tamponi": 36
    },
    {
        "data": "2020-03-08 18:00:00",
        "stato": "ITA",
        "codice_regione": 18,
        "denominazione_regione": "Calabria",
        "lat": 38.90597598,
        "long": 16.59440194,
        "ricoverati_con_sintomi": 5,
        "terapia_intensiva": 0,
        "totale_ospedalizzati": 5,
        "isolamento_domiciliare": 4,
        "totale_attualmente_positivi": 9,
        "nuovi_attualmente_positivi": 5,
        "dimessi_guariti": 0,
        "deceduti": 0,
        "totale_casi": 9,
        "tamponi": 113
    },
    {
        "data": "2020-03-08 18:00:00",
        "stato": "ITA",
        "codice_regione": 15,
        "denominazione_regione": "Campania",
        "lat": 40.83956555,
        "long": 14.25084984,
        "ricoverati_con_sintomi": 30,
        "terapia_intensiva": 7,
        "totale_ospedalizzati": 37,
        "isolamento_domiciliare": 63,
        "totale_attualmente_positivi": 100,
        "nuovi_attualmente_positivi": 39,
        "dimessi_guariti": 1,
        "deceduti": 0,
        "totale_casi": 101,
        "tamponi": 980
    },
    {
        "data": "2020-03-08 18:00:00",
        "stato": "ITA",
        "codice_regione": 8,
        "denominazione_regione": "Emilia Romagna",
        "lat": 44.49436681,
        "long": 11.3417208,
        "ricoverati_con_sintomi": 542,
        "terapia_intensiva": 75,
        "totale_ospedalizzati": 617,
        "isolamento_domiciliare": 480,
        "totale_attualmente_positivi": 1097,
        "nuovi_attualmente_positivi": 160,
        "dimessi_guariti": 27,
        "deceduti": 56,
        "totale_casi": 1180,
        "tamponi": 4344
    },
    {
        "data": "2020-03-08 18:00:00",
        "stato": "ITA",
        "codice_regione": 6,
        "denominazione_regione": "Friuli Venezia Giulia",
        "lat": 45.6494354,
        "long": 13.76813649,
        "ricoverati_con_sintomi": 7,
        "terapia_intensiva": 1,
        "totale_ospedalizzati": 8,
        "isolamento_domiciliare": 45,
        "totale_attualmente_positivi": 53,
        "nuovi_attualmente_positivi": 14,
        "dimessi_guariti": 3,
        "deceduti": 1,
        "totale_casi": 57,
        "tamponi": 997
    },
    {
        "data": "2020-03-08 18:00:00",
        "stato": "ITA",
        "codice_regione": 12,
        "denominazione_regione": "Lazio",
        "lat": 41.89277044,
        "long": 12.48366722,
        "ricoverati_con_sintomi": 47,
        "terapia_intensiva": 8,
        "totale_ospedalizzati": 55,
        "isolamento_domiciliare": 26,
        "totale_attualmente_positivi": 81,
        "nuovi_attualmente_positivi": 9,
        "dimessi_guariti": 3,
        "deceduti": 3,
        "totale_casi": 87,
        "tamponi": 1929
    },
    {
        "data": "2020-03-08 18:00:00",
        "stato": "ITA",
        "codice_regione": 7,
        "denominazione_regione": "Liguria",
        "lat": 44.41149315,
        "long": 8.9326992,
        "ricoverati_con_sintomi": 39,
        "terapia_intensiva": 11,
        "totale_ospedalizzati": 50,
        "isolamento_domiciliare": 17,
        "totale_attualmente_positivi": 67,
        "nuovi_attualmente_positivi": 25,
        "dimessi_guariti": 5,
        "deceduti": 6,
        "totale_casi": 78,
        "tamponi": 401
    },
    {
        "data": "2020-03-08 18:00:00",
        "stato": "ITA",
        "codice_regione": 3,
        "denominazione_regione": "Lombardia",
        "lat": 45.46679409,
        "long": 9.190347404,
        "ricoverati_con_sintomi": 2217,
        "terapia_intensiva": 399,
        "totale_ospedalizzati": 2616,
        "isolamento_domiciliare": 756,
        "totale_attualmente_positivi": 3372,
        "nuovi_attualmente_positivi": 630,
        "dimessi_guariti": 550,
        "deceduti": 267,
        "totale_casi": 4189,
        "tamponi": 18534
    },
    {
        "data": "2020-03-08 18:00:00",
        "stato": "ITA",
        "codice_regione": 11,
        "denominazione_regione": "Marche",
        "lat": 43.61675973,
        "long": 13.5188753,
        "ricoverati_con_sintomi": 110,
        "terapia_intensiva": 41,
        "totale_ospedalizzati": 151,
        "isolamento_domiciliare": 114,
        "totale_attualmente_positivi": 265,
        "nuovi_attualmente_positivi": 64,
        "dimessi_guariti": 0,
        "deceduti": 7,
        "totale_casi": 272,
        "tamponi": 1025
    },
    {
        "data": "2020-03-08 18:00:00",
        "stato": "ITA",
        "codice_regione": 14,
        "denominazione_regione": "Molise",
        "lat": 41.55774754,
        "long": 14.65916051,
        "ricoverati_con_sintomi": 4,
        "terapia_intensiva": 2,
        "totale_ospedalizzati": 6,
        "isolamento_domiciliare": 8,
        "totale_attualmente_positivi": 14,
        "nuovi_attualmente_positivi": 0,
        "dimessi_guariti": 0,
        "deceduti": 0,
        "totale_casi": 14,
        "tamponi": 116
    },
    {
        "data": "2020-03-08 18:00:00",
        "stato": "ITA",
        "codice_regione": 1,
        "denominazione_regione": "Piemonte",
        "lat": 45.0732745,
        "long": 7.680687483,
        "ricoverati_con_sintomi": 245,
        "terapia_intensiva": 45,
        "totale_ospedalizzati": 290,
        "isolamento_domiciliare": 65,
        "totale_attualmente_positivi": 355,
        "nuovi_attualmente_positivi": 153,
        "dimessi_guariti": 0,
        "deceduti": 5,
        "totale_casi": 360,
        "tamponi": 1636
    },
    {
        "data": "2020-03-08 18:00:00",
        "stato": "ITA",
        "codice_regione": 16,
        "denominazione_regione": "Puglia",
        "lat": 41.12559576,
        "long": 16.86736689,
        "ricoverati_con_sintomi": 17,
        "terapia_intensiva": 3,
        "totale_ospedalizzati": 20,
        "isolamento_domiciliare": 16,
        "totale_attualmente_positivi": 36,
        "nuovi_attualmente_positivi": 13,
        "dimessi_guariti": 1,
        "deceduti": 3,
        "totale_casi": 40,
        "tamponi": 627
    },
    {
        "data": "2020-03-08 18:00:00",
        "stato": "ITA",
        "codice_regione": 20,
        "denominazione_regione": "Sardegna",
        "lat": 39.21531192,
        "long": 9.110616306,
        "ricoverati_con_sintomi": 5,
        "terapia_intensiva": 0,
        "totale_ospedalizzati": 5,
        "isolamento_domiciliare": 6,
        "totale_attualmente_positivi": 11,
        "nuovi_attualmente_positivi": 6,
        "dimessi_guariti": 0,
        "deceduti": 0,
        "totale_casi": 11,
        "tamponi": 149
    },
    {
        "data": "2020-03-08 18:00:00",
        "stato": "ITA",
        "codice_regione": 19,
        "denominazione_regione": "Sicilia",
        "lat": 38.11569725,
        "long": 13.3623567,
        "ricoverati_con_sintomi": 18,
        "terapia_intensiva": 0,
        "totale_ospedalizzati": 18,
        "isolamento_domiciliare": 33,
        "totale_attualmente_positivi": 51,
        "nuovi_attualmente_positivi": 18,
        "dimessi_guariti": 2,
        "deceduti": 0,
        "totale_casi": 53,
        "tamponi": 791
    },
    {
        "data": "2020-03-08 18:00:00",
        "stato": "ITA",
        "codice_regione": 9,
        "denominazione_regione": "Toscana",
        "lat": 43.76923077,
        "long": 11.25588885,
        "ricoverati_con_sintomi": 91,
        "terapia_intensiva": 7,
        "totale_ospedalizzati": 98,
        "isolamento_domiciliare": 67,
        "totale_attualmente_positivi": 165,
        "nuovi_attualmente_positivi": 53,
        "dimessi_guariti": 1,
        "deceduti": 0,
        "totale_casi": 166,
        "tamponi": 1618
    },
    {
        "data": "2020-03-08 18:00:00",
        "stato": "ITA",
        "codice_regione": 4,
        "denominazione_regione": "P.A. Trento",
        "lat": 46.06893511,
        "long": 11.12123097,
        "ricoverati_con_sintomi": 7,
        "terapia_intensiva": 2,
        "totale_ospedalizzati": 9,
        "isolamento_domiciliare": 14,
        "totale_attualmente_positivi": 23,
        "nuovi_attualmente_positivi": 9,
        "dimessi_guariti": 0,
        "deceduti": 0,
        "totale_casi": 23,
        "tamponi": 228
    },
    {
        "data": "2020-03-08 18:00:00",
        "stato": "ITA",
        "codice_regione": 10,
        "denominazione_regione": "Umbria",
        "lat": 43.10675841,
        "long": 12.38824698,
        "ricoverati_con_sintomi": 2,
        "terapia_intensiva": 2,
        "totale_ospedalizzati": 4,
        "isolamento_domiciliare": 22,
        "totale_attualmente_positivi": 26,
        "nuovi_attualmente_positivi": 2,
        "dimessi_guariti": 0,
        "deceduti": 0,
        "totale_casi": 26,
        "tamponi": 168
    },
    {
        "data": "2020-03-08 18:00:00",
        "stato": "ITA",
        "codice_regione": 2,
        "denominazione_regione": "Valle d'Aosta",
        "lat": 45.73750286,
        "long": 7.320149366,
        "ricoverati_con_sintomi": 1,
        "terapia_intensiva": 0,
        "totale_ospedalizzati": 1,
        "isolamento_domiciliare": 8,
        "totale_attualmente_positivi": 9,
        "nuovi_attualmente_positivi": 1,
        "dimessi_guariti": 0,
        "deceduti": 0,
        "totale_casi": 9,
        "tamponi": 41
    },
    {
        "data": "2020-03-08 18:00:00",
        "stato": "ITA",
        "codice_regione": 5,
        "denominazione_regione": "Veneto",
        "lat": 45.43490485,
        "long": 12.33845213,
        "ricoverati_con_sintomi": 146,
        "terapia_intensiva": 47,
        "totale_ospedalizzati": 193,
        "isolamento_domiciliare": 430,
        "totale_attualmente_positivi": 623,
        "nuovi_attualmente_positivi": 118,
        "dimessi_guariti": 29,
        "deceduti": 18,
        "totale_casi": 670,
        "tamponi": 15918
    },
    {
        "data": "2020-03-09 18:00:00",
        "stato": "ITA",
        "codice_regione": 13,
        "denominazione_regione": "Abruzzo",
        "lat": 42.35122196,
        "long": 13.39843823,
        "ricoverati_con_sintomi": 25,
        "terapia_intensiva": 0,
        "totale_ospedalizzati": 25,
        "isolamento_domiciliare": 5,
        "totale_attualmente_positivi": 30,
        "nuovi_attualmente_positivi": 13,
        "dimessi_guariti": 0,
        "deceduti": 0,
        "totale_casi": 30,
        "tamponi": 237
    },
    {
        "data": "2020-03-09 18:00:00",
        "stato": "ITA",
        "codice_regione": 17,
        "denominazione_regione": "Basilicata",
        "lat": 40.63947052,
        "long": 15.80514834,
        "ricoverati_con_sintomi": 2,
        "terapia_intensiva": 0,
        "totale_ospedalizzati": 2,
        "isolamento_domiciliare": 3,
        "totale_attualmente_positivi": 5,
        "nuovi_attualmente_positivi": 1,
        "dimessi_guariti": 0,
        "deceduti": 0,
        "totale_casi": 5,
        "tamponi": 135
    },
    {
        "data": "2020-03-09 18:00:00",
        "stato": "ITA",
        "codice_regione": 4,
        "denominazione_regione": "P.A. Bolzano",
        "lat": 46.49933453,
        "long": 11.35662422,
        "ricoverati_con_sintomi": 8,
        "terapia_intensiva": 0,
        "totale_ospedalizzati": 8,
        "isolamento_domiciliare": 1,
        "totale_attualmente_positivi": 9,
        "nuovi_attualmente_positivi": 0,
        "dimessi_guariti": 0,
        "deceduti": 0,
        "totale_casi": 9,
        "tamponi": 36
    },
    {
        "data": "2020-03-09 18:00:00",
        "stato": "ITA",
        "codice_regione": 18,
        "denominazione_regione": "Calabria",
        "lat": 38.90597598,
        "long": 16.59440194,
        "ricoverati_con_sintomi": 8,
        "terapia_intensiva": 0,
        "totale_ospedalizzati": 8,
        "isolamento_domiciliare": 1,
        "totale_attualmente_positivi": 9,
        "nuovi_attualmente_positivi": 0,
        "dimessi_guariti": 2,
        "deceduti": 0,
        "totale_casi": 11,
        "tamponi": 173
    },
    {
        "data": "2020-03-09 18:00:00",
        "stato": "ITA",
        "codice_regione": 15,
        "denominazione_regione": "Campania",
        "lat": 40.83956555,
        "long": 14.25084984,
        "ricoverati_con_sintomi": 42,
        "terapia_intensiva": 8,
        "totale_ospedalizzati": 50,
        "isolamento_domiciliare": 69,
        "totale_attualmente_positivi": 119,
        "nuovi_attualmente_positivi": 19,
        "dimessi_guariti": 1,
        "deceduti": 0,
        "totale_casi": 120,
        "tamponi": 980
    },
    {
        "data": "2020-03-09 18:00:00",
        "stato": "ITA",
        "codice_regione": 8,
        "denominazione_regione": "Emilia Romagna",
        "lat": 44.49436681,
        "long": 11.3417208,
        "ricoverati_con_sintomi": 576,
        "terapia_intensiva": 90,
        "totale_ospedalizzati": 666,
        "isolamento_domiciliare": 620,
        "totale_attualmente_positivi": 1286,
        "nuovi_attualmente_positivi": 189,
        "dimessi_guariti": 30,
        "deceduti": 70,
        "totale_casi": 1386,
        "tamponi": 4906
    },
    {
        "data": "2020-03-09 18:00:00",
        "stato": "ITA",
        "codice_regione": 6,
        "denominazione_regione": "Friuli Venezia Giulia",
        "lat": 45.6494354,
        "long": 13.76813649,
        "ricoverati_con_sintomi": 18,
        "terapia_intensiva": 1,
        "totale_ospedalizzati": 19,
        "isolamento_domiciliare": 70,
        "totale_attualmente_positivi": 89,
        "nuovi_attualmente_positivi": 36,
        "dimessi_guariti": 3,
        "deceduti": 1,
        "totale_casi": 93,
        "tamponi": 1344
    },
    {
        "data": "2020-03-09 18:00:00",
        "stato": "ITA",
        "codice_regione": 12,
        "denominazione_regione": "Lazio",
        "lat": 41.89277044,
        "long": 12.48366722,
        "ricoverati_con_sintomi": 55,
        "terapia_intensiva": 8,
        "totale_ospedalizzati": 63,
        "isolamento_domiciliare": 31,
        "totale_attualmente_positivi": 94,
        "nuovi_attualmente_positivi": 13,
        "dimessi_guariti": 3,
        "deceduti": 5,
        "totale_casi": 102,
        "tamponi": 1929
    },
    {
        "data": "2020-03-09 18:00:00",
        "stato": "ITA",
        "codice_regione": 7,
        "denominazione_regione": "Liguria",
        "lat": 44.41149315,
        "long": 8.9326992,
        "ricoverati_con_sintomi": 60,
        "terapia_intensiva": 17,
        "totale_ospedalizzati": 77,
        "isolamento_domiciliare": 20,
        "totale_attualmente_positivi": 97,
        "nuovi_attualmente_positivi": 30,
        "dimessi_guariti": 5,
        "deceduti": 7,
        "totale_casi": 109,
        "tamponi": 611
    },
    {
        "data": "2020-03-09 18:00:00",
        "stato": "ITA",
        "codice_regione": 3,
        "denominazione_regione": "Lombardia",
        "lat": 45.46679409,
        "long": 9.190347404,
        "ricoverati_con_sintomi": 2802,
        "terapia_intensiva": 440,
        "totale_ospedalizzati": 3242,
        "isolamento_domiciliare": 1248,
        "totale_attualmente_positivi": 4490,
        "nuovi_attualmente_positivi": 1118,
        "dimessi_guariti": 646,
        "deceduti": 333,
        "totale_casi": 5469,
        "tamponi": 20135
    },
    {
        "data": "2020-03-09 18:00:00",
        "stato": "ITA",
        "codice_regione": 11,
        "denominazione_regione": "Marche",
        "lat": 43.61675973,
        "long": 13.5188753,
        "ricoverati_con_sintomi": 136,
        "terapia_intensiva": 47,
        "totale_ospedalizzati": 183,
        "isolamento_domiciliare": 130,
        "totale_attualmente_positivi": 313,
        "nuovi_attualmente_positivi": 48,
        "dimessi_guariti": 0,
        "deceduti": 10,
        "totale_casi": 323,
        "tamponi": 1250
    },
    {
        "data": "2020-03-09 18:00:00",
        "stato": "ITA",
        "codice_regione": 14,
        "denominazione_regione": "Molise",
        "lat": 41.55774754,
        "long": 14.65916051,
        "ricoverati_con_sintomi": 4,
        "terapia_intensiva": 2,
        "totale_ospedalizzati": 6,
        "isolamento_domiciliare": 8,
        "totale_attualmente_positivi": 14,
        "nuovi_attualmente_positivi": 0,
        "dimessi_guariti": 0,
        "deceduti": 0,
        "totale_casi": 14,
        "tamponi": 212
    },
    {
        "data": "2020-03-09 18:00:00",
        "stato": "ITA",
        "codice_regione": 1,
        "denominazione_regione": "Piemonte",
        "lat": 45.0732745,
        "long": 7.680687483,
        "ricoverati_con_sintomi": 222,
        "terapia_intensiva": 50,
        "totale_ospedalizzati": 272,
        "isolamento_domiciliare": 65,
        "totale_attualmente_positivi": 337,
        "nuovi_attualmente_positivi": -18,
        "dimessi_guariti": 0,
        "deceduti": 13,
        "totale_casi": 350,
        "tamponi": 1681
    },
    {
        "data": "2020-03-09 18:00:00",
        "stato": "ITA",
        "codice_regione": 16,
        "denominazione_regione": "Puglia",
        "lat": 41.12559576,
        "long": 16.86736689,
        "ricoverati_con_sintomi": 20,
        "terapia_intensiva": 6,
        "totale_ospedalizzati": 26,
        "isolamento_domiciliare": 20,
        "totale_attualmente_positivi": 46,
        "nuovi_attualmente_positivi": 10,
        "dimessi_guariti": 1,
        "deceduti": 3,
        "totale_casi": 50,
        "tamponi": 685
    },
    {
        "data": "2020-03-09 18:00:00",
        "stato": "ITA",
        "codice_regione": 20,
        "denominazione_regione": "Sardegna",
        "lat": 39.21531192,
        "long": 9.110616306,
        "ricoverati_con_sintomi": 8,
        "terapia_intensiva": 0,
        "totale_ospedalizzati": 8,
        "isolamento_domiciliare": 11,
        "totale_attualmente_positivi": 19,
        "nuovi_attualmente_positivi": 8,
        "dimessi_guariti": 0,
        "deceduti": 0,
        "totale_casi": 19,
        "tamponi": 185
    },
    {
        "data": "2020-03-09 18:00:00",
        "stato": "ITA",
        "codice_regione": 19,
        "denominazione_regione": "Sicilia",
        "lat": 38.11569725,
        "long": 13.3623567,
        "ricoverati_con_sintomi": 19,
        "terapia_intensiva": 0,
        "totale_ospedalizzati": 19,
        "isolamento_domiciliare": 33,
        "totale_attualmente_positivi": 52,
        "nuovi_attualmente_positivi": 1,
        "dimessi_guariti": 2,
        "deceduti": 0,
        "totale_casi": 54,
        "tamponi": 836
    },
    {
        "data": "2020-03-09 18:00:00",
        "stato": "ITA",
        "codice_regione": 9,
        "denominazione_regione": "Toscana",
        "lat": 43.76923077,
        "long": 11.25588885,
        "ricoverati_con_sintomi": 107,
        "terapia_intensiva": 9,
        "totale_ospedalizzati": 116,
        "isolamento_domiciliare": 90,
        "totale_attualmente_positivi": 206,
        "nuovi_attualmente_positivi": 41,
        "dimessi_guariti": 1,
        "deceduti": 1,
        "totale_casi": 208,
        "tamponi": 2018
    },
    {
        "data": "2020-03-09 18:00:00",
        "stato": "ITA",
        "codice_regione": 4,
        "denominazione_regione": "P.A. Trento",
        "lat": 46.06893511,
        "long": 11.12123097,
        "ricoverati_con_sintomi": 10,
        "terapia_intensiva": 2,
        "totale_ospedalizzati": 12,
        "isolamento_domiciliare": 21,
        "totale_attualmente_positivi": 33,
        "nuovi_attualmente_positivi": 10,
        "dimessi_guariti": 0,
        "deceduti": 0,
        "totale_casi": 33,
        "tamponi": 267
    },
    {
        "data": "2020-03-09 18:00:00",
        "stato": "ITA",
        "codice_regione": 10,
        "denominazione_regione": "Umbria",
        "lat": 43.10675841,
        "long": 12.38824698,
        "ricoverati_con_sintomi": 4,
        "terapia_intensiva": 2,
        "totale_ospedalizzati": 6,
        "isolamento_domiciliare": 22,
        "totale_attualmente_positivi": 28,
        "nuovi_attualmente_positivi": 2,
        "dimessi_guariti": 0,
        "deceduti": 0,
        "totale_casi": 28,
        "tamponi": 183
    },
    {
        "data": "2020-03-09 18:00:00",
        "stato": "ITA",
        "codice_regione": 2,
        "denominazione_regione": "Valle d'Aosta",
        "lat": 45.73750286,
        "long": 7.320149366,
        "ricoverati_con_sintomi": 4,
        "terapia_intensiva": 0,
        "totale_ospedalizzati": 4,
        "isolamento_domiciliare": 11,
        "totale_attualmente_positivi": 15,
        "nuovi_attualmente_positivi": 6,
        "dimessi_guariti": 0,
        "deceduti": 0,
        "totale_casi": 15,
        "tamponi": 67
    },
    {
        "data": "2020-03-09 18:00:00",
        "stato": "ITA",
        "codice_regione": 5,
        "denominazione_regione": "Veneto",
        "lat": 45.43490485,
        "long": 12.33845213,
        "ricoverati_con_sintomi": 186,
        "terapia_intensiva": 51,
        "totale_ospedalizzati": 237,
        "isolamento_domiciliare": 457,
        "totale_attualmente_positivi": 694,
        "nuovi_attualmente_positivi": 71,
        "dimessi_guariti": 30,
        "deceduti": 20,
        "totale_casi": 744,
        "tamponi": 15956
    },
    {
        "data": "2020-03-10 18:00:00",
        "stato": "ITA",
        "codice_regione": 13,
        "denominazione_regione": "Abruzzo",
        "lat": 42.35122196,
        "long": 13.39843823,
        "ricoverati_con_sintomi": 17,
        "terapia_intensiva": 9,
        "totale_ospedalizzati": 26,
        "isolamento_domiciliare": 11,
        "totale_attualmente_positivi": 37,
        "nuovi_attualmente_positivi": 7,
        "dimessi_guariti": 0,
        "deceduti": 1,
        "totale_casi": 38,
        "tamponi": 310
    },
    {
        "data": "2020-03-10 18:00:00",
        "stato": "ITA",
        "codice_regione": 17,
        "denominazione_regione": "Basilicata",
        "lat": 40.63947052,
        "long": 15.80514834,
        "ricoverati_con_sintomi": 2,
        "terapia_intensiva": 0,
        "totale_ospedalizzati": 2,
        "isolamento_domiciliare": 5,
        "totale_attualmente_positivi": 7,
        "nuovi_attualmente_positivi": 2,
        "dimessi_guariti": 0,
        "deceduti": 0,
        "totale_casi": 7,
        "tamponi": 148
    },
    {
        "data": "2020-03-10 18:00:00",
        "stato": "ITA",
        "codice_regione": 4,
        "denominazione_regione": "P.A. Bolzano",
        "lat": 46.49933453,
        "long": 11.35662422,
        "ricoverati_con_sintomi": 17,
        "terapia_intensiva": 1,
        "totale_ospedalizzati": 18,
        "isolamento_domiciliare": 20,
        "totale_attualmente_positivi": 38,
        "nuovi_attualmente_positivi": 29,
        "dimessi_guariti": 0,
        "deceduti": 0,
        "totale_casi": 38,
        "tamponi": 36
    },
    {
        "data": "2020-03-10 18:00:00",
        "stato": "ITA",
        "codice_regione": 18,
        "denominazione_regione": "Calabria",
        "lat": 38.90597598,
        "long": 16.59440194,
        "ricoverati_con_sintomi": 8,
        "terapia_intensiva": 2,
        "totale_ospedalizzati": 10,
        "isolamento_domiciliare": 1,
        "totale_attualmente_positivi": 11,
        "nuovi_attualmente_positivi": 2,
        "dimessi_guariti": 2,
        "deceduti": 0,
        "totale_casi": 13,
        "tamponi": 360
    },
    {
        "data": "2020-03-10 18:00:00",
        "stato": "ITA",
        "codice_regione": 15,
        "denominazione_regione": "Campania",
        "lat": 40.83956555,
        "long": 14.25084984,
        "ricoverati_con_sintomi": 33,
        "terapia_intensiva": 8,
        "totale_ospedalizzati": 41,
        "isolamento_domiciliare": 85,
        "totale_attualmente_positivi": 126,
        "nuovi_attualmente_positivi": 7,
        "dimessi_guariti": 1,
        "deceduti": 0,
        "totale_casi": 127,
        "tamponi": 1141
    },
    {
        "data": "2020-03-10 18:00:00",
        "stato": "ITA",
        "codice_regione": 8,
        "denominazione_regione": "Emilia Romagna",
        "lat": 44.49436681,
        "long": 11.3417208,
        "ricoverati_con_sintomi": 669,
        "terapia_intensiva": 98,
        "totale_ospedalizzati": 767,
        "isolamento_domiciliare": 650,
        "totale_attualmente_positivi": 1417,
        "nuovi_attualmente_positivi": 131,
        "dimessi_guariti": 31,
        "deceduti": 85,
        "totale_casi": 1533,
        "tamponi": 5494
    },
    {
        "data": "2020-03-10 18:00:00",
        "stato": "ITA",
        "codice_regione": 6,
        "denominazione_regione": "Friuli Venezia Giulia",
        "lat": 45.6494354,
        "long": 13.76813649,
        "ricoverati_con_sintomi": 27,
        "terapia_intensiva": 6,
        "totale_ospedalizzati": 33,
        "isolamento_domiciliare": 77,
        "totale_attualmente_positivi": 110,
        "nuovi_attualmente_positivi": 21,
        "dimessi_guariti": 3,
        "deceduti": 3,
        "totale_casi": 116,
        "tamponi": 1602
    },
    {
        "data": "2020-03-10 18:00:00",
        "stato": "ITA",
        "codice_regione": 12,
        "denominazione_regione": "Lazio",
        "lat": 41.89277044,
        "long": 12.48366722,
        "ricoverati_con_sintomi": 50,
        "terapia_intensiva": 15,
        "totale_ospedalizzati": 65,
        "isolamento_domiciliare": 34,
        "totale_attualmente_positivi": 99,
        "nuovi_attualmente_positivi": 5,
        "dimessi_guariti": 11,
        "deceduti": 6,
        "totale_casi": 116,
        "tamponi": 3591
    },
    {
        "data": "2020-03-10 18:00:00",
        "stato": "ITA",
        "codice_regione": 7,
        "denominazione_regione": "Liguria",
        "lat": 44.41149315,
        "long": 8.9326992,
        "ricoverati_con_sintomi": 57,
        "terapia_intensiva": 29,
        "totale_ospedalizzati": 86,
        "isolamento_domiciliare": 42,
        "totale_attualmente_positivi": 128,
        "nuovi_attualmente_positivi": 31,
        "dimessi_guariti": 5,
        "deceduti": 8,
        "totale_casi": 141,
        "tamponi": 694
    },
    {
        "data": "2020-03-10 18:00:00",
        "stato": "ITA",
        "codice_regione": 3,
        "denominazione_regione": "Lombardia",
        "lat": 45.46679409,
        "long": 9.190347404,
        "ricoverati_con_sintomi": 3319,
        "terapia_intensiva": 466,
        "totale_ospedalizzati": 3785,
        "isolamento_domiciliare": 642,
        "totale_attualmente_positivi": 4427,
        "nuovi_attualmente_positivi": -63,
        "dimessi_guariti": 896,
        "deceduti": 468,
        "totale_casi": 5791,
        "tamponi": 21479
    },
    {
        "data": "2020-03-10 18:00:00",
        "stato": "ITA",
        "codice_regione": 11,
        "denominazione_regione": "Marche",
        "lat": 43.61675973,
        "long": 13.5188753,
        "ricoverati_con_sintomi": 152,
        "terapia_intensiva": 54,
        "totale_ospedalizzati": 206,
        "isolamento_domiciliare": 175,
        "totale_attualmente_positivi": 381,
        "nuovi_attualmente_positivi": 68,
        "dimessi_guariti": 0,
        "deceduti": 13,
        "totale_casi": 394,
        "tamponi": 1437
    },
    {
        "data": "2020-03-10 18:00:00",
        "stato": "ITA",
        "codice_regione": 14,
        "denominazione_regione": "Molise",
        "lat": 41.55774754,
        "long": 14.65916051,
        "ricoverati_con_sintomi": 3,
        "terapia_intensiva": 3,
        "totale_ospedalizzati": 6,
        "isolamento_domiciliare": 9,
        "totale_attualmente_positivi": 15,
        "nuovi_attualmente_positivi": 1,
        "dimessi_guariti": 0,
        "deceduti": 0,
        "totale_casi": 15,
        "tamponi": 225
    },
    {
        "data": "2020-03-10 18:00:00",
        "stato": "ITA",
        "codice_regione": 1,
        "denominazione_regione": "Piemonte",
        "lat": 45.0732745,
        "long": 7.680687483,
        "ricoverati_con_sintomi": 306,
        "terapia_intensiva": 66,
        "totale_ospedalizzati": 372,
        "isolamento_domiciliare": 64,
        "totale_attualmente_positivi": 436,
        "nuovi_attualmente_positivi": 99,
        "dimessi_guariti": 0,
        "deceduti": 17,
        "totale_casi": 453,
        "tamponi": 2374
    },
    {
        "data": "2020-03-10 18:00:00",
        "stato": "ITA",
        "codice_regione": 16,
        "denominazione_regione": "Puglia",
        "lat": 41.12559576,
        "long": 16.86736689,
        "ricoverati_con_sintomi": 28,
        "terapia_intensiva": 6,
        "totale_ospedalizzati": 34,
        "isolamento_domiciliare": 21,
        "totale_attualmente_positivi": 55,
        "nuovi_attualmente_positivi": 9,
        "dimessi_guariti": 1,
        "deceduti": 3,
        "totale_casi": 59,
        "tamponi": 747
    },
    {
        "data": "2020-03-10 18:00:00",
        "stato": "ITA",
        "codice_regione": 20,
        "denominazione_regione": "Sardegna",
        "lat": 39.21531192,
        "long": 9.110616306,
        "ricoverati_con_sintomi": 9,
        "terapia_intensiva": 0,
        "totale_ospedalizzati": 9,
        "isolamento_domiciliare": 11,
        "totale_attualmente_positivi": 20,
        "nuovi_attualmente_positivi": 1,
        "dimessi_guariti": 0,
        "deceduti": 0,
        "totale_casi": 20,
        "tamponi": 204
    },
    {
        "data": "2020-03-10 18:00:00",
        "stato": "ITA",
        "codice_regione": 19,
        "denominazione_regione": "Sicilia",
        "lat": 38.11569725,
        "long": 13.3623567,
        "ricoverati_con_sintomi": 17,
        "terapia_intensiva": 2,
        "totale_ospedalizzati": 19,
        "isolamento_domiciliare": 41,
        "totale_attualmente_positivi": 60,
        "nuovi_attualmente_positivi": 8,
        "dimessi_guariti": 2,
        "deceduti": 0,
        "totale_casi": 62,
        "tamponi": 955
    },
    {
        "data": "2020-03-10 18:00:00",
        "stato": "ITA",
        "codice_regione": 9,
        "denominazione_regione": "Toscana",
        "lat": 43.76923077,
        "long": 11.25588885,
        "ricoverati_con_sintomi": 91,
        "terapia_intensiva": 40,
        "totale_ospedalizzati": 131,
        "isolamento_domiciliare": 129,
        "totale_attualmente_positivi": 260,
        "nuovi_attualmente_positivi": 54,
        "dimessi_guariti": 3,
        "deceduti": 1,
        "totale_casi": 264,
        "tamponi": 2573
    },
    {
        "data": "2020-03-10 18:00:00",
        "stato": "ITA",
        "codice_regione": 4,
        "denominazione_regione": "P.A. Trento",
        "lat": 46.06893511,
        "long": 11.12123097,
        "ricoverati_con_sintomi": 19,
        "terapia_intensiva": 3,
        "totale_ospedalizzati": 22,
        "isolamento_domiciliare": 28,
        "totale_attualmente_positivi": 50,
        "nuovi_attualmente_positivi": 17,
        "dimessi_guariti": 2,
        "deceduti": 0,
        "totale_casi": 52,
        "tamponi": 399
    },
    {
        "data": "2020-03-10 18:00:00",
        "stato": "ITA",
        "codice_regione": 10,
        "denominazione_regione": "Umbria",
        "lat": 43.10675841,
        "long": 12.38824698,
        "ricoverati_con_sintomi": 8,
        "terapia_intensiva": 2,
        "totale_ospedalizzati": 10,
        "isolamento_domiciliare": 27,
        "totale_attualmente_positivi": 37,
        "nuovi_attualmente_positivi": 9,
        "dimessi_guariti": 0,
        "deceduti": 0,
        "totale_casi": 37,
        "tamponi": 260
    },
    {
        "data": "2020-03-10 18:00:00",
        "stato": "ITA",
        "codice_regione": 2,
        "denominazione_regione": "Valle d'Aosta",
        "lat": 45.73750286,
        "long": 7.320149366,
        "ricoverati_con_sintomi": 2,
        "terapia_intensiva": 0,
        "totale_ospedalizzati": 2,
        "isolamento_domiciliare": 15,
        "totale_attualmente_positivi": 17,
        "nuovi_attualmente_positivi": 2,
        "dimessi_guariti": 0,
        "deceduti": 0,
        "totale_casi": 17,
        "tamponi": 89
    },
    {
        "data": "2020-03-10 18:00:00",
        "stato": "ITA",
        "codice_regione": 5,
        "denominazione_regione": "Veneto",
        "lat": 45.43490485,
        "long": 12.33845213,
        "ricoverati_con_sintomi": 204,
        "terapia_intensiva": 67,
        "totale_ospedalizzati": 271,
        "isolamento_domiciliare": 512,
        "totale_attualmente_positivi": 783,
        "nuovi_attualmente_positivi": 89,
        "dimessi_guariti": 47,
        "deceduti": 26,
        "totale_casi": 856,
        "tamponi": 16643
    },
    {
        "data": "2020-03-11 17:00:00",
        "stato": "ITA",
        "codice_regione": 13,
        "denominazione_regione": "Abruzzo",
        "lat": 42.35122196,
        "long": 13.39843823,
        "ricoverati_con_sintomi": 17,
        "terapia_intensiva": 9,
        "totale_ospedalizzati": 26,
        "isolamento_domiciliare": 11,
        "totale_attualmente_positivi": 37,
        "nuovi_attualmente_positivi": 0,
        "dimessi_guariti": 0,
        "deceduti": 1,
        "totale_casi": 38,
        "tamponi": 310
    },
    {
        "data": "2020-03-11 17:00:00",
        "stato": "ITA",
        "codice_regione": 17,
        "denominazione_regione": "Basilicata",
        "lat": 40.63947052,
        "long": 15.80514834,
        "ricoverati_con_sintomi": 1,
        "terapia_intensiva": 1,
        "totale_ospedalizzati": 2,
        "isolamento_domiciliare": 6,
        "totale_attualmente_positivi": 8,
        "nuovi_attualmente_positivi": 1,
        "dimessi_guariti": 0,
        "deceduti": 0,
        "totale_casi": 8,
        "tamponi": 155
    },
    {
        "data": "2020-03-11 17:00:00",
        "stato": "ITA",
        "codice_regione": 4,
        "denominazione_regione": "P.A. Bolzano",
        "lat": 46.49933453,
        "long": 11.35662422,
        "ricoverati_con_sintomi": 8,
        "terapia_intensiva": 4,
        "totale_ospedalizzati": 12,
        "isolamento_domiciliare": 63,
        "totale_attualmente_positivi": 75,
        "nuovi_attualmente_positivi": 37,
        "dimessi_guariti": 0,
        "deceduti": 0,
        "totale_casi": 75,
        "tamponi": 75
    },
    {
        "data": "2020-03-11 17:00:00",
        "stato": "ITA",
        "codice_regione": 18,
        "denominazione_regione": "Calabria",
        "lat": 38.90597598,
        "long": 16.59440194,
        "ricoverati_con_sintomi": 10,
        "terapia_intensiva": 2,
        "totale_ospedalizzati": 12,
        "isolamento_domiciliare": 5,
        "totale_attualmente_positivi": 17,
        "nuovi_attualmente_positivi": 6,
        "dimessi_guariti": 2,
        "deceduti": 0,
        "totale_casi": 19,
        "tamponi": 405
    },
    {
        "data": "2020-03-11 17:00:00",
        "stato": "ITA",
        "codice_regione": 15,
        "denominazione_regione": "Campania",
        "lat": 40.83956555,
        "long": 14.25084984,
        "ricoverati_con_sintomi": 56,
        "terapia_intensiva": 11,
        "totale_ospedalizzati": 67,
        "isolamento_domiciliare": 82,
        "totale_attualmente_positivi": 149,
        "nuovi_attualmente_positivi": 23,
        "dimessi_guariti": 4,
        "deceduti": 1,
        "totale_casi": 154,
        "tamponi": 1375
    },
    {
        "data": "2020-03-11 17:00:00",
        "stato": "ITA",
        "codice_regione": 8,
        "denominazione_regione": "Emilia Romagna",
        "lat": 44.49436681,
        "long": 11.3417208,
        "ricoverati_con_sintomi": 745,
        "terapia_intensiva": 104,
        "totale_ospedalizzati": 849,
        "isolamento_domiciliare": 739,
        "totale_attualmente_positivi": 1588,
        "nuovi_attualmente_positivi": 171,
        "dimessi_guariti": 38,
        "deceduti": 113,
        "totale_casi": 1739,
        "tamponi": 6640
    },
    {
        "data": "2020-03-11 17:00:00",
        "stato": "ITA",
        "codice_regione": 6,
        "denominazione_regione": "Friuli Venezia Giulia",
        "lat": 45.6494354,
        "long": 13.76813649,
        "ricoverati_con_sintomi": 16,
        "terapia_intensiva": 5,
        "totale_ospedalizzati": 21,
        "isolamento_domiciliare": 89,
        "totale_attualmente_positivi": 110,
        "nuovi_attualmente_positivi": 0,
        "dimessi_guariti": 10,
        "deceduti": 6,
        "totale_casi": 126,
        "tamponi": 2073
    },
    {
        "data": "2020-03-11 17:00:00",
        "stato": "ITA",
        "codice_regione": 12,
        "denominazione_regione": "Lazio",
        "lat": 41.89277044,
        "long": 12.48366722,
        "ricoverati_con_sintomi": 67,
        "terapia_intensiva": 18,
        "totale_ospedalizzati": 85,
        "isolamento_domiciliare": 40,
        "totale_attualmente_positivi": 125,
        "nuovi_attualmente_positivi": 26,
        "dimessi_guariti": 19,
        "deceduti": 6,
        "totale_casi": 150,
        "tamponi": 3591
    },
    {
        "data": "2020-03-11 17:00:00",
        "stato": "ITA",
        "codice_regione": 7,
        "denominazione_regione": "Liguria",
        "lat": 44.41149315,
        "long": 8.9326992,
        "ricoverati_con_sintomi": 74,
        "terapia_intensiva": 34,
        "totale_ospedalizzati": 108,
        "isolamento_domiciliare": 73,
        "totale_attualmente_positivi": 181,
        "nuovi_attualmente_positivi": 53,
        "dimessi_guariti": 5,
        "deceduti": 8,
        "totale_casi": 194,
        "tamponi": 1025
    },
    {
        "data": "2020-03-11 17:00:00",
        "stato": "ITA",
        "codice_regione": 3,
        "denominazione_regione": "Lombardia",
        "lat": 45.46679409,
        "long": 9.190347404,
        "ricoverati_con_sintomi": 3852,
        "terapia_intensiva": 560,
        "totale_ospedalizzati": 4412,
        "isolamento_domiciliare": 1351,
        "totale_attualmente_positivi": 5763,
        "nuovi_attualmente_positivi": 1336,
        "dimessi_guariti": 900,
        "deceduti": 617,
        "totale_casi": 7280,
        "tamponi": 25629
    },
    {
        "data": "2020-03-11 17:00:00",
        "stato": "ITA",
        "codice_regione": 11,
        "denominazione_regione": "Marche",
        "lat": 43.61675973,
        "long": 13.5188753,
        "ricoverati_con_sintomi": 212,
        "terapia_intensiva": 66,
        "totale_ospedalizzati": 278,
        "isolamento_domiciliare": 183,
        "totale_attualmente_positivi": 461,
        "nuovi_attualmente_positivi": 80,
        "dimessi_guariti": 0,
        "deceduti": 18,
        "totale_casi": 479,
        "tamponi": 1656
    },
    {
        "data": "2020-03-11 17:00:00",
        "stato": "ITA",
        "codice_regione": 14,
        "denominazione_regione": "Molise",
        "lat": 41.55774754,
        "long": 14.65916051,
        "ricoverati_con_sintomi": 4,
        "terapia_intensiva": 3,
        "totale_ospedalizzati": 7,
        "isolamento_domiciliare": 9,
        "totale_attualmente_positivi": 16,
        "nuovi_attualmente_positivi": 1,
        "dimessi_guariti": 0,
        "deceduti": 0,
        "totale_casi": 16,
        "tamponi": 233
    },
    {
        "data": "2020-03-11 17:00:00",
        "stato": "ITA",
        "codice_regione": 1,
        "denominazione_regione": "Piemonte",
        "lat": 45.0732745,
        "long": 7.680687483,
        "ricoverati_con_sintomi": 319,
        "terapia_intensiva": 75,
        "totale_ospedalizzati": 394,
        "isolamento_domiciliare": 86,
        "totale_attualmente_positivi": 480,
        "nuovi_attualmente_positivi": 44,
        "dimessi_guariti": 0,
        "deceduti": 21,
        "totale_casi": 501,
        "tamponi": 2431
    },
    {
        "data": "2020-03-11 17:00:00",
        "stato": "ITA",
        "codice_regione": 16,
        "denominazione_regione": "Puglia",
        "lat": 41.12559576,
        "long": 16.86736689,
        "ricoverati_con_sintomi": 38,
        "terapia_intensiva": 4,
        "totale_ospedalizzati": 42,
        "isolamento_domiciliare": 29,
        "totale_attualmente_positivi": 71,
        "nuovi_attualmente_positivi": 16,
        "dimessi_guariti": 1,
        "deceduti": 5,
        "totale_casi": 77,
        "tamponi": 909
    },
    {
        "data": "2020-03-11 17:00:00",
        "stato": "ITA",
        "codice_regione": 20,
        "denominazione_regione": "Sardegna",
        "lat": 39.21531192,
        "long": 9.110616306,
        "ricoverati_con_sintomi": 10,
        "terapia_intensiva": 0,
        "totale_ospedalizzati": 10,
        "isolamento_domiciliare": 27,
        "totale_attualmente_positivi": 37,
        "nuovi_attualmente_positivi": 17,
        "dimessi_guariti": 0,
        "deceduti": 0,
        "totale_casi": 37,
        "tamponi": 283
    },
    {
        "data": "2020-03-11 17:00:00",
        "stato": "ITA",
        "codice_regione": 19,
        "denominazione_regione": "Sicilia",
        "lat": 38.11569725,
        "long": 13.3623567,
        "ricoverati_con_sintomi": 23,
        "terapia_intensiva": 1,
        "totale_ospedalizzati": 24,
        "isolamento_domiciliare": 57,
        "totale_attualmente_positivi": 81,
        "nuovi_attualmente_positivi": 21,
        "dimessi_guariti": 2,
        "deceduti": 0,
        "totale_casi": 83,
        "tamponi": 1194
    },
    {
        "data": "2020-03-11 17:00:00",
        "stato": "ITA",
        "codice_regione": 9,
        "denominazione_regione": "Toscana",
        "lat": 43.76923077,
        "long": 11.25588885,
        "ricoverati_con_sintomi": 87,
        "terapia_intensiva": 54,
        "totale_ospedalizzati": 141,
        "isolamento_domiciliare": 173,
        "totale_attualmente_positivi": 314,
        "nuovi_attualmente_positivi": 54,
        "dimessi_guariti": 5,
        "deceduti": 1,
        "totale_casi": 320,
        "tamponi": 2804
    },
    {
        "data": "2020-03-11 17:00:00",
        "stato": "ITA",
        "codice_regione": 4,
        "denominazione_regione": "P.A. Trento",
        "lat": 46.06893511,
        "long": 11.12123097,
        "ricoverati_con_sintomi": 28,
        "terapia_intensiva": 4,
        "totale_ospedalizzati": 32,
        "isolamento_domiciliare": 42,
        "totale_attualmente_positivi": 74,
        "nuovi_attualmente_positivi": 24,
        "dimessi_guariti": 3,
        "deceduti": 0,
        "totale_casi": 77,
        "tamponi": 527
    },
    {
        "data": "2020-03-11 17:00:00",
        "stato": "ITA",
        "codice_regione": 10,
        "denominazione_regione": "Umbria",
        "lat": 43.10675841,
        "long": 12.38824698,
        "ricoverati_con_sintomi": 7,
        "terapia_intensiva": 5,
        "totale_ospedalizzati": 12,
        "isolamento_domiciliare": 32,
        "totale_attualmente_positivi": 44,
        "nuovi_attualmente_positivi": 7,
        "dimessi_guariti": 2,
        "deceduti": 0,
        "totale_casi": 46,
        "tamponi": 340
    },
    {
        "data": "2020-03-11 17:00:00",
        "stato": "ITA",
        "codice_regione": 2,
        "denominazione_regione": "Valle d'Aosta",
        "lat": 45.73750286,
        "long": 7.320149366,
        "ricoverati_con_sintomi": 2,
        "terapia_intensiva": 0,
        "totale_ospedalizzati": 2,
        "isolamento_domiciliare": 17,
        "totale_attualmente_positivi": 19,
        "nuovi_attualmente_positivi": 2,
        "dimessi_guariti": 0,
        "deceduti": 1,
        "totale_casi": 20,
        "tamponi": 99
    },
    {
        "data": "2020-03-11 17:00:00",
        "stato": "ITA",
        "codice_regione": 5,
        "denominazione_regione": "Veneto",
        "lat": 45.43490485,
        "long": 12.33845213,
        "ricoverati_con_sintomi": 262,
        "terapia_intensiva": 68,
        "totale_ospedalizzati": 330,
        "isolamento_domiciliare": 610,
        "totale_attualmente_positivi": 940,
        "nuovi_attualmente_positivi": 157,
        "dimessi_guariti": 54,
        "deceduti": 29,
        "totale_casi": 1023,
        "tamponi": 21400
    },
    {
        "data": "2020-03-12 17:00:00",
        "stato": "ITA",
        "codice_regione": 13,
        "denominazione_regione": "Abruzzo",
        "lat": 42.35122196,
        "long": 13.39843823,
        "ricoverati_con_sintomi": 47,
        "terapia_intensiva": 12,
        "totale_ospedalizzati": 59,
        "isolamento_domiciliare": 19,
        "totale_attualmente_positivi": 78,
        "nuovi_attualmente_positivi": 41,
        "dimessi_guariti": 4,
        "deceduti": 2,
        "totale_casi": 84,
        "tamponi": 867
    },
    {
        "data": "2020-03-12 17:00:00",
        "stato": "ITA",
        "codice_regione": 17,
        "denominazione_regione": "Basilicata",
        "lat": 40.63947052,
        "long": 15.80514834,
        "ricoverati_con_sintomi": 1,
        "terapia_intensiva": 1,
        "totale_ospedalizzati": 2,
        "isolamento_domiciliare": 6,
        "totale_attualmente_positivi": 8,
        "nuovi_attualmente_positivi": 0,
        "dimessi_guariti": 0,
        "deceduti": 0,
        "totale_casi": 8,
        "tamponi": 155
    },
    {
        "data": "2020-03-12 17:00:00",
        "stato": "ITA",
        "codice_regione": 4,
        "denominazione_regione": "P.A. Bolzano",
        "lat": 46.49933453,
        "long": 11.35662422,
        "ricoverati_con_sintomi": 21,
        "terapia_intensiva": 4,
        "totale_ospedalizzati": 25,
        "isolamento_domiciliare": 78,
        "totale_attualmente_positivi": 103,
        "nuovi_attualmente_positivi": 28,
        "dimessi_guariti": 0,
        "deceduti": 1,
        "totale_casi": 104,
        "tamponi": 607
    },
    {
        "data": "2020-03-12 17:00:00",
        "stato": "ITA",
        "codice_regione": 18,
        "denominazione_regione": "Calabria",
        "lat": 38.90597598,
        "long": 16.59440194,
        "ricoverati_con_sintomi": 14,
        "terapia_intensiva": 2,
        "totale_ospedalizzati": 16,
        "isolamento_domiciliare": 16,
        "totale_attualmente_positivi": 32,
        "nuovi_attualmente_positivi": 15,
        "dimessi_guariti": 1,
        "deceduti": 0,
        "totale_casi": 33,
        "tamponi": 483
    },
    {
        "data": "2020-03-12 17:00:00",
        "stato": "ITA",
        "codice_regione": 15,
        "denominazione_regione": "Campania",
        "lat": 40.83956555,
        "long": 14.25084984,
        "ricoverati_con_sintomi": 56,
        "terapia_intensiva": 11,
        "totale_ospedalizzati": 67,
        "isolamento_domiciliare": 107,
        "totale_attualmente_positivi": 174,
        "nuovi_attualmente_positivi": 25,
        "dimessi_guariti": 4,
        "deceduti": 1,
        "totale_casi": 179,
        "tamponi": 1551
    },
    {
        "data": "2020-03-12 17:00:00",
        "stato": "ITA",
        "codice_regione": 8,
        "denominazione_regione": "Emilia Romagna",
        "lat": 44.49436681,
        "long": 11.3417208,
        "ricoverati_con_sintomi": 814,
        "terapia_intensiva": 112,
        "totale_ospedalizzati": 926,
        "isolamento_domiciliare": 832,
        "totale_attualmente_positivi": 1758,
        "nuovi_attualmente_positivi": 170,
        "dimessi_guariti": 43,
        "deceduti": 146,
        "totale_casi": 1947,
        "tamponi": 7600
    },
    {
        "data": "2020-03-12 17:00:00",
        "stato": "ITA",
        "codice_regione": 6,
        "denominazione_regione": "Friuli Venezia Giulia",
        "lat": 45.6494354,
        "long": 13.76813649,
        "ricoverati_con_sintomi": 23,
        "terapia_intensiva": 10,
        "totale_ospedalizzati": 33,
        "isolamento_domiciliare": 115,
        "totale_attualmente_positivi": 148,
        "nuovi_attualmente_positivi": 38,
        "dimessi_guariti": 11,
        "deceduti": 8,
        "totale_casi": 167,
        "tamponi": 2604
    },
    {
        "data": "2020-03-12 17:00:00",
        "stato": "ITA",
        "codice_regione": 12,
        "denominazione_regione": "Lazio",
        "lat": 41.89277044,
        "long": 12.48366722,
        "ricoverati_con_sintomi": 85,
        "terapia_intensiva": 20,
        "totale_ospedalizzati": 105,
        "isolamento_domiciliare": 67,
        "totale_attualmente_positivi": 172,
        "nuovi_attualmente_positivi": 47,
        "dimessi_guariti": 19,
        "deceduti": 9,
        "totale_casi": 200,
        "tamponi": 5592
    },
    {
        "data": "2020-03-12 17:00:00",
        "stato": "ITA",
        "codice_regione": 7,
        "denominazione_regione": "Liguria",
        "lat": 44.41149315,
        "long": 8.9326992,
        "ricoverati_con_sintomi": 100,
        "terapia_intensiva": 36,
        "totale_ospedalizzati": 136,
        "isolamento_domiciliare": 107,
        "totale_attualmente_positivi": 243,
        "nuovi_attualmente_positivi": 62,
        "dimessi_guariti": 20,
        "deceduti": 11,
        "totale_casi": 274,
        "tamponi": 1174
    },
    {
        "data": "2020-03-12 17:00:00",
        "stato": "ITA",
        "codice_regione": 3,
        "denominazione_regione": "Lombardia",
        "lat": 45.46679409,
        "long": 9.190347404,
        "ricoverati_con_sintomi": 4247,
        "terapia_intensiva": 605,
        "totale_ospedalizzati": 4852,
        "isolamento_domiciliare": 2044,
        "totale_attualmente_positivi": 6896,
        "nuovi_attualmente_positivi": 1133,
        "dimessi_guariti": 1085,
        "deceduti": 744,
        "totale_casi": 8725,
        "tamponi": 29534
    },
    {
        "data": "2020-03-12 17:00:00",
        "stato": "ITA",
        "codice_regione": 11,
        "denominazione_regione": "Marche",
        "lat": 43.61675973,
        "long": 13.5188753,
        "ricoverati_con_sintomi": 254,
        "terapia_intensiva": 76,
        "totale_ospedalizzati": 330,
        "isolamento_domiciliare": 240,
        "totale_attualmente_positivi": 570,
        "nuovi_attualmente_positivi": 109,
        "dimessi_guariti": 0,
        "deceduti": 22,
        "totale_casi": 592,
        "tamponi": 1907
    },
    {
        "data": "2020-03-12 17:00:00",
        "stato": "ITA",
        "codice_regione": 14,
        "denominazione_regione": "Molise",
        "lat": 41.55774754,
        "long": 14.65916051,
        "ricoverati_con_sintomi": 4,
        "terapia_intensiva": 3,
        "totale_ospedalizzati": 7,
        "isolamento_domiciliare": 9,
        "totale_attualmente_positivi": 16,
        "nuovi_attualmente_positivi": 0,
        "dimessi_guariti": 0,
        "deceduti": 0,
        "totale_casi": 16,
        "tamponi": 238
    },
    {
        "data": "2020-03-12 17:00:00",
        "stato": "ITA",
        "codice_regione": 1,
        "denominazione_regione": "Piemonte",
        "lat": 45.0732745,
        "long": 7.680687483,
        "ricoverati_con_sintomi": 368,
        "terapia_intensiva": 97,
        "totale_ospedalizzati": 465,
        "isolamento_domiciliare": 89,
        "totale_attualmente_positivi": 554,
        "nuovi_attualmente_positivi": 74,
        "dimessi_guariti": 0,
        "deceduti": 26,
        "totale_casi": 580,
        "tamponi": 2879
    },
    {
        "data": "2020-03-12 17:00:00",
        "stato": "ITA",
        "codice_regione": 16,
        "denominazione_regione": "Puglia",
        "lat": 41.12559576,
        "long": 16.86736689,
        "ricoverati_con_sintomi": 58,
        "terapia_intensiva": 2,
        "totale_ospedalizzati": 60,
        "isolamento_domiciliare": 38,
        "totale_attualmente_positivi": 98,
        "nuovi_attualmente_positivi": 27,
        "dimessi_guariti": 1,
        "deceduti": 5,
        "totale_casi": 104,
        "tamponi": 1269
    },
    {
        "data": "2020-03-12 17:00:00",
        "stato": "ITA",
        "codice_regione": 20,
        "denominazione_regione": "Sardegna",
        "lat": 39.21531192,
        "long": 9.110616306,
        "ricoverati_con_sintomi": 12,
        "terapia_intensiva": 0,
        "totale_ospedalizzati": 12,
        "isolamento_domiciliare": 27,
        "totale_attualmente_positivi": 39,
        "nuovi_attualmente_positivi": 2,
        "dimessi_guariti": 0,
        "deceduti": 0,
        "totale_casi": 39,
        "tamponi": 302
    },
    {
        "data": "2020-03-12 17:00:00",
        "stato": "ITA",
        "codice_regione": 19,
        "denominazione_regione": "Sicilia",
        "lat": 38.11569725,
        "long": 13.3623567,
        "ricoverati_con_sintomi": 28,
        "terapia_intensiva": 5,
        "totale_ospedalizzati": 33,
        "isolamento_domiciliare": 78,
        "totale_attualmente_positivi": 111,
        "nuovi_attualmente_positivi": 30,
        "dimessi_guariti": 2,
        "deceduti": 2,
        "totale_casi": 115,
        "tamponi": 1477
    },
    {
        "data": "2020-03-12 17:00:00",
        "stato": "ITA",
        "codice_regione": 9,
        "denominazione_regione": "Toscana",
        "lat": 43.76923077,
        "long": 11.25588885,
        "ricoverati_con_sintomi": 100,
        "terapia_intensiva": 59,
        "totale_ospedalizzati": 159,
        "isolamento_domiciliare": 193,
        "totale_attualmente_positivi": 352,
        "nuovi_attualmente_positivi": 38,
        "dimessi_guariti": 7,
        "deceduti": 5,
        "totale_casi": 364,
        "tamponi": 3165
    },
    {
        "data": "2020-03-12 17:00:00",
        "stato": "ITA",
        "codice_regione": 4,
        "denominazione_regione": "P.A. Trento",
        "lat": 46.06893511,
        "long": 11.12123097,
        "ricoverati_con_sintomi": 43,
        "terapia_intensiva": 5,
        "totale_ospedalizzati": 48,
        "isolamento_domiciliare": 54,
        "totale_attualmente_positivi": 102,
        "nuovi_attualmente_positivi": 28,
        "dimessi_guariti": 4,
        "deceduti": 1,
        "totale_casi": 107,
        "tamponi": 593
    },
    {
        "data": "2020-03-12 17:00:00",
        "stato": "ITA",
        "codice_regione": 10,
        "denominazione_regione": "Umbria",
        "lat": 43.10675841,
        "long": 12.38824698,
        "ricoverati_con_sintomi": 8,
        "terapia_intensiva": 8,
        "totale_ospedalizzati": 16,
        "isolamento_domiciliare": 46,
        "totale_attualmente_positivi": 62,
        "nuovi_attualmente_positivi": 18,
        "dimessi_guariti": 2,
        "deceduti": 0,
        "totale_casi": 64,
        "tamponi": 458
    },
    {
        "data": "2020-03-12 17:00:00",
        "stato": "ITA",
        "codice_regione": 2,
        "denominazione_regione": "Valle d'Aosta",
        "lat": 45.73750286,
        "long": 7.320149366,
        "ricoverati_con_sintomi": 7,
        "terapia_intensiva": 0,
        "totale_ospedalizzati": 7,
        "isolamento_domiciliare": 19,
        "totale_attualmente_positivi": 26,
        "nuovi_attualmente_positivi": 7,
        "dimessi_guariti": 0,
        "deceduti": 1,
        "totale_casi": 27,
        "tamponi": 118
    },
    {
        "data": "2020-03-12 17:00:00",
        "stato": "ITA",
        "codice_regione": 5,
        "denominazione_regione": "Veneto",
        "lat": 45.43490485,
        "long": 12.33845213,
        "ricoverati_con_sintomi": 360,
        "terapia_intensiva": 85,
        "totale_ospedalizzati": 445,
        "isolamento_domiciliare": 852,
        "totale_attualmente_positivi": 1297,
        "nuovi_attualmente_positivi": 357,
        "dimessi_guariti": 55,
        "deceduti": 32,
        "totale_casi": 1384,
        "tamponi": 23438
    },
    {
        "data": "2020-03-13 17:00:00",
        "stato": "ITA",
        "codice_regione": 13,
        "denominazione_regione": "Abruzzo",
        "lat": 42.35122196,
        "long": 13.39843823,
        "ricoverati_con_sintomi": 42,
        "terapia_intensiva": 14,
        "totale_ospedalizzati": 56,
        "isolamento_domiciliare": 27,
        "totale_attualmente_positivi": 83,
        "nuovi_attualmente_positivi": 5,
        "dimessi_guariti": 4,
        "deceduti": 2,
        "totale_casi": 89,
        "tamponi": 958
    },
    {
        "data": "2020-03-13 17:00:00",
        "stato": "ITA",
        "codice_regione": 17,
        "denominazione_regione": "Basilicata",
        "lat": 40.63947052,
        "long": 15.80514834,
        "ricoverati_con_sintomi": 1,
        "terapia_intensiva": 1,
        "totale_ospedalizzati": 2,
        "isolamento_domiciliare": 8,
        "totale_attualmente_positivi": 10,
        "nuovi_attualmente_positivi": 2,
        "dimessi_guariti": 0,
        "deceduti": 0,
        "totale_casi": 10,
        "tamponi": 155
    },
    {
        "data": "2020-03-13 17:00:00",
        "stato": "ITA",
        "codice_regione": 4,
        "denominazione_regione": "P.A. Bolzano",
        "lat": 46.49933453,
        "long": 11.35662422,
        "ricoverati_con_sintomi": 20,
        "terapia_intensiva": 5,
        "totale_ospedalizzati": 25,
        "isolamento_domiciliare": 98,
        "totale_attualmente_positivi": 123,
        "nuovi_attualmente_positivi": 20,
        "dimessi_guariti": 0,
        "deceduti": 2,
        "totale_casi": 125,
        "tamponi": 811
    },
    {
        "data": "2020-03-13 17:00:00",
        "stato": "ITA",
        "codice_regione": 18,
        "denominazione_regione": "Calabria",
        "lat": 38.90597598,
        "long": 16.59440194,
        "ricoverati_con_sintomi": 18,
        "terapia_intensiva": 3,
        "totale_ospedalizzati": 21,
        "isolamento_domiciliare": 16,
        "totale_attualmente_positivi": 37,
        "nuovi_attualmente_positivi": 5,
        "dimessi_guariti": 1,
        "deceduti": 0,
        "totale_casi": 38,
        "tamponi": 504
    },
    {
        "data": "2020-03-13 17:00:00",
        "stato": "ITA",
        "codice_regione": 15,
        "denominazione_regione": "Campania",
        "lat": 40.83956555,
        "long": 14.25084984,
        "ricoverati_con_sintomi": 60,
        "terapia_intensiva": 19,
        "totale_ospedalizzati": 79,
        "isolamento_domiciliare": 134,
        "totale_attualmente_positivi": 213,
        "nuovi_attualmente_positivi": 39,
        "dimessi_guariti": 5,
        "deceduti": 2,
        "totale_casi": 220,
        "tamponi": 1671
    },
    {
        "data": "2020-03-13 17:00:00",
        "stato": "ITA",
        "codice_regione": 8,
        "denominazione_regione": "Emilia Romagna",
        "lat": 44.49436681,
        "long": 11.3417208,
        "ricoverati_con_sintomi": 942,
        "terapia_intensiva": 128,
        "totale_ospedalizzati": 1070,
        "isolamento_domiciliare": 941,
        "totale_attualmente_positivi": 2011,
        "nuovi_attualmente_positivi": 253,
        "dimessi_guariti": 51,
        "deceduti": 201,
        "totale_casi": 2263,
        "tamponi": 8787
    },
    {
        "data": "2020-03-13 17:00:00",
        "stato": "ITA",
        "codice_regione": 6,
        "denominazione_regione": "Friuli Venezia Giulia",
        "lat": 45.6494354,
        "long": 13.76813649,
        "ricoverati_con_sintomi": 59,
        "terapia_intensiva": 8,
        "totale_ospedalizzati": 67,
        "isolamento_domiciliare": 169,
        "totale_attualmente_positivi": 236,
        "nuovi_attualmente_positivi": 88,
        "dimessi_guariti": 11,
        "deceduti": 10,
        "totale_casi": 257,
        "tamponi": 3149
    },
    {
        "data": "2020-03-13 17:00:00",
        "stato": "ITA",
        "codice_regione": 12,
        "denominazione_regione": "Lazio",
        "lat": 41.89277044,
        "long": 12.48366722,
        "ricoverati_con_sintomi": 122,
        "terapia_intensiva": 24,
        "totale_ospedalizzati": 146,
        "isolamento_domiciliare": 96,
        "totale_attualmente_positivi": 242,
        "nuovi_attualmente_positivi": 70,
        "dimessi_guariti": 24,
        "deceduti": 11,
        "totale_casi": 277,
        "tamponi": 6491
    },
    {
        "data": "2020-03-13 17:00:00",
        "stato": "ITA",
        "codice_regione": 7,
        "denominazione_regione": "Liguria",
        "lat": 44.41149315,
        "long": 8.9326992,
        "ricoverati_con_sintomi": 128,
        "terapia_intensiva": 44,
        "totale_ospedalizzati": 172,
        "isolamento_domiciliare": 132,
        "totale_attualmente_positivi": 304,
        "nuovi_attualmente_positivi": 61,
        "dimessi_guariti": 24,
        "deceduti": 17,
        "totale_casi": 345,
        "tamponi": 1442
    },
    {
        "data": "2020-03-13 17:00:00",
        "stato": "ITA",
        "codice_regione": 3,
        "denominazione_regione": "Lombardia",
        "lat": 45.46679409,
        "long": 9.190347404,
        "ricoverati_con_sintomi": 4435,
        "terapia_intensiva": 650,
        "totale_ospedalizzati": 5085,
        "isolamento_domiciliare": 2647,
        "totale_attualmente_positivi": 7732,
        "nuovi_attualmente_positivi": 836,
        "dimessi_guariti": 1198,
        "deceduti": 890,
        "totale_casi": 9820,
        "tamponi": 32700
    },
    {
        "data": "2020-03-13 17:00:00",
        "stato": "ITA",
        "codice_regione": 11,
        "denominazione_regione": "Marche",
        "lat": 43.61675973,
        "long": 13.5188753,
        "ricoverati_con_sintomi": 337,
        "terapia_intensiva": 85,
        "totale_ospedalizzati": 422,
        "isolamento_domiciliare": 276,
        "totale_attualmente_positivi": 698,
        "nuovi_attualmente_positivi": 128,
        "dimessi_guariti": 0,
        "deceduti": 27,
        "totale_casi": 725,
        "tamponi": 2218
    },
    {
        "data": "2020-03-13 17:00:00",
        "stato": "ITA",
        "codice_regione": 14,
        "denominazione_regione": "Molise",
        "lat": 41.55774754,
        "long": 14.65916051,
        "ricoverati_con_sintomi": 5,
        "terapia_intensiva": 3,
        "totale_ospedalizzati": 8,
        "isolamento_domiciliare": 9,
        "totale_attualmente_positivi": 17,
        "nuovi_attualmente_positivi": 1,
        "dimessi_guariti": 0,
        "deceduti": 0,
        "totale_casi": 17,
        "tamponi": 243
    },
    {
        "data": "2020-03-13 17:00:00",
        "stato": "ITA",
        "codice_regione": 1,
        "denominazione_regione": "Piemonte",
        "lat": 45.0732745,
        "long": 7.680687483,
        "ricoverati_con_sintomi": 556,
        "terapia_intensiva": 135,
        "totale_ospedalizzati": 691,
        "isolamento_domiciliare": 103,
        "totale_attualmente_positivi": 794,
        "nuovi_attualmente_positivi": 240,
        "dimessi_guariti": 0,
        "deceduti": 46,
        "totale_casi": 840,
        "tamponi": 3105
    },
    {
        "data": "2020-03-13 17:00:00",
        "stato": "ITA",
        "codice_regione": 16,
        "denominazione_regione": "Puglia",
        "lat": 41.12559576,
        "long": 16.86736689,
        "ricoverati_con_sintomi": 77,
        "terapia_intensiva": 2,
        "totale_ospedalizzati": 79,
        "isolamento_domiciliare": 42,
        "totale_attualmente_positivi": 121,
        "nuovi_attualmente_positivi": 23,
        "dimessi_guariti": 3,
        "deceduti": 5,
        "totale_casi": 129,
        "tamponi": 1449
    },
    {
        "data": "2020-03-13 17:00:00",
        "stato": "ITA",
        "codice_regione": 20,
        "denominazione_regione": "Sardegna",
        "lat": 39.21531192,
        "long": 9.110616306,
        "ricoverati_con_sintomi": 12,
        "terapia_intensiva": 0,
        "totale_ospedalizzati": 12,
        "isolamento_domiciliare": 31,
        "totale_attualmente_positivi": 43,
        "nuovi_attualmente_positivi": 4,
        "dimessi_guariti": 0,
        "deceduti": 0,
        "totale_casi": 43,
        "tamponi": 504
    },
    {
        "data": "2020-03-13 17:00:00",
        "stato": "ITA",
        "codice_regione": 19,
        "denominazione_regione": "Sicilia",
        "lat": 38.11569725,
        "long": 13.3623567,
        "ricoverati_con_sintomi": 37,
        "terapia_intensiva": 7,
        "totale_ospedalizzati": 44,
        "isolamento_domiciliare": 82,
        "totale_attualmente_positivi": 126,
        "nuovi_attualmente_positivi": 15,
        "dimessi_guariti": 2,
        "deceduti": 2,
        "totale_casi": 130,
        "tamponi": 1950
    },
    {
        "data": "2020-03-13 17:00:00",
        "stato": "ITA",
        "codice_regione": 9,
        "denominazione_regione": "Toscana",
        "lat": 43.76923077,
        "long": 11.25588885,
        "ricoverati_con_sintomi": 134,
        "terapia_intensiva": 77,
        "totale_ospedalizzati": 211,
        "isolamento_domiciliare": 244,
        "totale_attualmente_positivi": 455,
        "nuovi_attualmente_positivi": 103,
        "dimessi_guariti": 10,
        "deceduti": 5,
        "totale_casi": 470,
        "tamponi": 4049
    },
    {
        "data": "2020-03-13 17:00:00",
        "stato": "ITA",
        "codice_regione": 4,
        "denominazione_regione": "P.A. Trento",
        "lat": 46.06893511,
        "long": 11.12123097,
        "ricoverati_con_sintomi": 58,
        "terapia_intensiva": 6,
        "totale_ospedalizzati": 64,
        "isolamento_domiciliare": 93,
        "totale_attualmente_positivi": 157,
        "nuovi_attualmente_positivi": 55,
        "dimessi_guariti": 4,
        "deceduti": 2,
        "totale_casi": 163,
        "tamponi": 846
    },
    {
        "data": "2020-03-13 17:00:00",
        "stato": "ITA",
        "codice_regione": 10,
        "denominazione_regione": "Umbria",
        "lat": 43.10675841,
        "long": 12.38824698,
        "ricoverati_con_sintomi": 11,
        "terapia_intensiva": 10,
        "totale_ospedalizzati": 21,
        "isolamento_domiciliare": 52,
        "totale_attualmente_positivi": 73,
        "nuovi_attualmente_positivi": 11,
        "dimessi_guariti": 2,
        "deceduti": 1,
        "totale_casi": 76,
        "tamponi": 576
    },
    {
        "data": "2020-03-13 17:00:00",
        "stato": "ITA",
        "codice_regione": 2,
        "denominazione_regione": "Valle d'Aosta",
        "lat": 45.73750286,
        "long": 7.320149366,
        "ricoverati_con_sintomi": 6,
        "terapia_intensiva": 0,
        "totale_ospedalizzati": 6,
        "isolamento_domiciliare": 21,
        "totale_attualmente_positivi": 27,
        "nuovi_attualmente_positivi": 1,
        "dimessi_guariti": 0,
        "deceduti": 1,
        "totale_casi": 28,
        "tamponi": 189
    },
    {
        "data": "2020-03-13 17:00:00",
        "stato": "ITA",
        "codice_regione": 5,
        "denominazione_regione": "Veneto",
        "lat": 45.43490485,
        "long": 12.33845213,
        "ricoverati_con_sintomi": 366,
        "terapia_intensiva": 107,
        "totale_ospedalizzati": 473,
        "isolamento_domiciliare": 980,
        "totale_attualmente_positivi": 1453,
        "nuovi_attualmente_positivi": 156,
        "dimessi_guariti": 100,
        "deceduti": 42,
        "totale_casi": 1595,
        "tamponi": 25691
    },
    {
        "data": "2020-03-14 17:00:00",
        "stato": "ITA",
        "codice_regione": 13,
        "denominazione_regione": "Abruzzo",
        "lat": 42.35122196,
        "long": 13.39843823,
        "ricoverati_con_sintomi": 51,
        "terapia_intensiva": 14,
        "totale_ospedalizzati": 65,
        "isolamento_domiciliare": 41,
        "totale_attualmente_positivi": 106,
        "nuovi_attualmente_positivi": 23,
        "dimessi_guariti": 4,
        "deceduti": 2,
        "totale_casi": 112,
        "tamponi": 1232
    },
    {
        "data": "2020-03-14 17:00:00",
        "stato": "ITA",
        "codice_regione": 17,
        "denominazione_regione": "Basilicata",
        "lat": 40.63947052,
        "long": 15.80514834,
        "ricoverati_con_sintomi": 0,
        "terapia_intensiva": 2,
        "totale_ospedalizzati": 2,
        "isolamento_domiciliare": 8,
        "totale_attualmente_positivi": 10,
        "nuovi_attualmente_positivi": 0,
        "dimessi_guariti": 0,
        "deceduti": 0,
        "totale_casi": 10,
        "tamponi": 155
    },
    {
        "data": "2020-03-14 17:00:00",
        "stato": "ITA",
        "codice_regione": 4,
        "denominazione_regione": "P.A. Bolzano",
        "lat": 46.49933453,
        "long": 11.35662422,
        "ricoverati_con_sintomi": 26,
        "terapia_intensiva": 7,
        "totale_ospedalizzati": 33,
        "isolamento_domiciliare": 137,
        "totale_attualmente_positivi": 170,
        "nuovi_attualmente_positivi": 47,
        "dimessi_guariti": 0,
        "deceduti": 3,
        "totale_casi": 173,
        "tamponi": 1135
    },
    {
        "data": "2020-03-14 17:00:00",
        "stato": "ITA",
        "codice_regione": 18,
        "denominazione_regione": "Calabria",
        "lat": 38.90597598,
        "long": 16.59440194,
        "ricoverati_con_sintomi": 22,
        "terapia_intensiva": 4,
        "totale_ospedalizzati": 26,
        "isolamento_domiciliare": 33,
        "totale_attualmente_positivi": 59,
        "nuovi_attualmente_positivi": 22,
        "dimessi_guariti": 1,
        "deceduti": 0,
        "totale_casi": 60,
        "tamponi": 711
    },
    {
        "data": "2020-03-14 17:00:00",
        "stato": "ITA",
        "codice_regione": 15,
        "denominazione_regione": "Campania",
        "lat": 40.83956555,
        "long": 14.25084984,
        "ricoverati_con_sintomi": 72,
        "terapia_intensiva": 17,
        "totale_ospedalizzati": 89,
        "isolamento_domiciliare": 154,
        "totale_attualmente_positivi": 243,
        "nuovi_attualmente_positivi": 30,
        "dimessi_guariti": 23,
        "deceduti": 6,
        "totale_casi": 272,
        "tamponi": 1936
    },
    {
        "data": "2020-03-14 17:00:00",
        "stato": "ITA",
        "codice_regione": 8,
        "denominazione_regione": "Emilia Romagna",
        "lat": 44.49436681,
        "long": 11.3417208,
        "ricoverati_con_sintomi": 1076,
        "terapia_intensiva": 152,
        "totale_ospedalizzati": 1228,
        "isolamento_domiciliare": 1121,
        "totale_attualmente_positivi": 2349,
        "nuovi_attualmente_positivi": 338,
        "dimessi_guariti": 54,
        "deceduti": 241,
        "totale_casi": 2644,
        "tamponi": 10043
    },
    {
        "data": "2020-03-14 17:00:00",
        "stato": "ITA",
        "codice_regione": 6,
        "denominazione_regione": "Friuli Venezia Giulia",
        "lat": 45.6494354,
        "long": 13.76813649,
        "ricoverati_con_sintomi": 67,
        "terapia_intensiva": 11,
        "totale_ospedalizzati": 78,
        "isolamento_domiciliare": 193,
        "totale_attualmente_positivi": 271,
        "nuovi_attualmente_positivi": 35,
        "dimessi_guariti": 17,
        "deceduti": 13,
        "totale_casi": 301,
        "tamponi": 3376
    },
    {
        "data": "2020-03-14 17:00:00",
        "stato": "ITA",
        "codice_regione": 12,
        "denominazione_regione": "Lazio",
        "lat": 41.89277044,
        "long": 12.48366722,
        "ricoverati_con_sintomi": 181,
        "terapia_intensiva": 25,
        "totale_ospedalizzati": 206,
        "isolamento_domiciliare": 114,
        "totale_attualmente_positivi": 320,
        "nuovi_attualmente_positivi": 78,
        "dimessi_guariti": 24,
        "deceduti": 13,
        "totale_casi": 357,
        "tamponi": 7335
    },
    {
        "data": "2020-03-14 17:00:00",
        "stato": "ITA",
        "codice_regione": 7,
        "denominazione_regione": "Liguria",
        "lat": 44.41149315,
        "long": 8.9326992,
        "ricoverati_con_sintomi": 213,
        "terapia_intensiva": 62,
        "totale_ospedalizzati": 275,
        "isolamento_domiciliare": 109,
        "totale_attualmente_positivi": 384,
        "nuovi_attualmente_positivi": 80,
        "dimessi_guariti": 52,
        "deceduti": 27,
        "totale_casi": 463,
        "tamponi": 1750
    },
    {
        "data": "2020-03-14 17:00:00",
        "stato": "ITA",
        "codice_regione": 3,
        "denominazione_regione": "Lombardia",
        "lat": 45.46679409,
        "long": 9.190347404,
        "ricoverati_con_sintomi": 4898,
        "terapia_intensiva": 732,
        "totale_ospedalizzati": 5630,
        "isolamento_domiciliare": 3429,
        "totale_attualmente_positivi": 9059,
        "nuovi_attualmente_positivi": 1327,
        "dimessi_guariti": 1660,
        "deceduti": 966,
        "totale_casi": 11685,
        "tamponi": 37138
    },
    {
        "data": "2020-03-14 17:00:00",
        "stato": "ITA",
        "codice_regione": 11,
        "denominazione_regione": "Marche",
        "lat": 43.61675973,
        "long": 13.5188753,
        "ricoverati_con_sintomi": 449,
        "terapia_intensiva": 93,
        "totale_ospedalizzati": 542,
        "isolamento_domiciliare": 321,
        "totale_attualmente_positivi": 863,
        "nuovi_attualmente_positivi": 165,
        "dimessi_guariti": 0,
        "deceduti": 36,
        "totale_casi": 899,
        "tamponi": 2561
    },
    {
        "data": "2020-03-14 17:00:00",
        "stato": "ITA",
        "codice_regione": 14,
        "denominazione_regione": "Molise",
        "lat": 41.55774754,
        "long": 14.65916051,
        "ricoverati_con_sintomi": 5,
        "terapia_intensiva": 3,
        "totale_ospedalizzati": 8,
        "isolamento_domiciliare": 9,
        "totale_attualmente_positivi": 17,
        "nuovi_attualmente_positivi": 0,
        "dimessi_guariti": 0,
        "deceduti": 0,
        "totale_casi": 17,
        "tamponi": 247
    },
    {
        "data": "2020-03-14 17:00:00",
        "stato": "ITA",
        "codice_regione": 1,
        "denominazione_regione": "Piemonte",
        "lat": 45.0732745,
        "long": 7.680687483,
        "ricoverati_con_sintomi": 538,
        "terapia_intensiva": 150,
        "totale_ospedalizzati": 688,
        "isolamento_domiciliare": 126,
        "totale_attualmente_positivi": 814,
        "nuovi_attualmente_positivi": 20,
        "dimessi_guariti": 0,
        "deceduti": 59,
        "totale_casi": 873,
        "tamponi": 3680
    },
    {
        "data": "2020-03-14 17:00:00",
        "stato": "ITA",
        "codice_regione": 16,
        "denominazione_regione": "Puglia",
        "lat": 41.12559576,
        "long": 16.86736689,
        "ricoverati_con_sintomi": 91,
        "terapia_intensiva": 6,
        "totale_ospedalizzati": 97,
        "isolamento_domiciliare": 59,
        "totale_attualmente_positivi": 156,
        "nuovi_attualmente_positivi": 35,
        "dimessi_guariti": 2,
        "deceduti": 8,
        "totale_casi": 166,
        "tamponi": 1681
    },
    {
        "data": "2020-03-14 17:00:00",
        "stato": "ITA",
        "codice_regione": 20,
        "denominazione_regione": "Sardegna",
        "lat": 39.21531192,
        "long": 9.110616306,
        "ricoverati_con_sintomi": 14,
        "terapia_intensiva": 0,
        "totale_ospedalizzati": 14,
        "isolamento_domiciliare": 33,
        "totale_attualmente_positivi": 47,
        "nuovi_attualmente_positivi": 4,
        "dimessi_guariti": 0,
        "deceduti": 0,
        "totale_casi": 47,
        "tamponi": 530
    },
    {
        "data": "2020-03-14 17:00:00",
        "stato": "ITA",
        "codice_regione": 19,
        "denominazione_regione": "Sicilia",
        "lat": 38.11569725,
        "long": 13.3623567,
        "ricoverati_con_sintomi": 42,
        "terapia_intensiva": 11,
        "totale_ospedalizzati": 53,
        "isolamento_domiciliare": 97,
        "totale_attualmente_positivi": 150,
        "nuovi_attualmente_positivi": 24,
        "dimessi_guariti": 4,
        "deceduti": 2,
        "totale_casi": 156,
        "tamponi": 2100
    },
    {
        "data": "2020-03-14 17:00:00",
        "stato": "ITA",
        "codice_regione": 9,
        "denominazione_regione": "Toscana",
        "lat": 43.76923077,
        "long": 11.25588885,
        "ricoverati_con_sintomi": 160,
        "terapia_intensiva": 87,
        "totale_ospedalizzati": 247,
        "isolamento_domiciliare": 367,
        "totale_attualmente_positivi": 614,
        "nuovi_attualmente_positivi": 159,
        "dimessi_guariti": 10,
        "deceduti": 6,
        "totale_casi": 630,
        "tamponi": 4595
    },
    {
        "data": "2020-03-14 17:00:00",
        "stato": "ITA",
        "codice_regione": 4,
        "denominazione_regione": "P.A. Trento",
        "lat": 46.06893511,
        "long": 11.12123097,
        "ricoverati_con_sintomi": 68,
        "terapia_intensiva": 12,
        "totale_ospedalizzati": 80,
        "isolamento_domiciliare": 119,
        "totale_attualmente_positivi": 199,
        "nuovi_attualmente_positivi": 42,
        "dimessi_guariti": 5,
        "deceduti": 2,
        "totale_casi": 206,
        "tamponi": 1006
    },
    {
        "data": "2020-03-14 17:00:00",
        "stato": "ITA",
        "codice_regione": 10,
        "denominazione_regione": "Umbria",
        "lat": 43.10675841,
        "long": 12.38824698,
        "ricoverati_con_sintomi": 21,
        "terapia_intensiva": 11,
        "totale_ospedalizzati": 32,
        "isolamento_domiciliare": 71,
        "totale_attualmente_positivi": 103,
        "nuovi_attualmente_positivi": 30,
        "dimessi_guariti": 3,
        "deceduti": 1,
        "totale_casi": 107,
        "tamponi": 748
    },
    {
        "data": "2020-03-14 17:00:00",
        "stato": "ITA",
        "codice_regione": 2,
        "denominazione_regione": "Valle d'Aosta",
        "lat": 45.73750286,
        "long": 7.320149366,
        "ricoverati_con_sintomi": 12,
        "terapia_intensiva": 0,
        "totale_ospedalizzati": 12,
        "isolamento_domiciliare": 29,
        "totale_attualmente_positivi": 41,
        "nuovi_attualmente_positivi": 14,
        "dimessi_guariti": 0,
        "deceduti": 1,
        "totale_casi": 42,
        "tamponi": 231
    },
    {
        "data": "2020-03-14 17:00:00",
        "stato": "ITA",
        "codice_regione": 5,
        "denominazione_regione": "Veneto",
        "lat": 45.43490485,
        "long": 12.33845213,
        "ricoverati_con_sintomi": 366,
        "terapia_intensiva": 119,
        "totale_ospedalizzati": 485,
        "isolamento_domiciliare": 1290,
        "totale_attualmente_positivi": 1775,
        "nuovi_attualmente_positivi": 322,
        "dimessi_guariti": 107,
        "deceduti": 55,
        "totale_casi": 1937,
        "tamponi": 26980
    },
    {
        "data": "2020-03-15 17:00:00",
        "stato": "ITA",
        "codice_regione": 13,
        "denominazione_regione": "Abruzzo",
        "lat": 42.35122196,
        "long": 13.39843823,
        "ricoverati_con_sintomi": 72,
        "terapia_intensiva": 28,
        "totale_ospedalizzati": 100,
        "isolamento_domiciliare": 28,
        "totale_attualmente_positivi": 128,
        "nuovi_attualmente_positivi": 22,
        "dimessi_guariti": 6,
        "deceduti": 3,
        "totale_casi": 137,
        "tamponi": 1419
    },
    {
        "data": "2020-03-15 17:00:00",
        "stato": "ITA",
        "codice_regione": 17,
        "denominazione_regione": "Basilicata",
        "lat": 40.63947052,
        "long": 15.80514834,
        "ricoverati_con_sintomi": 0,
        "terapia_intensiva": 2,
        "totale_ospedalizzati": 2,
        "isolamento_domiciliare": 9,
        "totale_attualmente_positivi": 11,
        "nuovi_attualmente_positivi": 1,
        "dimessi_guariti": 0,
        "deceduti": 0,
        "totale_casi": 11,
        "tamponi": 208
    },
    {
        "data": "2020-03-15 17:00:00",
        "stato": "ITA",
        "codice_regione": 4,
        "denominazione_regione": "P.A. Bolzano",
        "lat": 46.49933453,
        "long": 11.35662422,
        "ricoverati_con_sintomi": 50,
        "terapia_intensiva": 4,
        "totale_ospedalizzati": 54,
        "isolamento_domiciliare": 145,
        "totale_attualmente_positivi": 199,
        "nuovi_attualmente_positivi": 29,
        "dimessi_guariti": 0,
        "deceduti": 5,
        "totale_casi": 204,
        "tamponi": 1497
    },
    {
        "data": "2020-03-15 17:00:00",
        "stato": "ITA",
        "codice_regione": 18,
        "denominazione_regione": "Calabria",
        "lat": 38.90597598,
        "long": 16.59440194,
        "ricoverati_con_sintomi": 32,
        "terapia_intensiva": 6,
        "totale_ospedalizzati": 38,
        "isolamento_domiciliare": 28,
        "totale_attualmente_positivi": 66,
        "nuovi_attualmente_positivi": 7,
        "dimessi_guariti": 1,
        "deceduti": 1,
        "totale_casi": 68,
        "tamponi": 884
    },
    {
        "data": "2020-03-15 17:00:00",
        "stato": "ITA",
        "codice_regione": 15,
        "denominazione_regione": "Campania",
        "lat": 40.83956555,
        "long": 14.25084984,
        "ricoverati_con_sintomi": 73,
        "terapia_intensiva": 22,
        "totale_ospedalizzati": 95,
        "isolamento_domiciliare": 201,
        "totale_attualmente_positivi": 296,
        "nuovi_attualmente_positivi": 53,
        "dimessi_guariti": 28,
        "deceduti": 9,
        "totale_casi": 333,
        "tamponi": 2213
    },
    {
        "data": "2020-03-15 17:00:00",
        "stato": "ITA",
        "codice_regione": 8,
        "denominazione_regione": "Emilia Romagna",
        "lat": 44.49436681,
        "long": 11.3417208,
        "ricoverati_con_sintomi": 1215,
        "terapia_intensiva": 169,
        "totale_ospedalizzati": 1384,
        "isolamento_domiciliare": 1357,
        "totale_attualmente_positivi": 2741,
        "nuovi_attualmente_positivi": 392,
        "dimessi_guariti": 68,
        "deceduti": 284,
        "totale_casi": 3093,
        "tamponi": 12054
    },
    {
        "data": "2020-03-15 17:00:00",
        "stato": "ITA",
        "codice_regione": 6,
        "denominazione_regione": "Friuli Venezia Giulia",
        "lat": 45.6494354,
        "long": 13.76813649,
        "ricoverati_con_sintomi": 98,
        "terapia_intensiva": 12,
        "totale_ospedalizzati": 110,
        "isolamento_domiciliare": 206,
        "totale_attualmente_positivi": 316,
        "nuovi_attualmente_positivi": 45,
        "dimessi_guariti": 17,
        "deceduti": 14,
        "totale_casi": 347,
        "tamponi": 3407
    },
    {
        "data": "2020-03-15 17:00:00",
        "stato": "ITA",
        "codice_regione": 12,
        "denominazione_regione": "Lazio",
        "lat": 41.89277044,
        "long": 12.48366722,
        "ricoverati_con_sintomi": 223,
        "terapia_intensiva": 31,
        "totale_ospedalizzati": 254,
        "isolamento_domiciliare": 142,
        "totale_attualmente_positivi": 396,
        "nuovi_attualmente_positivi": 76,
        "dimessi_guariti": 24,
        "deceduti": 16,
        "totale_casi": 436,
        "tamponi": 8345
    },
    {
        "data": "2020-03-15 17:00:00",
        "stato": "ITA",
        "codice_regione": 7,
        "denominazione_regione": "Liguria",
        "lat": 44.41149315,
        "long": 8.9326992,
        "ricoverati_con_sintomi": 253,
        "terapia_intensiva": 66,
        "totale_ospedalizzati": 319,
        "isolamento_domiciliare": 174,
        "totale_attualmente_positivi": 493,
        "nuovi_attualmente_positivi": 109,
        "dimessi_guariti": 33,
        "deceduti": 33,
        "totale_casi": 559,
        "tamponi": 1973
    },
    {
        "data": "2020-03-15 17:00:00",
        "stato": "ITA",
        "codice_regione": 3,
        "denominazione_regione": "Lombardia",
        "lat": 45.46679409,
        "long": 9.190347404,
        "ricoverati_con_sintomi": 5500,
        "terapia_intensiva": 767,
        "totale_ospedalizzati": 6267,
        "isolamento_domiciliare": 3776,
        "totale_attualmente_positivi": 10043,
        "nuovi_attualmente_positivi": 984,
        "dimessi_guariti": 2011,
        "deceduti": 1218,
        "totale_casi": 13272,
        "tamponi": 40369
    },
    {
        "data": "2020-03-15 17:00:00",
        "stato": "ITA",
        "codice_regione": 11,
        "denominazione_regione": "Marche",
        "lat": 43.61675973,
        "long": 13.5188753,
        "ricoverati_con_sintomi": 521,
        "terapia_intensiva": 98,
        "totale_ospedalizzati": 619,
        "isolamento_domiciliare": 468,
        "totale_attualmente_positivi": 1087,
        "nuovi_attualmente_positivi": 224,
        "dimessi_guariti": 0,
        "deceduti": 46,
        "totale_casi": 1133,
        "tamponi": 2946
    },
    {
        "data": "2020-03-15 17:00:00",
        "stato": "ITA",
        "codice_regione": 14,
        "denominazione_regione": "Molise",
        "lat": 41.55774754,
        "long": 14.65916051,
        "ricoverati_con_sintomi": 3,
        "terapia_intensiva": 4,
        "totale_ospedalizzati": 7,
        "isolamento_domiciliare": 10,
        "totale_attualmente_positivi": 17,
        "nuovi_attualmente_positivi": 0,
        "dimessi_guariti": 0,
        "deceduti": 0,
        "totale_casi": 17,
        "tamponi": 248
    },
    {
        "data": "2020-03-15 17:00:00",
        "stato": "ITA",
        "codice_regione": 1,
        "denominazione_regione": "Piemonte",
        "lat": 45.0732745,
        "long": 7.680687483,
        "ricoverati_con_sintomi": 726,
        "terapia_intensiva": 171,
        "totale_ospedalizzati": 897,
        "isolamento_domiciliare": 133,
        "totale_attualmente_positivi": 1030,
        "nuovi_attualmente_positivi": 216,
        "dimessi_guariti": 0,
        "deceduti": 81,
        "totale_casi": 1111,
        "tamponi": 4375
    },
    {
        "data": "2020-03-15 17:00:00",
        "stato": "ITA",
        "codice_regione": 16,
        "denominazione_regione": "Puglia",
        "lat": 41.12559576,
        "long": 16.86736689,
        "ricoverati_con_sintomi": 116,
        "terapia_intensiva": 6,
        "totale_ospedalizzati": 122,
        "isolamento_domiciliare": 90,
        "totale_attualmente_positivi": 212,
        "nuovi_attualmente_positivi": 56,
        "dimessi_guariti": 2,
        "deceduti": 16,
        "totale_casi": 230,
        "tamponi": 2017
    },
    {
        "data": "2020-03-15 17:00:00",
        "stato": "ITA",
        "codice_regione": 20,
        "denominazione_regione": "Sardegna",
        "lat": 39.21531192,
        "long": 9.110616306,
        "ricoverati_con_sintomi": 16,
        "terapia_intensiva": 0,
        "totale_ospedalizzati": 16,
        "isolamento_domiciliare": 59,
        "totale_attualmente_positivi": 75,
        "nuovi_attualmente_positivi": 28,
        "dimessi_guariti": 0,
        "deceduti": 2,
        "totale_casi": 77,
        "tamponi": 613
    },
    {
        "data": "2020-03-15 17:00:00",
        "stato": "ITA",
        "codice_regione": 19,
        "denominazione_regione": "Sicilia",
        "lat": 38.11569725,
        "long": 13.3623567,
        "ricoverati_con_sintomi": 56,
        "terapia_intensiva": 15,
        "totale_ospedalizzati": 71,
        "isolamento_domiciliare": 108,
        "totale_attualmente_positivi": 179,
        "nuovi_attualmente_positivi": 29,
        "dimessi_guariti": 7,
        "deceduti": 2,
        "totale_casi": 188,
        "tamponi": 2452
    },
    {
        "data": "2020-03-15 17:00:00",
        "stato": "ITA",
        "codice_regione": 9,
        "denominazione_regione": "Toscana",
        "lat": 43.76923077,
        "long": 11.25588885,
        "ricoverati_con_sintomi": 175,
        "terapia_intensiva": 107,
        "totale_ospedalizzati": 282,
        "isolamento_domiciliare": 481,
        "totale_attualmente_positivi": 763,
        "nuovi_attualmente_positivi": 149,
        "dimessi_guariti": 10,
        "deceduti": 8,
        "totale_casi": 781,
        "tamponi": 5132
    },
    {
        "data": "2020-03-15 17:00:00",
        "stato": "ITA",
        "codice_regione": 4,
        "denominazione_regione": "P.A. Trento",
        "lat": 46.06893511,
        "long": 11.12123097,
        "ricoverati_con_sintomi": 73,
        "terapia_intensiva": 19,
        "totale_ospedalizzati": 92,
        "isolamento_domiciliare": 275,
        "totale_attualmente_positivi": 367,
        "nuovi_attualmente_positivi": 168,
        "dimessi_guariti": 5,
        "deceduti": 6,
        "totale_casi": 378,
        "tamponi": 1006
    },
    {
        "data": "2020-03-15 17:00:00",
        "stato": "ITA",
        "codice_regione": 10,
        "denominazione_regione": "Umbria",
        "lat": 43.10675841,
        "long": 12.38824698,
        "ricoverati_con_sintomi": 25,
        "terapia_intensiva": 13,
        "totale_ospedalizzati": 38,
        "isolamento_domiciliare": 101,
        "totale_attualmente_positivi": 139,
        "nuovi_attualmente_positivi": 36,
        "dimessi_guariti": 3,
        "deceduti": 1,
        "totale_casi": 143,
        "tamponi": 965
    },
    {
        "data": "2020-03-15 17:00:00",
        "stato": "ITA",
        "codice_regione": 2,
        "denominazione_regione": "Valle d'Aosta",
        "lat": 45.73750286,
        "long": 7.320149366,
        "ricoverati_con_sintomi": 10,
        "terapia_intensiva": 3,
        "totale_ospedalizzati": 13,
        "isolamento_domiciliare": 43,
        "totale_attualmente_positivi": 56,
        "nuovi_attualmente_positivi": 15,
        "dimessi_guariti": 0,
        "deceduti": 1,
        "totale_casi": 57,
        "tamponi": 230
    },
    {
        "data": "2020-03-15 17:00:00",
        "stato": "ITA",
        "codice_regione": 5,
        "denominazione_regione": "Veneto",
        "lat": 45.43490485,
        "long": 12.33845213,
        "ricoverati_con_sintomi": 426,
        "terapia_intensiva": 129,
        "totale_ospedalizzati": 555,
        "isolamento_domiciliare": 1434,
        "totale_attualmente_positivi": 1989,
        "nuovi_attualmente_positivi": 214,
        "dimessi_guariti": 120,
        "deceduti": 63,
        "totale_casi": 2172,
        "tamponi": 32546
    },
    {
        "data": "2020-03-16 17:00:00",
        "stato": "ITA",
        "codice_regione": 13,
        "denominazione_regione": "Abruzzo",
        "lat": 42.35122196,
        "long": 13.39843823,
        "ricoverati_con_sintomi": 71,
        "terapia_intensiva": 37,
        "totale_ospedalizzati": 108,
        "isolamento_domiciliare": 57,
        "totale_attualmente_positivi": 165,
        "nuovi_attualmente_positivi": 37,
        "dimessi_guariti": 7,
        "deceduti": 4,
        "totale_casi": 176,
        "tamponi": 1533
    },
    {
        "data": "2020-03-16 17:00:00",
        "stato": "ITA",
        "codice_regione": 17,
        "denominazione_regione": "Basilicata",
        "lat": 40.63947052,
        "long": 15.80514834,
        "ricoverati_con_sintomi": 1,
        "terapia_intensiva": 2,
        "totale_ospedalizzati": 3,
        "isolamento_domiciliare": 9,
        "totale_attualmente_positivi": 12,
        "nuovi_attualmente_positivi": 1,
        "dimessi_guariti": 0,
        "deceduti": 0,
        "totale_casi": 12,
        "tamponi": 230
    },
    {
        "data": "2020-03-16 17:00:00",
        "stato": "ITA",
        "codice_regione": 4,
        "denominazione_regione": "P.A. Bolzano",
        "lat": 46.49933453,
        "long": 11.35662422,
        "ricoverati_con_sintomi": 53,
        "terapia_intensiva": 11,
        "totale_ospedalizzati": 64,
        "isolamento_domiciliare": 171,
        "totale_attualmente_positivi": 235,
        "nuovi_attualmente_positivi": 36,
        "dimessi_guariti": 0,
        "deceduti": 6,
        "totale_casi": 241,
        "tamponi": 1740
    },
    {
        "data": "2020-03-16 17:00:00",
        "stato": "ITA",
        "codice_regione": 18,
        "denominazione_regione": "Calabria",
        "lat": 38.90597598,
        "long": 16.59440194,
        "ricoverati_con_sintomi": 36,
        "terapia_intensiva": 7,
        "totale_ospedalizzati": 43,
        "isolamento_domiciliare": 44,
        "totale_attualmente_positivi": 87,
        "nuovi_attualmente_positivi": 21,
        "dimessi_guariti": 1,
        "deceduti": 1,
        "totale_casi": 89,
        "tamponi": 1030
    },
    {
        "data": "2020-03-16 17:00:00",
        "stato": "ITA",
        "codice_regione": 15,
        "denominazione_regione": "Campania",
        "lat": 40.83956555,
        "long": 14.25084984,
        "ricoverati_con_sintomi": 103,
        "terapia_intensiva": 22,
        "totale_ospedalizzati": 125,
        "isolamento_domiciliare": 238,
        "totale_attualmente_positivi": 363,
        "nuovi_attualmente_positivi": 67,
        "dimessi_guariti": 28,
        "deceduti": 9,
        "totale_casi": 400,
        "tamponi": 2517
    },
    {
        "data": "2020-03-16 17:00:00",
        "stato": "ITA",
        "codice_regione": 8,
        "denominazione_regione": "Emilia Romagna",
        "lat": 44.49436681,
        "long": 11.3417208,
        "ricoverati_con_sintomi": 1362,
        "terapia_intensiva": 197,
        "totale_ospedalizzati": 1559,
        "isolamento_domiciliare": 1529,
        "totale_attualmente_positivi": 3088,
        "nuovi_attualmente_positivi": 347,
        "dimessi_guariti": 88,
        "deceduti": 346,
        "totale_casi": 3522,
        "tamponi": 13096
    },
    {
        "data": "2020-03-16 17:00:00",
        "stato": "ITA",
        "codice_regione": 6,
        "denominazione_regione": "Friuli Venezia Giulia",
        "lat": 45.6494354,
        "long": 13.76813649,
        "ricoverati_con_sintomi": 96,
        "terapia_intensiva": 19,
        "totale_ospedalizzati": 115,
        "isolamento_domiciliare": 231,
        "totale_attualmente_positivi": 346,
        "nuovi_attualmente_positivi": 30,
        "dimessi_guariti": 18,
        "deceduti": 22,
        "totale_casi": 386,
        "tamponi": 4851
    },
    {
        "data": "2020-03-16 17:00:00",
        "stato": "ITA",
        "codice_regione": 12,
        "denominazione_regione": "Lazio",
        "lat": 41.89277044,
        "long": 12.48366722,
        "ricoverati_con_sintomi": 267,
        "terapia_intensiva": 31,
        "totale_ospedalizzati": 298,
        "isolamento_domiciliare": 174,
        "totale_attualmente_positivi": 472,
        "nuovi_attualmente_positivi": 76,
        "dimessi_guariti": 32,
        "deceduti": 19,
        "totale_casi": 523,
        "tamponi": 9330
    },
    {
        "data": "2020-03-16 17:00:00",
        "stato": "ITA",
        "codice_regione": 7,
        "denominazione_regione": "Liguria",
        "lat": 44.41149315,
        "long": 8.9326992,
        "ricoverati_con_sintomi": 255,
        "terapia_intensiva": 73,
        "totale_ospedalizzati": 328,
        "isolamento_domiciliare": 247,
        "totale_attualmente_positivi": 575,
        "nuovi_attualmente_positivi": 82,
        "dimessi_guariti": 42,
        "deceduti": 50,
        "totale_casi": 667,
        "tamponi": 2189
    },
    {
        "data": "2020-03-16 17:00:00",
        "stato": "ITA",
        "codice_regione": 3,
        "denominazione_regione": "Lombardia",
        "lat": 45.46679409,
        "long": 9.190347404,
        "ricoverati_con_sintomi": 6171,
        "terapia_intensiva": 823,
        "totale_ospedalizzati": 6994,
        "isolamento_domiciliare": 3867,
        "totale_attualmente_positivi": 10861,
        "nuovi_attualmente_positivi": 818,
        "dimessi_guariti": 2368,
        "deceduti": 1420,
        "totale_casi": 14649,
        "tamponi": 43565
    },
    {
        "data": "2020-03-16 17:00:00",
        "stato": "ITA",
        "codice_regione": 11,
        "denominazione_regione": "Marche",
        "lat": 43.61675973,
        "long": 13.5188753,
        "ricoverati_con_sintomi": 528,
        "terapia_intensiva": 110,
        "totale_ospedalizzati": 638,
        "isolamento_domiciliare": 547,
        "totale_attualmente_positivi": 1185,
        "nuovi_attualmente_positivi": 98,
        "dimessi_guariti": 0,
        "deceduti": 57,
        "totale_casi": 1242,
        "tamponi": 3225
    },
    {
        "data": "2020-03-16 17:00:00",
        "stato": "ITA",
        "codice_regione": 14,
        "denominazione_regione": "Molise",
        "lat": 41.55774754,
        "long": 14.65916051,
        "ricoverati_con_sintomi": 3,
        "terapia_intensiva": 5,
        "totale_ospedalizzati": 8,
        "isolamento_domiciliare": 7,
        "totale_attualmente_positivi": 15,
        "nuovi_attualmente_positivi": -2,
        "dimessi_guariti": 5,
        "deceduti": 1,
        "totale_casi": 21,
        "tamponi": 253
    },
    {
        "data": "2020-03-16 17:00:00",
        "stato": "ITA",
        "codice_regione": 1,
        "denominazione_regione": "Piemonte",
        "lat": 45.0732745,
        "long": 7.680687483,
        "ricoverati_con_sintomi": 1045,
        "terapia_intensiva": 186,
        "totale_ospedalizzati": 1231,
        "isolamento_domiciliare": 174,
        "totale_attualmente_positivi": 1405,
        "nuovi_attualmente_positivi": 375,
        "dimessi_guariti": 0,
        "deceduti": 111,
        "totale_casi": 1516,
        "tamponi": 5588
    },
    {
        "data": "2020-03-16 17:00:00",
        "stato": "ITA",
        "codice_regione": 16,
        "denominazione_regione": "Puglia",
        "lat": 41.12559576,
        "long": 16.86736689,
        "ricoverati_con_sintomi": 116,
        "terapia_intensiva": 6,
        "totale_ospedalizzati": 122,
        "isolamento_domiciliare": 90,
        "totale_attualmente_positivi": 212,
        "nuovi_attualmente_positivi": 0,
        "dimessi_guariti": 2,
        "deceduti": 16,
        "totale_casi": 230,
        "tamponi": 2017
    },
    {
        "data": "2020-03-16 17:00:00",
        "stato": "ITA",
        "codice_regione": 20,
        "denominazione_regione": "Sardegna",
        "lat": 39.21531192,
        "long": 9.110616306,
        "ricoverati_con_sintomi": 39,
        "terapia_intensiva": 0,
        "totale_ospedalizzati": 39,
        "isolamento_domiciliare": 66,
        "totale_attualmente_positivi": 105,
        "nuovi_attualmente_positivi": 30,
        "dimessi_guariti": 0,
        "deceduti": 2,
        "totale_casi": 107,
        "tamponi": 797
    },
    {
        "data": "2020-03-16 17:00:00",
        "stato": "ITA",
        "codice_regione": 19,
        "denominazione_regione": "Sicilia",
        "lat": 38.11569725,
        "long": 13.3623567,
        "ricoverati_con_sintomi": 75,
        "terapia_intensiva": 20,
        "totale_ospedalizzati": 95,
        "isolamento_domiciliare": 108,
        "totale_attualmente_positivi": 203,
        "nuovi_attualmente_positivi": 24,
        "dimessi_guariti": 8,
        "deceduti": 2,
        "totale_casi": 213,
        "tamponi": 2653
    },
    {
        "data": "2020-03-16 17:00:00",
        "stato": "ITA",
        "codice_regione": 9,
        "denominazione_regione": "Toscana",
        "lat": 43.76923077,
        "long": 11.25588885,
        "ricoverati_con_sintomi": 175,
        "terapia_intensiva": 107,
        "totale_ospedalizzati": 282,
        "isolamento_domiciliare": 559,
        "totale_attualmente_positivi": 841,
        "nuovi_attualmente_positivi": 78,
        "dimessi_guariti": 11,
        "deceduti": 14,
        "totale_casi": 866,
        "tamponi": 5910
    },
    {
        "data": "2020-03-16 17:00:00",
        "stato": "ITA",
        "codice_regione": 4,
        "denominazione_regione": "P.A. Trento",
        "lat": 46.06893511,
        "long": 11.12123097,
        "ricoverati_con_sintomi": 73,
        "terapia_intensiva": 19,
        "totale_ospedalizzati": 92,
        "isolamento_domiciliare": 275,
        "totale_attualmente_positivi": 367,
        "nuovi_attualmente_positivi": 0,
        "dimessi_guariti": 5,
        "deceduti": 6,
        "totale_casi": 378,
        "tamponi": 1006
    },
    {
        "data": "2020-03-16 17:00:00",
        "stato": "ITA",
        "codice_regione": 10,
        "denominazione_regione": "Umbria",
        "lat": 43.10675841,
        "long": 12.38824698,
        "ricoverati_con_sintomi": 30,
        "terapia_intensiva": 15,
        "totale_ospedalizzati": 45,
        "isolamento_domiciliare": 114,
        "totale_attualmente_positivi": 159,
        "nuovi_attualmente_positivi": 20,
        "dimessi_guariti": 4,
        "deceduti": 1,
        "totale_casi": 164,
        "tamponi": 1093
    },
    {
        "data": "2020-03-16 17:00:00",
        "stato": "ITA",
        "codice_regione": 2,
        "denominazione_regione": "Valle d'Aosta",
        "lat": 45.73750286,
        "long": 7.320149366,
        "ricoverati_con_sintomi": 28,
        "terapia_intensiva": 5,
        "totale_ospedalizzati": 33,
        "isolamento_domiciliare": 70,
        "totale_attualmente_positivi": 103,
        "nuovi_attualmente_positivi": 47,
        "dimessi_guariti": 0,
        "deceduti": 2,
        "totale_casi": 105,
        "tamponi": 287
    },
    {
        "data": "2020-03-16 17:00:00",
        "stato": "ITA",
        "codice_regione": 5,
        "denominazione_regione": "Veneto",
        "lat": 45.43490485,
        "long": 12.33845213,
        "ricoverati_con_sintomi": 498,
        "terapia_intensiva": 156,
        "totale_ospedalizzati": 654,
        "isolamento_domiciliare": 1620,
        "totale_attualmente_positivi": 2274,
        "nuovi_attualmente_positivi": 285,
        "dimessi_guariti": 130,
        "deceduti": 69,
        "totale_casi": 2473,
        "tamponi": 35052
    },
    {
        "data": "2020-03-17 17:00:00",
        "stato": "ITA",
        "codice_regione": 13,
        "denominazione_regione": "Abruzzo",
        "lat": 42.35122196,
        "long": 13.39843823,
        "ricoverati_con_sintomi": 94,
        "terapia_intensiva": 32,
        "totale_ospedalizzati": 126,
        "isolamento_domiciliare": 90,
        "totale_attualmente_positivi": 216,
        "nuovi_attualmente_positivi": 51,
        "dimessi_guariti": 7,
        "deceduti": 6,
        "totale_casi": 229,
        "tamponi": 1688
    },
    {
        "data": "2020-03-17 17:00:00",
        "stato": "ITA",
        "codice_regione": 17,
        "denominazione_regione": "Basilicata",
        "lat": 40.63947052,
        "long": 15.80514834,
        "ricoverati_con_sintomi": 5,
        "terapia_intensiva": 2,
        "totale_ospedalizzati": 7,
        "isolamento_domiciliare": 13,
        "totale_attualmente_positivi": 20,
        "nuovi_attualmente_positivi": 8,
        "dimessi_guariti": 0,
        "deceduti": 0,
        "totale_casi": 20,
        "tamponi": 262
    },
    {
        "data": "2020-03-17 17:00:00",
        "stato": "ITA",
        "codice_regione": 4,
        "denominazione_regione": "P.A. Bolzano",
        "lat": 46.49933453,
        "long": 11.35662422,
        "ricoverati_con_sintomi": 71,
        "terapia_intensiva": 11,
        "totale_ospedalizzati": 82,
        "isolamento_domiciliare": 200,
        "totale_attualmente_positivi": 282,
        "nuovi_attualmente_positivi": 47,
        "dimessi_guariti": 1,
        "deceduti": 8,
        "totale_casi": 291,
        "tamponi": 2149
    },
    {
        "data": "2020-03-17 17:00:00",
        "stato": "ITA",
        "codice_regione": 18,
        "denominazione_regione": "Calabria",
        "lat": 38.90597598,
        "long": 16.59440194,
        "ricoverati_con_sintomi": 45,
        "terapia_intensiva": 10,
        "totale_ospedalizzati": 55,
        "isolamento_domiciliare": 57,
        "totale_attualmente_positivi": 112,
        "nuovi_attualmente_positivi": 25,
        "dimessi_guariti": 1,
        "deceduti": 1,
        "totale_casi": 114,
        "tamponi": 1293
    },
    {
        "data": "2020-03-17 17:00:00",
        "stato": "ITA",
        "codice_regione": 15,
        "denominazione_regione": "Campania",
        "lat": 40.83956555,
        "long": 14.25084984,
        "ricoverati_con_sintomi": 127,
        "terapia_intensiva": 24,
        "totale_ospedalizzati": 151,
        "isolamento_domiciliare": 272,
        "totale_attualmente_positivi": 423,
        "nuovi_attualmente_positivi": 60,
        "dimessi_guariti": 28,
        "deceduti": 9,
        "totale_casi": 460,
        "tamponi": 2685
    },
    {
        "data": "2020-03-17 17:00:00",
        "stato": "ITA",
        "codice_regione": 8,
        "denominazione_regione": "Emilia Romagna",
        "lat": 44.49436681,
        "long": 11.3417208,
        "ricoverati_con_sintomi": 1566,
        "terapia_intensiva": 223,
        "totale_ospedalizzati": 1789,
        "isolamento_domiciliare": 1615,
        "totale_attualmente_positivi": 3404,
        "nuovi_attualmente_positivi": 316,
        "dimessi_guariti": 134,
        "deceduti": 393,
        "totale_casi": 3931,
        "tamponi": 14510
    },
    {
        "data": "2020-03-17 17:00:00",
        "stato": "ITA",
        "codice_regione": 6,
        "denominazione_regione": "Friuli Venezia Giulia",
        "lat": 45.6494354,
        "long": 13.76813649,
        "ricoverati_con_sintomi": 104,
        "terapia_intensiva": 21,
        "totale_ospedalizzati": 125,
        "isolamento_domiciliare": 222,
        "totale_attualmente_positivi": 347,
        "nuovi_attualmente_positivi": 1,
        "dimessi_guariti": 17,
        "deceduti": 30,
        "totale_casi": 394,
        "tamponi": 4958
    },
    {
        "data": "2020-03-17 17:00:00",
        "stato": "ITA",
        "codice_regione": 12,
        "denominazione_regione": "Lazio",
        "lat": 41.89277044,
        "long": 12.48366722,
        "ricoverati_con_sintomi": 314,
        "terapia_intensiva": 44,
        "totale_ospedalizzati": 358,
        "isolamento_domiciliare": 192,
        "totale_attualmente_positivi": 550,
        "nuovi_attualmente_positivi": 78,
        "dimessi_guariti": 34,
        "deceduti": 23,
        "totale_casi": 607,
        "tamponi": 9436
    },
    {
        "data": "2020-03-17 17:00:00",
        "stato": "ITA",
        "codice_regione": 7,
        "denominazione_regione": "Liguria",
        "lat": 44.41149315,
        "long": 8.9326992,
        "ricoverati_con_sintomi": 299,
        "terapia_intensiva": 85,
        "totale_ospedalizzati": 384,
        "isolamento_domiciliare": 277,
        "totale_attualmente_positivi": 661,
        "nuovi_attualmente_positivi": 86,
        "dimessi_guariti": 57,
        "deceduti": 60,
        "totale_casi": 778,
        "tamponi": 2509
    },
    {
        "data": "2020-03-17 17:00:00",
        "stato": "ITA",
        "codice_regione": 3,
        "denominazione_regione": "Lombardia",
        "lat": 45.46679409,
        "long": 9.190347404,
        "ricoverati_con_sintomi": 6953,
        "terapia_intensiva": 879,
        "totale_ospedalizzati": 7832,
        "isolamento_domiciliare": 4263,
        "totale_attualmente_positivi": 12095,
        "nuovi_attualmente_positivi": 1234,
        "dimessi_guariti": 2485,
        "deceduti": 1640,
        "totale_casi": 16220,
        "tamponi": 46449
    },
    {
        "data": "2020-03-17 17:00:00",
        "stato": "ITA",
        "codice_regione": 11,
        "denominazione_regione": "Marche",
        "lat": 43.61675973,
        "long": 13.5188753,
        "ricoverati_con_sintomi": 599,
        "terapia_intensiva": 109,
        "totale_ospedalizzati": 708,
        "isolamento_domiciliare": 594,
        "totale_attualmente_positivi": 1302,
        "nuovi_attualmente_positivi": 117,
        "dimessi_guariti": 0,
        "deceduti": 69,
        "totale_casi": 1371,
        "tamponi": 3225
    },
    {
        "data": "2020-03-17 17:00:00",
        "stato": "ITA",
        "codice_regione": 14,
        "denominazione_regione": "Molise",
        "lat": 41.55774754,
        "long": 14.65916051,
        "ricoverati_con_sintomi": 7,
        "terapia_intensiva": 5,
        "totale_ospedalizzati": 12,
        "isolamento_domiciliare": 7,
        "totale_attualmente_positivi": 19,
        "nuovi_attualmente_positivi": 4,
        "dimessi_guariti": 5,
        "deceduti": 1,
        "totale_casi": 25,
        "tamponi": 301
    },
    {
        "data": "2020-03-17 17:00:00",
        "stato": "ITA",
        "codice_regione": 1,
        "denominazione_regione": "Piemonte",
        "lat": 45.0732745,
        "long": 7.680687483,
        "ricoverati_con_sintomi": 1378,
        "terapia_intensiva": 206,
        "totale_ospedalizzati": 1584,
        "isolamento_domiciliare": 180,
        "totale_attualmente_positivi": 1764,
        "nuovi_attualmente_positivi": 359,
        "dimessi_guariti": 0,
        "deceduti": 133,
        "totale_casi": 1897,
        "tamponi": 6543
    },
    {
        "data": "2020-03-17 17:00:00",
        "stato": "ITA",
        "codice_regione": 16,
        "denominazione_regione": "Puglia",
        "lat": 41.12559576,
        "long": 16.86736689,
        "ricoverati_con_sintomi": 155,
        "terapia_intensiva": 14,
        "totale_ospedalizzati": 169,
        "isolamento_domiciliare": 151,
        "totale_attualmente_positivi": 320,
        "nuovi_attualmente_positivi": 108,
        "dimessi_guariti": 2,
        "deceduti": 18,
        "totale_casi": 340,
        "tamponi": 3077
    },
    {
        "data": "2020-03-17 17:00:00",
        "stato": "ITA",
        "codice_regione": 20,
        "denominazione_regione": "Sardegna",
        "lat": 39.21531192,
        "long": 9.110616306,
        "ricoverati_con_sintomi": 36,
        "terapia_intensiva": 4,
        "totale_ospedalizzati": 40,
        "isolamento_domiciliare": 75,
        "totale_attualmente_positivi": 115,
        "nuovi_attualmente_positivi": 10,
        "dimessi_guariti": 0,
        "deceduti": 2,
        "totale_casi": 117,
        "tamponi": 1003
    },
    {
        "data": "2020-03-17 17:00:00",
        "stato": "ITA",
        "codice_regione": 19,
        "denominazione_regione": "Sicilia",
        "lat": 38.11569725,
        "long": 13.3623567,
        "ricoverati_con_sintomi": 86,
        "terapia_intensiva": 28,
        "totale_ospedalizzati": 114,
        "isolamento_domiciliare": 112,
        "totale_attualmente_positivi": 226,
        "nuovi_attualmente_positivi": 23,
        "dimessi_guariti": 8,
        "deceduti": 3,
        "totale_casi": 237,
        "tamponi": 2916
    },
    {
        "data": "2020-03-17 17:00:00",
        "stato": "ITA",
        "codice_regione": 9,
        "denominazione_regione": "Toscana",
        "lat": 43.76923077,
        "long": 11.25588885,
        "ricoverati_con_sintomi": 329,
        "terapia_intensiva": 143,
        "totale_ospedalizzati": 472,
        "isolamento_domiciliare": 552,
        "totale_attualmente_positivi": 1024,
        "nuovi_attualmente_positivi": 183,
        "dimessi_guariti": 12,
        "deceduti": 17,
        "totale_casi": 1053,
        "tamponi": 6727
    },
    {
        "data": "2020-03-17 17:00:00",
        "stato": "ITA",
        "codice_regione": 4,
        "denominazione_regione": "P.A. Trento",
        "lat": 46.06893511,
        "long": 11.12123097,
        "ricoverati_con_sintomi": 107,
        "terapia_intensiva": 22,
        "totale_ospedalizzati": 129,
        "isolamento_domiciliare": 239,
        "totale_attualmente_positivi": 368,
        "nuovi_attualmente_positivi": 1,
        "dimessi_guariti": 10,
        "deceduti": 7,
        "totale_casi": 385,
        "tamponi": 1727
    },
    {
        "data": "2020-03-17 17:00:00",
        "stato": "ITA",
        "codice_regione": 10,
        "denominazione_regione": "Umbria",
        "lat": 43.10675841,
        "long": 12.38824698,
        "ricoverati_con_sintomi": 36,
        "terapia_intensiva": 21,
        "totale_ospedalizzati": 57,
        "isolamento_domiciliare": 135,
        "totale_attualmente_positivi": 192,
        "nuovi_attualmente_positivi": 33,
        "dimessi_guariti": 4,
        "deceduti": 1,
        "totale_casi": 197,
        "tamponi": 1323
    },
    {
        "data": "2020-03-17 17:00:00",
        "stato": "ITA",
        "codice_regione": 2,
        "denominazione_regione": "Valle d'Aosta",
        "lat": 45.73750286,
        "long": 7.320149366,
        "ricoverati_con_sintomi": 35,
        "terapia_intensiva": 6,
        "totale_ospedalizzati": 41,
        "isolamento_domiciliare": 93,
        "totale_attualmente_positivi": 134,
        "nuovi_attualmente_positivi": 31,
        "dimessi_guariti": 0,
        "deceduti": 2,
        "totale_casi": 136,
        "tamponi": 398
    },
    {
        "data": "2020-03-17 17:00:00",
        "stato": "ITA",
        "codice_regione": 5,
        "denominazione_regione": "Veneto",
        "lat": 45.43490485,
        "long": 12.33845213,
        "ricoverati_con_sintomi": 548,
        "terapia_intensiva": 171,
        "totale_ospedalizzati": 719,
        "isolamento_domiciliare": 1769,
        "totale_attualmente_positivi": 2488,
        "nuovi_attualmente_positivi": 214,
        "dimessi_guariti": 136,
        "deceduti": 80,
        "totale_casi": 2704,
        "tamponi": 35478
    },
    {
        "data": "2020-03-18 17:00:00",
        "stato": "ITA",
        "codice_regione": 13,
        "denominazione_regione": "Abruzzo",
        "lat": 42.35122196,
        "long": 13.39843823,
        "ricoverati_con_sintomi": 99,
        "terapia_intensiva": 41,
        "totale_ospedalizzati": 140,
        "isolamento_domiciliare": 109,
        "totale_attualmente_positivi": 249,
        "nuovi_attualmente_positivi": 33,
        "dimessi_guariti": 7,
        "deceduti": 7,
        "totale_casi": 263,
        "tamponi": 2054
    },
    {
        "data": "2020-03-18 17:00:00",
        "stato": "ITA",
        "codice_regione": 17,
        "denominazione_regione": "Basilicata",
        "lat": 40.63947052,
        "long": 15.80514834,
        "ricoverati_con_sintomi": 9,
        "terapia_intensiva": 2,
        "totale_ospedalizzati": 11,
        "isolamento_domiciliare": 16,
        "totale_attualmente_positivi": 27,
        "nuovi_attualmente_positivi": 7,
        "dimessi_guariti": 0,
        "deceduti": 0,
        "totale_casi": 27,
        "tamponi": 262
    },
    {
        "data": "2020-03-18 17:00:00",
        "stato": "ITA",
        "codice_regione": 4,
        "denominazione_regione": "P.A. Bolzano",
        "lat": 46.49933453,
        "long": 11.35662422,
        "ricoverati_con_sintomi": 79,
        "terapia_intensiva": 18,
        "totale_ospedalizzati": 97,
        "isolamento_domiciliare": 269,
        "totale_attualmente_positivi": 366,
        "nuovi_attualmente_positivi": 84,
        "dimessi_guariti": 1,
        "deceduti": 9,
        "totale_casi": 376,
        "tamponi": 2844
    },
    {
        "data": "2020-03-18 17:00:00",
        "stato": "ITA",
        "codice_regione": 18,
        "denominazione_regione": "Calabria",
        "lat": 38.90597598,
        "long": 16.59440194,
        "ricoverati_con_sintomi": 45,
        "terapia_intensiva": 11,
        "totale_ospedalizzati": 56,
        "isolamento_domiciliare": 70,
        "totale_attualmente_positivi": 126,
        "nuovi_attualmente_positivi": 14,
        "dimessi_guariti": 2,
        "deceduti": 1,
        "totale_casi": 129,
        "tamponi": 1668
    },
    {
        "data": "2020-03-18 17:00:00",
        "stato": "ITA",
        "codice_regione": 15,
        "denominazione_regione": "Campania",
        "lat": 40.83956555,
        "long": 14.25084984,
        "ricoverati_con_sintomi": 127,
        "terapia_intensiva": 24,
        "totale_ospedalizzati": 151,
        "isolamento_domiciliare": 272,
        "totale_attualmente_positivi": 423,
        "nuovi_attualmente_positivi": 0,
        "dimessi_guariti": 28,
        "deceduti": 9,
        "totale_casi": 460,
        "tamponi": 2685
    },
    {
        "data": "2020-03-18 17:00:00",
        "stato": "ITA",
        "codice_regione": 8,
        "denominazione_regione": "Emilia Romagna",
        "lat": 44.49436681,
        "long": 11.3417208,
        "ricoverati_con_sintomi": 1784,
        "terapia_intensiva": 247,
        "totale_ospedalizzati": 2031,
        "isolamento_domiciliare": 1884,
        "totale_attualmente_positivi": 3915,
        "nuovi_attualmente_positivi": 511,
        "dimessi_guariti": 152,
        "deceduti": 458,
        "totale_casi": 4525,
        "tamponi": 15461
    },
    {
        "data": "2020-03-18 17:00:00",
        "stato": "ITA",
        "codice_regione": 6,
        "denominazione_regione": "Friuli Venezia Giulia",
        "lat": 45.6494354,
        "long": 13.76813649,
        "ricoverati_con_sintomi": 128,
        "terapia_intensiva": 27,
        "totale_ospedalizzati": 155,
        "isolamento_domiciliare": 261,
        "totale_attualmente_positivi": 416,
        "nuovi_attualmente_positivi": 69,
        "dimessi_guariti": 15,
        "deceduti": 31,
        "totale_casi": 462,
        "tamponi": 4958
    },
    {
        "data": "2020-03-18 17:00:00",
        "stato": "ITA",
        "codice_regione": 12,
        "denominazione_regione": "Lazio",
        "lat": 41.89277044,
        "long": 12.48366722,
        "ricoverati_con_sintomi": 374,
        "terapia_intensiva": 44,
        "totale_ospedalizzati": 418,
        "isolamento_domiciliare": 232,
        "totale_attualmente_positivi": 650,
        "nuovi_attualmente_positivi": 100,
        "dimessi_guariti": 42,
        "deceduti": 32,
        "totale_casi": 724,
        "tamponi": 11145
    },
    {
        "data": "2020-03-18 17:00:00",
        "stato": "ITA",
        "codice_regione": 7,
        "denominazione_regione": "Liguria",
        "lat": 44.41149315,
        "long": 8.9326992,
        "ricoverati_con_sintomi": 401,
        "terapia_intensiva": 100,
        "totale_ospedalizzati": 501,
        "isolamento_domiciliare": 243,
        "totale_attualmente_positivi": 744,
        "nuovi_attualmente_positivi": 83,
        "dimessi_guariti": 70,
        "deceduti": 73,
        "totale_casi": 887,
        "tamponi": 2912
    },
    {
        "data": "2020-03-18 17:00:00",
        "stato": "ITA",
        "codice_regione": 3,
        "denominazione_regione": "Lombardia",
        "lat": 45.46679409,
        "long": 9.190347404,
        "ricoverati_con_sintomi": 7285,
        "terapia_intensiva": 924,
        "totale_ospedalizzati": 8209,
        "isolamento_domiciliare": 4057,
        "totale_attualmente_positivi": 12266,
        "nuovi_attualmente_positivi": 171,
        "dimessi_guariti": 3488,
        "deceduti": 1959,
        "totale_casi": 17713,
        "tamponi": 48983
    },
    {
        "data": "2020-03-18 17:00:00",
        "stato": "ITA",
        "codice_regione": 11,
        "denominazione_regione": "Marche",
        "lat": 43.61675973,
        "long": 13.5188753,
        "ricoverati_con_sintomi": 638,
        "terapia_intensiva": 119,
        "totale_ospedalizzati": 757,
        "isolamento_domiciliare": 719,
        "totale_attualmente_positivi": 1476,
        "nuovi_attualmente_positivi": 174,
        "dimessi_guariti": 0,
        "deceduti": 92,
        "totale_casi": 1568,
        "tamponi": 4109
    },
    {
        "data": "2020-03-18 17:00:00",
        "stato": "ITA",
        "codice_regione": 14,
        "denominazione_regione": "Molise",
        "lat": 41.55774754,
        "long": 14.65916051,
        "ricoverati_con_sintomi": 7,
        "terapia_intensiva": 6,
        "totale_ospedalizzati": 13,
        "isolamento_domiciliare": 8,
        "totale_attualmente_positivi": 21,
        "nuovi_attualmente_positivi": 2,
        "dimessi_guariti": 6,
        "deceduti": 1,
        "totale_casi": 28,
        "tamponi": 361
    },
    {
        "data": "2020-03-18 17:00:00",
        "stato": "ITA",
        "codice_regione": 1,
        "denominazione_regione": "Piemonte",
        "lat": 45.0732745,
        "long": 7.680687483,
        "ricoverati_con_sintomi": 1780,
        "terapia_intensiva": 227,
        "totale_ospedalizzati": 2007,
        "isolamento_domiciliare": 180,
        "totale_attualmente_positivi": 2187,
        "nuovi_attualmente_positivi": 423,
        "dimessi_guariti": 0,
        "deceduti": 154,
        "totale_casi": 2341,
        "tamponi": 7516
    },
    {
        "data": "2020-03-18 17:00:00",
        "stato": "ITA",
        "codice_regione": 16,
        "denominazione_regione": "Puglia",
        "lat": 41.12559576,
        "long": 16.86736689,
        "ricoverati_con_sintomi": 156,
        "terapia_intensiva": 30,
        "totale_ospedalizzati": 186,
        "isolamento_domiciliare": 176,
        "totale_attualmente_positivi": 362,
        "nuovi_attualmente_positivi": 42,
        "dimessi_guariti": 2,
        "deceduti": 19,
        "totale_casi": 383,
        "tamponi": 3433
    },
    {
        "data": "2020-03-18 17:00:00",
        "stato": "ITA",
        "codice_regione": 20,
        "denominazione_regione": "Sardegna",
        "lat": 39.21531192,
        "long": 9.110616306,
        "ricoverati_con_sintomi": 42,
        "terapia_intensiva": 7,
        "totale_ospedalizzati": 49,
        "isolamento_domiciliare": 83,
        "totale_attualmente_positivi": 132,
        "nuovi_attualmente_positivi": 17,
        "dimessi_guariti": 0,
        "deceduti": 2,
        "totale_casi": 134,
        "tamponi": 1135
    },
    {
        "data": "2020-03-18 17:00:00",
        "stato": "ITA",
        "codice_regione": 19,
        "denominazione_regione": "Sicilia",
        "lat": 38.11569725,
        "long": 13.3623567,
        "ricoverati_con_sintomi": 100,
        "terapia_intensiva": 29,
        "totale_ospedalizzati": 129,
        "isolamento_domiciliare": 138,
        "totale_attualmente_positivi": 267,
        "nuovi_attualmente_positivi": 41,
        "dimessi_guariti": 12,
        "deceduti": 3,
        "totale_casi": 282,
        "tamponi": 3294
    },
    {
        "data": "2020-03-18 17:00:00",
        "stato": "ITA",
        "codice_regione": 9,
        "denominazione_regione": "Toscana",
        "lat": 43.76923077,
        "long": 11.25588885,
        "ricoverati_con_sintomi": 427,
        "terapia_intensiva": 160,
        "totale_ospedalizzati": 587,
        "isolamento_domiciliare": 704,
        "totale_attualmente_positivi": 1291,
        "nuovi_attualmente_positivi": 267,
        "dimessi_guariti": 17,
        "deceduti": 22,
        "totale_casi": 1330,
        "tamponi": 7606
    },
    {
        "data": "2020-03-18 17:00:00",
        "stato": "ITA",
        "codice_regione": 4,
        "denominazione_regione": "P.A. Trento",
        "lat": 46.06893511,
        "long": 11.12123097,
        "ricoverati_con_sintomi": 141,
        "terapia_intensiva": 22,
        "totale_ospedalizzati": 163,
        "isolamento_domiciliare": 273,
        "totale_attualmente_positivi": 436,
        "nuovi_attualmente_positivi": 68,
        "dimessi_guariti": 12,
        "deceduti": 7,
        "totale_casi": 455,
        "tamponi": 2187
    },
    {
        "data": "2020-03-18 17:00:00",
        "stato": "ITA",
        "codice_regione": 10,
        "denominazione_regione": "Umbria",
        "lat": 43.10675841,
        "long": 12.38824698,
        "ricoverati_con_sintomi": 54,
        "terapia_intensiva": 21,
        "totale_ospedalizzati": 75,
        "isolamento_domiciliare": 166,
        "totale_attualmente_positivi": 241,
        "nuovi_attualmente_positivi": 49,
        "dimessi_guariti": 4,
        "deceduti": 2,
        "totale_casi": 247,
        "tamponi": 1601
    },
    {
        "data": "2020-03-18 17:00:00",
        "stato": "ITA",
        "codice_regione": 2,
        "denominazione_regione": "Valle d'Aosta",
        "lat": 45.73750286,
        "long": 7.320149366,
        "ricoverati_con_sintomi": 41,
        "terapia_intensiva": 3,
        "totale_ospedalizzati": 44,
        "isolamento_domiciliare": 118,
        "totale_attualmente_positivi": 162,
        "nuovi_attualmente_positivi": 28,
        "dimessi_guariti": 0,
        "deceduti": 3,
        "totale_casi": 165,
        "tamponi": 486
    },
    {
        "data": "2020-03-18 17:00:00",
        "stato": "ITA",
        "codice_regione": 5,
        "denominazione_regione": "Veneto",
        "lat": 45.43490485,
        "long": 12.33845213,
        "ricoverati_con_sintomi": 646,
        "terapia_intensiva": 195,
        "totale_ospedalizzati": 841,
        "isolamento_domiciliare": 2112,
        "totale_attualmente_positivi": 2953,
        "nuovi_attualmente_positivi": 465,
        "dimessi_guariti": 167,
        "deceduti": 94,
        "totale_casi": 3214,
        "tamponi": 40841
    }
]
