# Supplementary material for: COVID-19 in Italy: Dataset of the Italian Civil Protection Department
Source: Data Brief. 2020 Apr 10;30:105526. doi: 10.1016/j.dib.2020.105526 (PMC7178485; doi:10.1016/j.dib.2020.105526)
Supplement: Supplementary file 2 [file mmc2.zip › COVID-19/dati-province/dpc-covid19-ita-province-20200307.csv]

data	stato	codice_regione	denominazione_regione	codice_provincia	denominazione_provincia	sigla_provincia	lat	long	totale_casi
2020-03-07 18:00:00	ITA	13	Abruzzo	069	Chieti	CH	42.35103167	14.16754574	4
2020-03-07 18:00:00	ITA	13	Abruzzo	066	L'Aquila	AQ	42.35122196	13.39843823	1
2020-03-07 18:00:00	ITA	13	Abruzzo	068	Pescara	PE	42.46458398	14.21364822	2
2020-03-07 18:00:00	ITA	13	Abruzzo	067	Teramo	TE	42.6589177	13.70439971	4
2020-03-07 18:00:00	ITA	13	Abruzzo	979	In fase di definizione/aggiornamento		0	0	0
2020-03-07 18:00:00	ITA	17	Basilicata	077	Matera	MT	40.66751177	16.59792442	1
2020-03-07 18:00:00	ITA	17	Basilicata	076	Potenza	PZ	40.63947052	15.80514834	2
2020-03-07 18:00:00	ITA	17	Basilicata	980	In fase di definizione/aggiornamento		0	0	0
2020-03-07 18:00:00	ITA	04	P.A. Bolzano	021	Bolzano	BZ	46.49933453	11.35662422	9
2020-03-07 18:00:00	ITA	04	P.A. Bolzano	981	In fase di definizione/aggiornamento		0	0	0
2020-03-07 18:00:00	ITA	18	Calabria	079	Catanzaro	CZ	38.90597598	16.59440194	2
2020-03-07 18:00:00	ITA	18	Calabria	078	Cosenza	CS	39.29308681	16.25609692	1
2020-03-07 18:00:00	ITA	18	Calabria	101	Crotone	KR	39.08036878	17.12538864	0
2020-03-07 18:00:00	ITA	18	Calabria	080	Reggio di Calabria	RC	38.10922769	15.6434527	1
2020-03-07 18:00:00	ITA	18	Calabria	102	Vibo Valentia	VV	38.67624147	16.10157414	0
2020-03-07 18:00:00	ITA	18	Calabria	982	In fase di definizione/aggiornamento		0	0	0
2020-03-07 18:00:00	ITA	15	Campania	064	Avellino	AV	40.91404699	14.79528803	0
2020-03-07 18:00:00	ITA	15	Campania	062	Benevento	BN	41.12969987	14.78151683	0
2020-03-07 18:00:00	ITA	15	Campania	061	Caserta	CE	41.07465878	14.33240464	0
2020-03-07 18:00:00	ITA	15	Campania	063	Napoli	NA	40.83956555	14.25084984	17
2020-03-07 18:00:00	ITA	15	Campania	065	Salerno	SA	40.67821961	14.7594026	0
2020-03-07 18:00:00	ITA	15	Campania	983	In fase di definizione/aggiornamento		0	0	44
2020-03-07 18:00:00	ITA	08	Emilia Romagna	037	Bologna	BO	44.49436681	11.3417208	49
2020-03-07 18:00:00	ITA	08	Emilia Romagna	038	Ferrara	FE	44.83599085	11.61868934	2
2020-03-07 18:00:00	ITA	08	Emilia Romagna	040	Forlì-Cesena	FC	44.22268559	12.04068608	7
2020-03-07 18:00:00	ITA	08	Emilia Romagna	036	Modena	MO	44.64600009	10.92615487	82
2020-03-07 18:00:00	ITA	08	Emilia Romagna	034	Parma	PR	44.80107394	10.32834985	229
2020-03-07 18:00:00	ITA	08	Emilia Romagna	033	Piacenza	PC	45.05193462	9.692632596	479
2020-03-07 18:00:00	ITA	08	Emilia Romagna	039	Ravenna	RA	44.41722493	12.19913936	10
2020-03-07 18:00:00	ITA	08	Emilia Romagna	035	Reggio nell'Emilia	RE	44.69735289	10.63007973	48
2020-03-07 18:00:00	ITA	08	Emilia Romagna	099	Rimini	RN	44.06090087	12.5656295	104
2020-03-07 18:00:00	ITA	08	Emilia Romagna	984	In fase di definizione/aggiornamento		0	0	0
2020-03-07 18:00:00	ITA	06	Friuli Venezia Giulia	031	Gorizia	GO	45.94149817	13.62212502	6
2020-03-07 18:00:00	ITA	06	Friuli Venezia Giulia	093	Pordenone	PN	45.95443546	12.66002909	2
2020-03-07 18:00:00	ITA	06	Friuli Venezia Giulia	032	Trieste	TS	45.6494354	13.76813649	11
2020-03-07 18:00:00	ITA	06	Friuli Venezia Giulia	030	Udine	UD	46.06255516	13.2348383	23
2020-03-07 18:00:00	ITA	06	Friuli Venezia Giulia	985	In fase di definizione/aggiornamento		0	0	0
2020-03-07 18:00:00	ITA	12	Lazio	060	Frosinone	FR	41.63964569	13.35117161	1
2020-03-07 18:00:00	ITA	12	Lazio	059	Latina	LT	41.46759465	12.90368482	2
2020-03-07 18:00:00	ITA	12	Lazio	057	Rieti	RI	42.40488444	12.86205939	0
2020-03-07 18:00:00	ITA	12	Lazio	058	Roma	RM	41.89277044	12.48366722	71
2020-03-07 18:00:00	ITA	12	Lazio	056	Viterbo	VT	42.4173828	12.10473416	2
2020-03-07 18:00:00	ITA	12	Lazio	986	In fase di definizione/aggiornamento		0	0	0
2020-03-07 18:00:00	ITA	07	Liguria	010	Genova	GE	44.41149314	8.9326992	15
2020-03-07 18:00:00	ITA	07	Liguria	008	Imperia	IM	43.88570648	8.027850298	7
2020-03-07 18:00:00	ITA	07	Liguria	011	La Spezia	SP	44.10704991	9.8281897	5
2020-03-07 18:00:00	ITA	07	Liguria	009	Savona	SV	44.30750461	8.481108654	19
2020-03-07 18:00:00	ITA	07	Liguria	987	In fase di definizione/aggiornamento		0	0	5
2020-03-07 18:00:00	ITA	03	Lombardia	016	Bergamo	BG	45.69441368	9.668424528	761
2020-03-07 18:00:00	ITA	03	Lombardia	017	Brescia	BS	45.53993052	10.21910323	413
2020-03-07 18:00:00	ITA	03	Lombardia	013	Como	CO	45.8099912	9.085159546	23
2020-03-07 18:00:00	ITA	03	Lombardia	019	Cremona	CR	45.13336675	10.02420865	562
2020-03-07 18:00:00	ITA	03	Lombardia	097	Lecco	LC	45.85575781	9.393392246	35
2020-03-07 18:00:00	ITA	03	Lombardia	098	Lodi	LO	45.31440693	9.503720769	811
2020-03-07 18:00:00	ITA	03	Lombardia	020	Mantova	MN	45.15726772	10.79277363	46
2020-03-07 18:00:00	ITA	03	Lombardia	015	Milano	MI	45.46679409	9.190347404	361
2020-03-07 18:00:00	ITA	03	Lombardia	108	Monza e della Brianza	MB	45.58439043	9.273582472	61
2020-03-07 18:00:00	ITA	03	Lombardia	018	Pavia	PV	45.18509264	9.160157191	221
2020-03-07 18:00:00	ITA	03	Lombardia	014	Sondrio	SO	46.17099261	9.87147489	6
2020-03-07 18:00:00	ITA	03	Lombardia	012	Varese	VA	45.81701677	8.822868344	27
2020-03-07 18:00:00	ITA	03	Lombardia	988	In fase di definizione/aggiornamento		0	0	93
2020-03-07 18:00:00	ITA	11	Marche	042	Ancona	AN	43.61675973	13.5188753	38
2020-03-07 18:00:00	ITA	11	Marche	044	Ascoli Piceno	AP	42.85322304	13.57691127	0
2020-03-07 18:00:00	ITA	11	Marche	109	Fermo	FM	43.16058534	13.71839535	3
2020-03-07 18:00:00	ITA	11	Marche	043	Macerata	MC	43.30023926	13.45307182	7
2020-03-07 18:00:00	ITA	11	Marche	041	Pesaro e Urbino	PU	43.91014021	12.91345989	159
2020-03-07 18:00:00	ITA	11	Marche	989	In fase di definizione/aggiornamento		0	0	0
2020-03-07 18:00:00	ITA	14	Molise	070	Campobasso	CB	41.55774754	14.65916051	14
2020-03-07 18:00:00	ITA	14	Molise	094	Isernia	IS	41.58800826	14.22575407	0
2020-03-07 18:00:00	ITA	14	Molise	990	In fase di definizione/aggiornamento		0	0	0
2020-03-07 18:00:00	ITA	01	Piemonte	006	Alessandria	AL	44.91297351	8.615401155	40
2020-03-07 18:00:00	ITA	01	Piemonte	005	Asti	AT	44.89912921	8.204142547	50
2020-03-07 18:00:00	ITA	01	Piemonte	096	Biella	BI	45.5665112	8.054082167	6
2020-03-07 18:00:00	ITA	01	Piemonte	004	Cuneo	CN	44.39329625	7.551171632	1
2020-03-07 18:00:00	ITA	01	Piemonte	003	Novara	NO	45.44588506	8.621915884	5
2020-03-07 18:00:00	ITA	01	Piemonte	001	Torino	TO	45.0732745	7.680687483	55
2020-03-07 18:00:00	ITA	01	Piemonte	103	Verbano-Cusio-Ossola	VB	45.9214455	8.551078753	10
2020-03-07 18:00:00	ITA	01	Piemonte	002	Vercelli	VC	45.32398135	8.423234312	10
2020-03-07 18:00:00	ITA	01	Piemonte	991	In fase di definizione/aggiornamento		0	0	30
2020-03-07 18:00:00	ITA	16	Puglia	072	Bari	BA	41.12559576	16.86736689	5
2020-03-07 18:00:00	ITA	16	Puglia	110	Barletta-Andria-Trani	BT	41.22705039	16.29520432	2
2020-03-07 18:00:00	ITA	16	Puglia	074	Brindisi	BR	40.63848545	17.94601575	3
2020-03-07 18:00:00	ITA	16	Puglia	071	Foggia	FG	41.46226865	15.54305094	9
2020-03-07 18:00:00	ITA	16	Puglia	075	Lecce	LE	40.35354285	18.1718973	4
2020-03-07 18:00:00	ITA	16	Puglia	073	Taranto	TA	40.47354739	17.23237181	3
2020-03-07 18:00:00	ITA	16	Puglia	992	In fase di definizione/aggiornamento		0	0	0
2020-03-07 18:00:00	ITA	20	Sardegna	092	Cagliari	CA	39.21531192	9.110616306	3
2020-03-07 18:00:00	ITA	20	Sardegna	091	Nuoro	NU	40.32318834	9.330296393	2
2020-03-07 18:00:00	ITA	20	Sardegna	095	Oristano	OR	39.90381075	8.591183151	0
2020-03-07 18:00:00	ITA	20	Sardegna	090	Sassari	SS	40.72667657	8.559667131	0
2020-03-07 18:00:00	ITA	20	Sardegna	111	Sud Sardegna	SU	39.16641462	8.526242676	0
2020-03-07 18:00:00	ITA	20	Sardegna	993	In fase di definizione/aggiornamento		0	0	0
2020-03-07 18:00:00	ITA	19	Sicilia	084	Agrigento	AG	37.30971088	13.5845749	1
2020-03-07 18:00:00	ITA	19	Sicilia	085	Caltanissetta	CL	37.49213171	14.06184973	0
2020-03-07 18:00:00	ITA	19	Sicilia	087	Catania	CT	37.50287803	15.08704691	23
2020-03-07 18:00:00	ITA	19	Sicilia	086	Enna	EN	37.56705701	14.27909375	0
2020-03-07 18:00:00	ITA	19	Sicilia	083	Messina	ME	38.19395845	15.55572302	2
2020-03-07 18:00:00	ITA	19	Sicilia	082	Palermo	PA	38.11569725	13.3623567	6
2020-03-07 18:00:00	ITA	19	Sicilia	088	Ragusa	RG	36.92509198	14.73069891	1
2020-03-07 18:00:00	ITA	19	Sicilia	089	Siracusa	SR	37.05991687	15.29333182	2
2020-03-07 18:00:00	ITA	19	Sicilia	081	Trapani	TP	38.01850065	12.51365684	0
2020-03-07 18:00:00	ITA	19	Sicilia	994	In fase di definizione/aggiornamento		0	0	0
2020-03-07 18:00:00	ITA	09	Toscana	051	Arezzo	AR	43.46642752	11.88228844	8
2020-03-07 18:00:00	ITA	09	Toscana	048	Firenze	FI	43.76923077	11.25588885	27
2020-03-07 18:00:00	ITA	09	Toscana	053	Grosseto	GR	42.76026758	11.11356398	2
2020-03-07 18:00:00	ITA	09	Toscana	049	Livorno	LI	43.55234873	10.3086781	6
2020-03-07 18:00:00	ITA	09	Toscana	046	Lucca	LU	43.84432283	10.50151366	15
2020-03-07 18:00:00	ITA	09	Toscana	045	Massa Carrara	MS	44.03674425	10.14173829	16
2020-03-07 18:00:00	ITA	09	Toscana	050	Pisa	PI	43.71553206	10.40127259	11
2020-03-07 18:00:00	ITA	09	Toscana	047	Pistoia	PT	43.933465	10.91734146	6
2020-03-07 18:00:00	ITA	09	Toscana	100	Prato	PO	43.88062274	11.09703315	3
2020-03-07 18:00:00	ITA	09	Toscana	052	Siena	SI	43.31816374	11.33190988	19
2020-03-07 18:00:00	ITA	09	Toscana	995	In fase di definizione/aggiornamento		0	0	0
2020-03-07 18:00:00	ITA	04	P.A. Trento	022	Trento	TN	46.06893511	11.12123097	14
2020-03-07 18:00:00	ITA	04	P.A. Trento	996	In fase di definizione/aggiornamento		0	0	0
2020-03-07 18:00:00	ITA	10	Umbria	054	Perugia	PG	43.10675841	12.38824698	15
2020-03-07 18:00:00	ITA	10	Umbria	055	Terni	TR	42.56071258	12.6466875	9
2020-03-07 18:00:00	ITA	10	Umbria	997	In fase di definizione/aggiornamento		0	0	0
2020-03-07 18:00:00	ITA	02	Valle d'Aosta	007	Aosta	AO	45.73750286	7.320149366	8
2020-03-07 18:00:00	ITA	02	Valle d'Aosta	998	In fase di definizione/aggiornamento		0	0	0
2020-03-07 18:00:00	ITA	05	Veneto	025	Belluno	BL	46.13837528	12.21704167	11
2020-03-07 18:00:00	ITA	05	Veneto	028	Padova	PD	45.40692987	11.87608718	216
2020-03-07 18:00:00	ITA	05	Veneto	029	Rovigo	RO	45.07107289	11.79007	5
2020-03-07 18:00:00	ITA	05	Veneto	026	Treviso	TV	45.66754571	12.24507363	110
2020-03-07 18:00:00	ITA	05	Veneto	027	Venezia	VE	45.43490485	12.33845213	100
2020-03-07 18:00:00	ITA	05	Veneto	023	Verona	VR	45.43839046	10.99352685	52
2020-03-07 18:00:00	ITA	05	Veneto	024	Vicenza	VI	45.547497	11.54597109	37
2020-03-07 18:00:00	ITA	05	Veneto	999	In fase di definizione/aggiornamento		0	0	12
