# Supplementary material for: COVID-19 in Italy: Dataset of the Italian Civil Protection Department
Source: Data Brief. 2020 Apr 10;30:105526. doi: 10.1016/j.dib.2020.105526 (PMC7178485; doi:10.1016/j.dib.2020.105526)
Supplement: Supplementary file 2 [file mmc2.zip › COVID-19/dati-regioni/dpc-covid19-ita-regioni-20200224.csv]

data	stato	codice_regione	denominazione_regione	lat	long	ricoverati_con_sintomi	terapia_intensiva	totale_ospedalizzati	isolamento_domiciliare	totale_attualmente_positivi	nuovi_attualmente_positivi	dimessi_guariti	deceduti	totale_casi	tamponi
2020-02-24 18:00:00	ITA	13	Abruzzo	42.35122196	13.39843823	0	0	0	0	0	0	0	0	0	5
2020-02-24 18:00:00	ITA	17	Basilicata	40.63947052	15.80514834	0	0	0	0	0	0	0	0	0	0
2020-02-24 18:00:00	ITA	04	P.A. Bolzano	46.49933453	11.35662422	0	0	0	0	0	0	0	0	0	1
2020-02-24 18:00:00	ITA	18	Calabria	38.90597598	16.59440194	0	0	0	0	0	0	0	0	0	1
2020-02-24 18:00:00	ITA	15	Campania	40.83956555	14.25084984	0	0	0	0	0	0	0	0	0	10
2020-02-24 18:00:00	ITA	08	Emilia Romagna	44.49436681	11.3417208	10	2	12	6	18	18	0	0	18	148
2020-02-24 18:00:00	ITA	06	Friuli Venezia Giulia	45.6494354	13.76813649	0	0	0	0	0	0	0	0	0	58
2020-02-24 18:00:00	ITA	12	Lazio	41.89277044	12.48366722	1	1	2	0	2	2	1	0	3	124
2020-02-24 18:00:00	ITA	07	Liguria	44.41149315	8.9326992	0	0	0	0	0	0	0	0	0	1
2020-02-24 18:00:00	ITA	03	Lombardia	45.46679409	9.190347404	76	19	95	71	166	166	0	6	172	1463
2020-02-24 18:00:00	ITA	11	Marche	43.61675973	13.5188753	0	0	0	0	0	0	0	0	0	16
2020-02-24 18:00:00	ITA	14	Molise	41.55774754	14.65916051	0	0	0	0	0	0	0	0	0	0
2020-02-24 18:00:00	ITA	01	Piemonte	45.0732745	7.680687483	2	0	2	1	3	3	0	0	3	141
2020-02-24 18:00:00	ITA	16	Puglia	41.12559576	16.86736689	0	0	0	0	0	0	0	0	0	0
2020-02-24 18:00:00	ITA	20	Sardegna	39.21531192	9.110616306	0	0	0	0	0	0	0	0	0	1
2020-02-24 18:00:00	ITA	19	Sicilia	38.11569725	13.3623567	0	0	0	0	0	0	0	0	0	5
2020-02-24 18:00:00	ITA	09	Toscana	43.76923077	11.25588885	0	0	0	0	0	0	0	0	0	140
2020-02-24 18:00:00	ITA	04	P.A. Trento	46.06893511	11.12123097	0	0	0	0	0	0	0	0	0	3
2020-02-24 18:00:00	ITA	10	Umbria	43.10675841	12.38824698	0	0	0	0	0	0	0	0	0	0
2020-02-24 18:00:00	ITA	02	Valle d'Aosta	45.73750286	7.320149366	0	0	0	0	0	0	0	0	0	7
2020-02-24 18:00:00	ITA	05	Veneto	45.43490485	12.33845213	12	4	16	16	32	32	0	1	33	2200
