# Supplementary material for: COVID-19 in Italy: Dataset of the Italian Civil Protection Department
Source: Data Brief. 2020 Apr 10;30:105526. doi: 10.1016/j.dib.2020.105526 (PMC7178485; doi:10.1016/j.dib.2020.105526)
Supplement: Supplementary file 2 [file mmc2.zip › COVID-19/dati-regioni/dpc-covid19-ita-regioni-20200229.csv]

data	stato	codice_regione	denominazione_regione	lat	long	ricoverati_con_sintomi	terapia_intensiva	totale_ospedalizzati	isolamento_domiciliare	totale_attualmente_positivi	nuovi_attualmente_positivi	dimessi_guariti	deceduti	totale_casi	tamponi
2020-02-29 17:00:00	ITA	13	Abruzzo	42.35122196	13.39843823	2	0	2	0	2	1	0	0	2	43
2020-02-29 17:00:00	ITA	17	Basilicata	40.63947052	15.80514834	0	0	0	0	0	0	0	0	0	32
2020-02-29 17:00:00	ITA	04	P.A. Bolzano	46.49933453	11.35662422	1	0	1	0	1	0	0	0	1	16
2020-02-29 17:00:00	ITA	18	Calabria	38.90597598	16.59440194	0	0	0	1	1	0	0	0	1	27
2020-02-29 17:00:00	ITA	15	Campania	40.83956555	14.25084984	3	0	3	10	13	9	0	0	13	373
2020-02-29 17:00:00	ITA	08	Emilia Romagna	44.49436681	11.3417208	86	11	97	116	213	70	0	4	217	1550
2020-02-29 17:00:00	ITA	06	Friuli Venezia Giulia	45.6494354	13.76813649	0	0	0	0	0	0	0	0	0	189
2020-02-29 17:00:00	ITA	12	Lazio	41.89277044	12.48366722	3	0	3	0	3	3	3	0	6	679
2020-02-29 17:00:00	ITA	07	Liguria	44.41149315	8.9326992	4	1	5	33	38	19	4	0	42	121
2020-02-29 17:00:00	ITA	03	Lombardia	45.46679409	9.190347404	256	80	336	216	552	78	40	23	615	5723
2020-02-29 17:00:00	ITA	11	Marche	43.61675973	13.5188753	6	2	8	3	11	5	0	0	11	68
2020-02-29 17:00:00	ITA	14	Molise	41.55774754	14.65916051	0	0	0	0	0	0	0	0	0	0
2020-02-29 17:00:00	ITA	01	Piemonte	45.0732745	7.680687483	7	0	7	4	11	0	0	0	11	308
2020-02-29 17:00:00	ITA	16	Puglia	41.12559576	16.86736689	1	0	1	2	3	0	0	0	3	252
2020-02-29 17:00:00	ITA	20	Sardegna	39.21531192	9.110616306	0	0	0	0	0	0	0	0	0	1
2020-02-29 17:00:00	ITA	19	Sicilia	38.11569725	13.3623567	1	0	1	1	2	0	2	0	4	6
2020-02-29 17:00:00	ITA	09	Toscana	43.76923077	11.25588885	7	0	7	3	10	3	1	0	11	531
2020-02-29 17:00:00	ITA	04	P.A. Trento	46.06893511	11.12123097	0	0	0	0	0	0	0	0	0	43
2020-02-29 17:00:00	ITA	10	Umbria	43.10675841	12.38824698	0	0	0	0	0	0	0	0	0	31
2020-02-29 17:00:00	ITA	02	Valle d'Aosta	45.73750286	7.320149366	0	0	0	0	0	0	0	0	0	9
2020-02-29 17:00:00	ITA	05	Veneto	45.43490485	12.33845213	24	11	35	154	189	40	0	2	191	8659
