# Supplementary material for: COVID-19 in Italy: Dataset of the Italian Civil Protection Department
Source: Data Brief. 2020 Apr 10;30:105526. doi: 10.1016/j.dib.2020.105526 (PMC7178485; doi:10.1016/j.dib.2020.105526)
Supplement: Supplementary file 2 [file mmc2.zip › COVID-19/dati-regioni/dpc-covid19-ita-regioni-20200303.csv]

data	stato	codice_regione	denominazione_regione	lat	long	ricoverati_con_sintomi	terapia_intensiva	totale_ospedalizzati	isolamento_domiciliare	totale_attualmente_positivi	nuovi_attualmente_positivi	dimessi_guariti	deceduti	totale_casi	tamponi
2020-03-03 18:00:00	ITA	13	Abruzzo	42.35122196	13.39843823	5	0	5	1	6	1	0	0	6	52
2020-03-03 18:00:00	ITA	17	Basilicata	40.63947052	15.80514834	0	0	0	1	1	1	0	0	1	42
2020-03-03 18:00:00	ITA	04	P.A. Bolzano	46.49933453	11.35662422	1	0	1	0	1	0	0	0	1	20
2020-03-03 18:00:00	ITA	18	Calabria	38.90597598	16.59440194	0	0	0	1	1	0	0	0	1	39
2020-03-03 18:00:00	ITA	15	Campania	40.83956555	14.25084984	11	0	11	19	30	13	0	0	30	405
2020-03-03 18:00:00	ITA	08	Emilia Romagna	44.49436681	11.3417208	187	24	211	187	398	74	4	18	420	2012
2020-03-03 18:00:00	ITA	06	Friuli Venezia Giulia	45.6494354	13.76813649	1	0	1	12	13	4	0	0	13	354
2020-03-03 18:00:00	ITA	12	Lazio	41.89277044	12.48366722	10	0	10	1	11	7	3	0	14	877
2020-03-03 18:00:00	ITA	07	Liguria	44.41149315	8.9326992	12	2	14	5	19	1	4	1	24	121
2020-03-03 18:00:00	ITA	03	Lombardia	45.46679409	9.190347404	698	167	865	461	1326	249	139	55	1520	9577
2020-03-03 18:00:00	ITA	11	Marche	43.61675973	13.5188753	27	13	40	19	59	25	0	2	61	200
2020-03-03 18:00:00	ITA	14	Molise	41.55774754	14.65916051	3	0	3	0	3	3	0	0	3	13
2020-03-03 18:00:00	ITA	01	Piemonte	45.0732745	7.680687483	13	3	16	40	56	5	0	0	56	458
2020-03-03 18:00:00	ITA	16	Puglia	41.12559576	16.86736689	2	0	2	4	6	2	0	0	6	298
2020-03-03 18:00:00	ITA	20	Sardegna	39.21531192	9.110616306	1	0	1	0	1	1	0	0	1	29
2020-03-03 18:00:00	ITA	19	Sicilia	38.11569725	13.3623567	2	0	2	3	5	0	2	0	7	307
2020-03-03 18:00:00	ITA	09	Toscana	43.76923077	11.25588885	10	0	10	8	18	6	1	0	19	697
2020-03-03 18:00:00	ITA	04	P.A. Trento	46.06893511	11.12123097	1	0	1	3	4	4	0	0	4	122
2020-03-03 18:00:00	ITA	10	Umbria	43.10675841	12.38824698	1	1	2	6	8	6	0	0	8	45
2020-03-03 18:00:00	ITA	02	Valle d'Aosta	45.73750286	7.320149366	0	0	0	0	0	0	0	0	0	12
2020-03-03 18:00:00	ITA	05	Veneto	45.43490485	12.33845213	49	19	68	229	297	26	7	3	307	10176
