# Supplementary material for: COVID-19 in Italy: Dataset of the Italian Civil Protection Department
Source: Data Brief. 2020 Apr 10;30:105526. doi: 10.1016/j.dib.2020.105526 (PMC7178485; doi:10.1016/j.dib.2020.105526)
Supplement: Supplementary file 2 [file mmc2.zip › COVID-19/dati-regioni/dpc-covid19-ita-regioni-20200304.csv]

data	stato	codice_regione	denominazione_regione	lat	long	ricoverati_con_sintomi	terapia_intensiva	totale_ospedalizzati	isolamento_domiciliare	totale_attualmente_positivi	nuovi_attualmente_positivi	dimessi_guariti	deceduti	totale_casi	tamponi
2020-03-04 17:00:00	ITA	13	Abruzzo	42.35122196	13.39843823	7	0	7	0	7	1	0	0	7	85
2020-03-04 17:00:00	ITA	17	Basilicata	40.63947052	15.80514834	0	0	0	1	1	0	0	0	1	48
2020-03-04 17:00:00	ITA	04	P.A. Bolzano	46.49933453	11.35662422	1	0	1	0	1	0	0	0	1	20
2020-03-04 17:00:00	ITA	18	Calabria	38.90597598	16.59440194	0	0	0	1	1	0	0	0	1	46
2020-03-04 17:00:00	ITA	15	Campania	40.83956555	14.25084984	11	0	11	20	31	1	0	0	31	429
2020-03-04 17:00:00	ITA	08	Emilia Romagna	44.49436681	11.3417208	256	26	282	234	516	118	6	22	544	2500
2020-03-04 17:00:00	ITA	06	Friuli Venezia Giulia	45.6494354	13.76813649	3	0	3	15	18	5	0	0	18	376
2020-03-04 17:00:00	ITA	12	Lazio	41.89277044	12.48366722	15	3	18	9	27	16	3	0	30	995
2020-03-04 17:00:00	ITA	07	Liguria	44.41149315	8.9326992	10	3	13	8	21	2	4	1	26	133
2020-03-04 17:00:00	ITA	03	Lombardia	45.46679409	9.190347404	877	209	1086	411	1497	171	250	73	1820	12138
2020-03-04 17:00:00	ITA	11	Marche	43.61675973	13.5188753	34	15	49	31	80	21	0	4	84	288
2020-03-04 17:00:00	ITA	14	Molise	41.55774754	14.65916051	3	0	3	0	3	0	0	0	3	19
2020-03-04 17:00:00	ITA	01	Piemonte	45.0732745	7.680687483	26	13	39	43	82	26	0	0	82	543
2020-03-04 17:00:00	ITA	16	Puglia	41.12559576	16.86736689	4	0	4	3	7	1	1	1	9	322
2020-03-04 17:00:00	ITA	20	Sardegna	39.21531192	9.110616306	1	0	1	1	2	1	0	0	2	42
2020-03-04 17:00:00	ITA	19	Sicilia	38.11569725	13.3623567	5	0	5	11	16	11	2	0	18	367
2020-03-04 17:00:00	ITA	09	Toscana	43.76923077	11.25588885	15	2	17	20	37	19	1	0	38	776
2020-03-04 17:00:00	ITA	04	P.A. Trento	46.06893511	11.12123097	1	0	1	4	5	1	0	0	5	122
2020-03-04 17:00:00	ITA	10	Umbria	43.10675841	12.38824698	1	1	2	7	9	1	0	0	9	58
2020-03-04 17:00:00	ITA	02	Valle d'Aosta	45.73750286	7.320149366	0	0	0	0	0	0	0	0	0	15
2020-03-04 17:00:00	ITA	05	Veneto	45.43490485	12.33845213	76	23	99	246	345	48	9	6	360	10515
