# Supplementary material for: COVID-19 in Italy: Dataset of the Italian Civil Protection Department
Source: Data Brief. 2020 Apr 10;30:105526. doi: 10.1016/j.dib.2020.105526 (PMC7178485; doi:10.1016/j.dib.2020.105526)
Supplement: Supplementary file 2 [file mmc2.zip › COVID-19/dati-regioni/dpc-covid19-ita-regioni-20200305.csv]

data	stato	codice_regione	denominazione_regione	lat	long	ricoverati_con_sintomi	terapia_intensiva	totale_ospedalizzati	isolamento_domiciliare	totale_attualmente_positivi	nuovi_attualmente_positivi	dimessi_guariti	deceduti	totale_casi	tamponi
2020-03-05 17:00:00	ITA	13	Abruzzo	42.35122196	13.39843823	8	0	8	0	8	1	0	0	8	96
2020-03-05 17:00:00	ITA	17	Basilicata	40.63947052	15.80514834	0	0	0	1	1	0	0	0	1	54
2020-03-05 17:00:00	ITA	04	P.A. Bolzano	46.49933453	11.35662422	1	0	1	0	1	0	0	0	1	20
2020-03-05 17:00:00	ITA	18	Calabria	38.90597598	16.59440194	1	0	1	1	2	1	0	0	2	53
2020-03-05 17:00:00	ITA	15	Campania	40.83956555	14.25084984	12	0	12	33	45	14	0	0	45	471
2020-03-05 17:00:00	ITA	08	Emilia Romagna	44.49436681	11.3417208	327	32	359	299	658	142	10	30	698	2884
2020-03-05 17:00:00	ITA	06	Friuli Venezia Giulia	45.6494354	13.76813649	4	0	4	17	21	3	0	0	21	397
2020-03-05 17:00:00	ITA	12	Lazio	41.89277044	12.48366722	20	7	27	14	41	14	3	0	44	1175
2020-03-05 17:00:00	ITA	07	Liguria	44.41149315	8.9326992	11	3	14	7	21	0	4	3	28	146
2020-03-05 17:00:00	ITA	03	Lombardia	45.46679409	9.190347404	1169	244	1413	364	1777	280	376	98	2251	12354
2020-03-05 17:00:00	ITA	11	Marche	43.61675973	13.5188753	57	19	76	44	120	40	0	4	124	413
2020-03-05 17:00:00	ITA	14	Molise	41.55774754	14.65916051	4	0	4	3	7	4	0	0	7	24
2020-03-05 17:00:00	ITA	01	Piemonte	45.0732745	7.680687483	43	17	60	46	106	24	0	2	108	543
2020-03-05 17:00:00	ITA	16	Puglia	41.12559576	16.86736689	5	1	6	6	12	5	1	1	14	359
2020-03-05 17:00:00	ITA	20	Sardegna	39.21531192	9.110616306	2	0	2	0	2	0	0	0	2	50
2020-03-05 17:00:00	ITA	19	Sicilia	38.11569725	13.3623567	5	0	5	11	16	0	2	0	18	367
2020-03-05 17:00:00	ITA	09	Toscana	43.76923077	11.25588885	26	3	29	31	60	23	1	0	61	776
2020-03-05 17:00:00	ITA	04	P.A. Trento	46.06893511	11.12123097	2	0	2	5	7	2	0	0	7	122
2020-03-05 17:00:00	ITA	10	Umbria	43.10675841	12.38824698	1	1	2	7	9	0	0	0	9	88
2020-03-05 17:00:00	ITA	02	Valle d'Aosta	45.73750286	7.320149366	0	0	0	2	2	2	0	0	2	21
2020-03-05 17:00:00	ITA	05	Veneto	45.43490485	12.33845213	92	24	116	264	380	35	17	10	407	11949
