# Supplementary material for: COVID-19 in Italy: Dataset of the Italian Civil Protection Department
Source: Data Brief. 2020 Apr 10;30:105526. doi: 10.1016/j.dib.2020.105526 (PMC7178485; doi:10.1016/j.dib.2020.105526)
Supplement: Supplementary file 2 [file mmc2.zip › COVID-19/dati-regioni/dpc-covid19-ita-regioni-20200306.csv]

data	stato	codice_regione	denominazione_regione	lat	long	ricoverati_con_sintomi	terapia_intensiva	totale_ospedalizzati	isolamento_domiciliare	totale_attualmente_positivi	nuovi_attualmente_positivi	dimessi_guariti	deceduti	totale_casi	tamponi
2020-03-06 17:00:00	ITA	13	Abruzzo	42.35122196	13.39843823	9	0	9	0	9	1	0	0	9	96
2020-03-06 17:00:00	ITA	17	Basilicata	40.63947052	15.80514834	1	0	1	2	3	2	0	0	3	63
2020-03-06 17:00:00	ITA	04	P.A. Bolzano	46.49933453	11.35662422	4	0	4	0	4	3	0	0	4	36
2020-03-06 17:00:00	ITA	18	Calabria	38.90597598	16.59440194	2	0	2	2	4	2	0	0	4	99
2020-03-06 17:00:00	ITA	15	Campania	40.83956555	14.25084984	12	0	12	45	57	12	0	0	57	471
2020-03-06 17:00:00	ITA	08	Emilia Romagna	44.49436681	11.3417208	397	53	450	366	816	158	17	37	870	3136
2020-03-06 17:00:00	ITA	06	Friuli Venezia Giulia	45.6494354	13.76813649	4	0	4	24	28	7	3	0	31	577
2020-03-06 17:00:00	ITA	12	Lazio	41.89277044	12.48366722	26	8	34	16	50	9	3	1	54	1373
2020-03-06 17:00:00	ITA	07	Liguria	44.41149315	8.9326992	12	5	17	7	24	3	5	3	32	229
2020-03-06 17:00:00	ITA	03	Lombardia	45.46679409	9.190347404	1622	309	1931	77	2008	231	469	135	2612	13556
2020-03-06 17:00:00	ITA	11	Marche	43.61675973	13.5188753	73	20	93	62	155	35	0	4	159	585
2020-03-06 17:00:00	ITA	14	Molise	41.55774754	14.65916051	3	2	5	7	12	5	0	0	12	104
2020-03-06 17:00:00	ITA	01	Piemonte	45.0732745	7.680687483	57	30	87	52	139	33	0	4	143	793
2020-03-06 17:00:00	ITA	16	Puglia	41.12559576	16.86736689	5	1	6	9	15	3	1	1	17	395
2020-03-06 17:00:00	ITA	20	Sardegna	39.21531192	9.110616306	2	0	2	3	5	3	0	0	5	99
2020-03-06 17:00:00	ITA	19	Sicilia	38.11569725	13.3623567	7	0	7	15	22	6	2	0	24	367
2020-03-06 17:00:00	ITA	09	Toscana	43.76923077	11.25588885	35	5	40	38	78	18	1	0	79	1097
2020-03-06 17:00:00	ITA	04	P.A. Trento	46.06893511	11.12123097	4	0	4	6	10	3	0	0	10	122
2020-03-06 17:00:00	ITA	10	Umbria	43.10675841	12.38824698	2	2	4	12	16	7	0	0	16	110
2020-03-06 17:00:00	ITA	02	Valle d'Aosta	45.73750286	7.320149366	0	0	0	7	7	5	0	0	7	28
2020-03-06 17:00:00	ITA	05	Veneto	45.43490485	12.33845213	117	27	144	310	454	74	22	12	488	13023
