# Supplementary material for: COVID-19 in Italy: Dataset of the Italian Civil Protection Department
Source: Data Brief. 2020 Apr 10;30:105526. doi: 10.1016/j.dib.2020.105526 (PMC7178485; doi:10.1016/j.dib.2020.105526)
Supplement: Supplementary file 2 [file mmc2.zip › COVID-19/dati-regioni/dpc-covid19-ita-regioni-20200307.csv]

data	stato	codice_regione	denominazione_regione	lat	long	ricoverati_con_sintomi	terapia_intensiva	totale_ospedalizzati	isolamento_domiciliare	totale_attualmente_positivi	nuovi_attualmente_positivi	dimessi_guariti	deceduti	totale_casi	tamponi
2020-03-07 18:00:00	ITA	13	Abruzzo	42.35122196	13.39843823	11	0	11	0	11	2	0	0	11	123
2020-03-07 18:00:00	ITA	17	Basilicata	40.63947052	15.80514834	1	0	1	2	3	0	0	0	3	75
2020-03-07 18:00:00	ITA	04	P.A. Bolzano	46.49933453	11.35662422	8	0	8	1	9	5	0	0	9	36
2020-03-07 18:00:00	ITA	18	Calabria	38.90597598	16.59440194	2	0	2	2	4	0	0	0	4	113
2020-03-07 18:00:00	ITA	15	Campania	40.83956555	14.25084984	16	0	16	45	61	4	0	0	61	612
2020-03-07 18:00:00	ITA	08	Emilia Romagna	44.49436681	11.3417208	464	64	528	409	937	121	25	48	1010	3604
2020-03-07 18:00:00	ITA	06	Friuli Venezia Giulia	45.6494354	13.76813649	7	1	8	31	39	11	3	0	42	577
2020-03-07 18:00:00	ITA	12	Lazio	41.89277044	12.48366722	43	8	51	21	72	22	3	1	76	1582
2020-03-07 18:00:00	ITA	07	Liguria	44.41149315	8.9326992	26	6	32	10	42	18	5	4	51	331
2020-03-07 18:00:00	ITA	03	Lombardia	45.46679409	9.190347404	1661	359	2020	722	2742	734	524	154	3420	15778
2020-03-07 18:00:00	ITA	11	Marche	43.61675973	13.5188753	94	36	130	71	201	46	0	6	207	816
2020-03-07 18:00:00	ITA	14	Molise	41.55774754	14.65916051	3	2	5	9	14	2	0	0	14	112
2020-03-07 18:00:00	ITA	01	Piemonte	45.0732745	7.680687483	110	38	148	54	202	63	0	5	207	1046
2020-03-07 18:00:00	ITA	16	Puglia	41.12559576	16.86736689	9	2	11	12	23	8	1	2	26	395
2020-03-07 18:00:00	ITA	20	Sardegna	39.21531192	9.110616306	2	0	2	3	5	0	0	0	5	99
2020-03-07 18:00:00	ITA	19	Sicilia	38.11569725	13.3623567	8	0	8	25	33	11	2	0	35	643
2020-03-07 18:00:00	ITA	09	Toscana	43.76923077	11.25588885	54	7	61	51	112	34	1	0	113	1331
2020-03-07 18:00:00	ITA	04	P.A. Trento	46.06893511	11.12123097	6	1	7	7	14	4	0	0	14	194
2020-03-07 18:00:00	ITA	10	Umbria	43.10675841	12.38824698	2	2	4	20	24	8	0	0	24	134
2020-03-07 18:00:00	ITA	02	Valle d'Aosta	45.73750286	7.320149366	1	0	1	7	8	1	0	0	8	32
2020-03-07 18:00:00	ITA	05	Veneto	45.43490485	12.33845213	123	41	164	341	505	51	25	13	543	14429
