# Supplementary material for: COVID-19 in Italy: Dataset of the Italian Civil Protection Department
Source: Data Brief. 2020 Apr 10;30:105526. doi: 10.1016/j.dib.2020.105526 (PMC7178485; doi:10.1016/j.dib.2020.105526)
Supplement: Supplementary file 2 [file mmc2.zip › COVID-19/dati-regioni/dpc-covid19-ita-regioni-20200308.csv]

data	stato	codice_regione	denominazione_regione	lat	long	ricoverati_con_sintomi	terapia_intensiva	totale_ospedalizzati	isolamento_domiciliare	totale_attualmente_positivi	nuovi_attualmente_positivi	dimessi_guariti	deceduti	totale_casi	tamponi
2020-03-08 18:00:00	ITA	13	Abruzzo	42.35122196	13.39843823	14	0	14	3	17	6	0	0	17	163
2020-03-08 18:00:00	ITA	17	Basilicata	40.63947052	15.80514834	2	0	2	2	4	1	0	0	4	123
2020-03-08 18:00:00	ITA	04	P.A. Bolzano	46.49933453	11.35662422	8	0	8	1	9	0	0	0	9	36
2020-03-08 18:00:00	ITA	18	Calabria	38.90597598	16.59440194	5	0	5	4	9	5	0	0	9	113
2020-03-08 18:00:00	ITA	15	Campania	40.83956555	14.25084984	30	7	37	63	100	39	1	0	101	980
2020-03-08 18:00:00	ITA	08	Emilia Romagna	44.49436681	11.3417208	542	75	617	480	1097	160	27	56	1180	4344
2020-03-08 18:00:00	ITA	06	Friuli Venezia Giulia	45.6494354	13.76813649	7	1	8	45	53	14	3	1	57	997
2020-03-08 18:00:00	ITA	12	Lazio	41.89277044	12.48366722	47	8	55	26	81	9	3	3	87	1929
2020-03-08 18:00:00	ITA	07	Liguria	44.41149315	8.9326992	39	11	50	17	67	25	5	6	78	401
2020-03-08 18:00:00	ITA	03	Lombardia	45.46679409	9.190347404	2217	399	2616	756	3372	630	550	267	4189	18534
2020-03-08 18:00:00	ITA	11	Marche	43.61675973	13.5188753	110	41	151	114	265	64	0	7	272	1025
2020-03-08 18:00:00	ITA	14	Molise	41.55774754	14.65916051	4	2	6	8	14	0	0	0	14	116
2020-03-08 18:00:00	ITA	01	Piemonte	45.0732745	7.680687483	245	45	290	65	355	153	0	5	360	1636
2020-03-08 18:00:00	ITA	16	Puglia	41.12559576	16.86736689	17	3	20	16	36	13	1	3	40	627
2020-03-08 18:00:00	ITA	20	Sardegna	39.21531192	9.110616306	5	0	5	6	11	6	0	0	11	149
2020-03-08 18:00:00	ITA	19	Sicilia	38.11569725	13.3623567	18	0	18	33	51	18	2	0	53	791
2020-03-08 18:00:00	ITA	09	Toscana	43.76923077	11.25588885	91	7	98	67	165	53	1	0	166	1618
2020-03-08 18:00:00	ITA	04	P.A. Trento	46.06893511	11.12123097	7	2	9	14	23	9	0	0	23	228
2020-03-08 18:00:00	ITA	10	Umbria	43.10675841	12.38824698	2	2	4	22	26	2	0	0	26	168
2020-03-08 18:00:00	ITA	02	Valle d'Aosta	45.73750286	7.320149366	1	0	1	8	9	1	0	0	9	41
2020-03-08 18:00:00	ITA	05	Veneto	45.43490485	12.33845213	146	47	193	430	623	118	29	18	670	15918
