# Supplementary material for: COVID-19 in Italy: Dataset of the Italian Civil Protection Department
Source: Data Brief. 2020 Apr 10;30:105526. doi: 10.1016/j.dib.2020.105526 (PMC7178485; doi:10.1016/j.dib.2020.105526)
Supplement: Supplementary file 2 [file mmc2.zip › COVID-19/dati-regioni/dpc-covid19-ita-regioni-20200309.csv]

data	stato	codice_regione	denominazione_regione	lat	long	ricoverati_con_sintomi	terapia_intensiva	totale_ospedalizzati	isolamento_domiciliare	totale_attualmente_positivi	nuovi_attualmente_positivi	dimessi_guariti	deceduti	totale_casi	tamponi
2020-03-09 18:00:00	ITA	13	Abruzzo	42.35122196	13.39843823	25	0	25	5	30	13	0	0	30	237
2020-03-09 18:00:00	ITA	17	Basilicata	40.63947052	15.80514834	2	0	2	3	5	1	0	0	5	135
2020-03-09 18:00:00	ITA	04	P.A. Bolzano	46.49933453	11.35662422	8	0	8	1	9	0	0	0	9	36
2020-03-09 18:00:00	ITA	18	Calabria	38.90597598	16.59440194	8	0	8	1	9	0	2	0	11	173
2020-03-09 18:00:00	ITA	15	Campania	40.83956555	14.25084984	42	8	50	69	119	19	1	0	120	980
2020-03-09 18:00:00	ITA	08	Emilia Romagna	44.49436681	11.3417208	576	90	666	620	1286	189	30	70	1386	4906
2020-03-09 18:00:00	ITA	06	Friuli Venezia Giulia	45.6494354	13.76813649	18	1	19	70	89	36	3	1	93	1344
2020-03-09 18:00:00	ITA	12	Lazio	41.89277044	12.48366722	55	8	63	31	94	13	3	5	102	1929
2020-03-09 18:00:00	ITA	07	Liguria	44.41149315	8.9326992	60	17	77	20	97	30	5	7	109	611
2020-03-09 18:00:00	ITA	03	Lombardia	45.46679409	9.190347404	2802	440	3242	1248	4490	1118	646	333	5469	20135
2020-03-09 18:00:00	ITA	11	Marche	43.61675973	13.5188753	136	47	183	130	313	48	0	10	323	1250
2020-03-09 18:00:00	ITA	14	Molise	41.55774754	14.65916051	4	2	6	8	14	0	0	0	14	212
2020-03-09 18:00:00	ITA	01	Piemonte	45.0732745	7.680687483	222	50	272	65	337	-18	0	13	350	1681
2020-03-09 18:00:00	ITA	16	Puglia	41.12559576	16.86736689	20	6	26	20	46	10	1	3	50	685
2020-03-09 18:00:00	ITA	20	Sardegna	39.21531192	9.110616306	8	0	8	11	19	8	0	0	19	185
2020-03-09 18:00:00	ITA	19	Sicilia	38.11569725	13.3623567	19	0	19	33	52	1	2	0	54	836
2020-03-09 18:00:00	ITA	09	Toscana	43.76923077	11.25588885	107	9	116	90	206	41	1	1	208	2018
2020-03-09 18:00:00	ITA	04	P.A. Trento	46.06893511	11.12123097	10	2	12	21	33	10	0	0	33	267
2020-03-09 18:00:00	ITA	10	Umbria	43.10675841	12.38824698	4	2	6	22	28	2	0	0	28	183
2020-03-09 18:00:00	ITA	02	Valle d'Aosta	45.73750286	7.320149366	4	0	4	11	15	6	0	0	15	67
2020-03-09 18:00:00	ITA	05	Veneto	45.43490485	12.33845213	186	51	237	457	694	71	30	20	744	15956
