# Supplementary material for: COVID-19 in Italy: Dataset of the Italian Civil Protection Department
Source: Data Brief. 2020 Apr 10;30:105526. doi: 10.1016/j.dib.2020.105526 (PMC7178485; doi:10.1016/j.dib.2020.105526)
Supplement: Supplementary file 2 [file mmc2.zip › COVID-19/dati-regioni/dpc-covid19-ita-regioni-20200310.csv]

data	stato	codice_regione	denominazione_regione	lat	long	ricoverati_con_sintomi	terapia_intensiva	totale_ospedalizzati	isolamento_domiciliare	totale_attualmente_positivi	nuovi_attualmente_positivi	dimessi_guariti	deceduti	totale_casi	tamponi
2020-03-10 18:00:00	ITA	13	Abruzzo	42.35122196	13.39843823	17	9	26	11	37	7	0	1	38	310
2020-03-10 18:00:00	ITA	17	Basilicata	40.63947052	15.80514834	2	0	2	5	7	2	0	0	7	148
2020-03-10 18:00:00	ITA	04	P.A. Bolzano	46.49933453	11.35662422	17	1	18	20	38	29	0	0	38	36
2020-03-10 18:00:00	ITA	18	Calabria	38.90597598	16.59440194	8	2	10	1	11	2	2	0	13	360
2020-03-10 18:00:00	ITA	15	Campania	40.83956555	14.25084984	33	8	41	85	126	7	1	0	127	1141
2020-03-10 18:00:00	ITA	08	Emilia Romagna	44.49436681	11.3417208	669	98	767	650	1417	131	31	85	1533	5494
2020-03-10 18:00:00	ITA	06	Friuli Venezia Giulia	45.6494354	13.76813649	27	6	33	77	110	21	3	3	116	1602
2020-03-10 18:00:00	ITA	12	Lazio	41.89277044	12.48366722	50	15	65	34	99	5	11	6	116	3591
2020-03-10 18:00:00	ITA	07	Liguria	44.41149315	8.9326992	57	29	86	42	128	31	5	8	141	694
2020-03-10 18:00:00	ITA	03	Lombardia	45.46679409	9.190347404	3319	466	3785	642	4427	-63	896	468	5791	21479
2020-03-10 18:00:00	ITA	11	Marche	43.61675973	13.5188753	152	54	206	175	381	68	0	13	394	1437
2020-03-10 18:00:00	ITA	14	Molise	41.55774754	14.65916051	3	3	6	9	15	1	0	0	15	225
2020-03-10 18:00:00	ITA	01	Piemonte	45.0732745	7.680687483	306	66	372	64	436	99	0	17	453	2374
2020-03-10 18:00:00	ITA	16	Puglia	41.12559576	16.86736689	28	6	34	21	55	9	1	3	59	747
2020-03-10 18:00:00	ITA	20	Sardegna	39.21531192	9.110616306	9	0	9	11	20	1	0	0	20	204
2020-03-10 18:00:00	ITA	19	Sicilia	38.11569725	13.3623567	17	2	19	41	60	8	2	0	62	955
2020-03-10 18:00:00	ITA	09	Toscana	43.76923077	11.25588885	91	40	131	129	260	54	3	1	264	2573
2020-03-10 18:00:00	ITA	04	P.A. Trento	46.06893511	11.12123097	19	3	22	28	50	17	2	0	52	399
2020-03-10 18:00:00	ITA	10	Umbria	43.10675841	12.38824698	8	2	10	27	37	9	0	0	37	260
2020-03-10 18:00:00	ITA	02	Valle d'Aosta	45.73750286	7.320149366	2	0	2	15	17	2	0	0	17	89
2020-03-10 18:00:00	ITA	05	Veneto	45.43490485	12.33845213	204	67	271	512	783	89	47	26	856	16643
