# Supplementary material for: COVID-19 in Italy: Dataset of the Italian Civil Protection Department
Source: Data Brief. 2020 Apr 10;30:105526. doi: 10.1016/j.dib.2020.105526 (PMC7178485; doi:10.1016/j.dib.2020.105526)
Supplement: Supplementary file 2 [file mmc2.zip › COVID-19/dati-regioni/dpc-covid19-ita-regioni-20200311.csv]

data	stato	codice_regione	denominazione_regione	lat	long	ricoverati_con_sintomi	terapia_intensiva	totale_ospedalizzati	isolamento_domiciliare	totale_attualmente_positivi	nuovi_attualmente_positivi	dimessi_guariti	deceduti	totale_casi	tamponi
2020-03-11 17:00:00	ITA	13	Abruzzo	42.35122196	13.39843823	17	9	26	11	37	0	0	1	38	310
2020-03-11 17:00:00	ITA	17	Basilicata	40.63947052	15.80514834	1	1	2	6	8	1	0	0	8	155
2020-03-11 17:00:00	ITA	04	P.A. Bolzano	46.49933453	11.35662422	8	4	12	63	75	37	0	0	75	75
2020-03-11 17:00:00	ITA	18	Calabria	38.90597598	16.59440194	10	2	12	5	17	6	2	0	19	405
2020-03-11 17:00:00	ITA	15	Campania	40.83956555	14.25084984	56	11	67	82	149	23	4	1	154	1375
2020-03-11 17:00:00	ITA	08	Emilia Romagna	44.49436681	11.3417208	745	104	849	739	1588	171	38	113	1739	6640
2020-03-11 17:00:00	ITA	06	Friuli Venezia Giulia	45.6494354	13.76813649	16	5	21	89	110	0	10	6	126	2073
2020-03-11 17:00:00	ITA	12	Lazio	41.89277044	12.48366722	67	18	85	40	125	26	19	6	150	3591
2020-03-11 17:00:00	ITA	07	Liguria	44.41149315	8.9326992	74	34	108	73	181	53	5	8	194	1025
2020-03-11 17:00:00	ITA	03	Lombardia	45.46679409	9.190347404	3852	560	4412	1351	5763	1336	900	617	7280	25629
2020-03-11 17:00:00	ITA	11	Marche	43.61675973	13.5188753	212	66	278	183	461	80	0	18	479	1656
2020-03-11 17:00:00	ITA	14	Molise	41.55774754	14.65916051	4	3	7	9	16	1	0	0	16	233
2020-03-11 17:00:00	ITA	01	Piemonte	45.0732745	7.680687483	319	75	394	86	480	44	0	21	501	2431
2020-03-11 17:00:00	ITA	16	Puglia	41.12559576	16.86736689	38	4	42	29	71	16	1	5	77	909
2020-03-11 17:00:00	ITA	20	Sardegna	39.21531192	9.110616306	10	0	10	27	37	17	0	0	37	283
2020-03-11 17:00:00	ITA	19	Sicilia	38.11569725	13.3623567	23	1	24	57	81	21	2	0	83	1194
2020-03-11 17:00:00	ITA	09	Toscana	43.76923077	11.25588885	87	54	141	173	314	54	5	1	320	2804
2020-03-11 17:00:00	ITA	04	P.A. Trento	46.06893511	11.12123097	28	4	32	42	74	24	3	0	77	527
2020-03-11 17:00:00	ITA	10	Umbria	43.10675841	12.38824698	7	5	12	32	44	7	2	0	46	340
2020-03-11 17:00:00	ITA	02	Valle d'Aosta	45.73750286	7.320149366	2	0	2	17	19	2	0	1	20	99
2020-03-11 17:00:00	ITA	05	Veneto	45.43490485	12.33845213	262	68	330	610	940	157	54	29	1023	21400
