# Supplementary material for: COVID-19 in Italy: Dataset of the Italian Civil Protection Department
Source: Data Brief. 2020 Apr 10;30:105526. doi: 10.1016/j.dib.2020.105526 (PMC7178485; doi:10.1016/j.dib.2020.105526)
Supplement: Supplementary file 2 [file mmc2.zip › COVID-19/dati-regioni/dpc-covid19-ita-regioni-20200312.csv]

data	stato	codice_regione	denominazione_regione	lat	long	ricoverati_con_sintomi	terapia_intensiva	totale_ospedalizzati	isolamento_domiciliare	totale_attualmente_positivi	nuovi_attualmente_positivi	dimessi_guariti	deceduti	totale_casi	tamponi
2020-03-12 17:00:00	ITA	13	Abruzzo	42.35122196	13.39843823	47	12	59	19	78	41	4	2	84	867
2020-03-12 17:00:00	ITA	17	Basilicata	40.63947052	15.80514834	1	1	2	6	8	0	0	0	8	155
2020-03-12 17:00:00	ITA	04	P.A. Bolzano	46.49933453	11.35662422	21	4	25	78	103	28	0	1	104	607
2020-03-12 17:00:00	ITA	18	Calabria	38.90597598	16.59440194	14	2	16	16	32	15	1	0	33	483
2020-03-12 17:00:00	ITA	15	Campania	40.83956555	14.25084984	56	11	67	107	174	25	4	1	179	1551
2020-03-12 17:00:00	ITA	08	Emilia Romagna	44.49436681	11.3417208	814	112	926	832	1758	170	43	146	1947	7600
2020-03-12 17:00:00	ITA	06	Friuli Venezia Giulia	45.6494354	13.76813649	23	10	33	115	148	38	11	8	167	2604
2020-03-12 17:00:00	ITA	12	Lazio	41.89277044	12.48366722	85	20	105	67	172	47	19	9	200	5592
2020-03-12 17:00:00	ITA	07	Liguria	44.41149315	8.9326992	100	36	136	107	243	62	20	11	274	1174
2020-03-12 17:00:00	ITA	03	Lombardia	45.46679409	9.190347404	4247	605	4852	2044	6896	1133	1085	744	8725	29534
2020-03-12 17:00:00	ITA	11	Marche	43.61675973	13.5188753	254	76	330	240	570	109	0	22	592	1907
2020-03-12 17:00:00	ITA	14	Molise	41.55774754	14.65916051	4	3	7	9	16	0	0	0	16	238
2020-03-12 17:00:00	ITA	01	Piemonte	45.0732745	7.680687483	368	97	465	89	554	74	0	26	580	2879
2020-03-12 17:00:00	ITA	16	Puglia	41.12559576	16.86736689	58	2	60	38	98	27	1	5	104	1269
2020-03-12 17:00:00	ITA	20	Sardegna	39.21531192	9.110616306	12	0	12	27	39	2	0	0	39	302
2020-03-12 17:00:00	ITA	19	Sicilia	38.11569725	13.3623567	28	5	33	78	111	30	2	2	115	1477
2020-03-12 17:00:00	ITA	09	Toscana	43.76923077	11.25588885	100	59	159	193	352	38	7	5	364	3165
2020-03-12 17:00:00	ITA	04	P.A. Trento	46.06893511	11.12123097	43	5	48	54	102	28	4	1	107	593
2020-03-12 17:00:00	ITA	10	Umbria	43.10675841	12.38824698	8	8	16	46	62	18	2	0	64	458
2020-03-12 17:00:00	ITA	02	Valle d'Aosta	45.73750286	7.320149366	7	0	7	19	26	7	0	1	27	118
2020-03-12 17:00:00	ITA	05	Veneto	45.43490485	12.33845213	360	85	445	852	1297	357	55	32	1384	23438
