# Supplementary material for: COVID-19 in Italy: Dataset of the Italian Civil Protection Department
Source: Data Brief. 2020 Apr 10;30:105526. doi: 10.1016/j.dib.2020.105526 (PMC7178485; doi:10.1016/j.dib.2020.105526)
Supplement: Supplementary file 2 [file mmc2.zip › COVID-19/dati-regioni/dpc-covid19-ita-regioni-20200313.csv]

data	stato	codice_regione	denominazione_regione	lat	long	ricoverati_con_sintomi	terapia_intensiva	totale_ospedalizzati	isolamento_domiciliare	totale_attualmente_positivi	nuovi_attualmente_positivi	dimessi_guariti	deceduti	totale_casi	tamponi
2020-03-13 17:00:00	ITA	13	Abruzzo	42.35122196	13.39843823	42	14	56	27	83	5	4	2	89	958
2020-03-13 17:00:00	ITA	17	Basilicata	40.63947052	15.80514834	1	1	2	8	10	2	0	0	10	155
2020-03-13 17:00:00	ITA	04	P.A. Bolzano	46.49933453	11.35662422	20	5	25	98	123	20	0	2	125	811
2020-03-13 17:00:00	ITA	18	Calabria	38.90597598	16.59440194	18	3	21	16	37	5	1	0	38	504
2020-03-13 17:00:00	ITA	15	Campania	40.83956555	14.25084984	60	19	79	134	213	39	5	2	220	1671
2020-03-13 17:00:00	ITA	08	Emilia Romagna	44.49436681	11.3417208	942	128	1070	941	2011	253	51	201	2263	8787
2020-03-13 17:00:00	ITA	06	Friuli Venezia Giulia	45.6494354	13.76813649	59	8	67	169	236	88	11	10	257	3149
2020-03-13 17:00:00	ITA	12	Lazio	41.89277044	12.48366722	122	24	146	96	242	70	24	11	277	6491
2020-03-13 17:00:00	ITA	07	Liguria	44.41149315	8.9326992	128	44	172	132	304	61	24	17	345	1442
2020-03-13 17:00:00	ITA	03	Lombardia	45.46679409	9.190347404	4435	650	5085	2647	7732	836	1198	890	9820	32700
2020-03-13 17:00:00	ITA	11	Marche	43.61675973	13.5188753	337	85	422	276	698	128	0	27	725	2218
2020-03-13 17:00:00	ITA	14	Molise	41.55774754	14.65916051	5	3	8	9	17	1	0	0	17	243
2020-03-13 17:00:00	ITA	01	Piemonte	45.0732745	7.680687483	556	135	691	103	794	240	0	46	840	3105
2020-03-13 17:00:00	ITA	16	Puglia	41.12559576	16.86736689	77	2	79	42	121	23	3	5	129	1449
2020-03-13 17:00:00	ITA	20	Sardegna	39.21531192	9.110616306	12	0	12	31	43	4	0	0	43	504
2020-03-13 17:00:00	ITA	19	Sicilia	38.11569725	13.3623567	37	7	44	82	126	15	2	2	130	1950
2020-03-13 17:00:00	ITA	09	Toscana	43.76923077	11.25588885	134	77	211	244	455	103	10	5	470	4049
2020-03-13 17:00:00	ITA	04	P.A. Trento	46.06893511	11.12123097	58	6	64	93	157	55	4	2	163	846
2020-03-13 17:00:00	ITA	10	Umbria	43.10675841	12.38824698	11	10	21	52	73	11	2	1	76	576
2020-03-13 17:00:00	ITA	02	Valle d'Aosta	45.73750286	7.320149366	6	0	6	21	27	1	0	1	28	189
2020-03-13 17:00:00	ITA	05	Veneto	45.43490485	12.33845213	366	107	473	980	1453	156	100	42	1595	25691
