# Supplementary material for: COVID-19 in Italy: Dataset of the Italian Civil Protection Department
Source: Data Brief. 2020 Apr 10;30:105526. doi: 10.1016/j.dib.2020.105526 (PMC7178485; doi:10.1016/j.dib.2020.105526)
Supplement: Supplementary file 2 [file mmc2.zip › COVID-19/dati-regioni/dpc-covid19-ita-regioni-20200314.csv]

data	stato	codice_regione	denominazione_regione	lat	long	ricoverati_con_sintomi	terapia_intensiva	totale_ospedalizzati	isolamento_domiciliare	totale_attualmente_positivi	nuovi_attualmente_positivi	dimessi_guariti	deceduti	totale_casi	tamponi
2020-03-14 17:00:00	ITA	13	Abruzzo	42.35122196	13.39843823	51	14	65	41	106	23	4	2	112	1232
2020-03-14 17:00:00	ITA	17	Basilicata	40.63947052	15.80514834	0	2	2	8	10	0	0	0	10	155
2020-03-14 17:00:00	ITA	04	P.A. Bolzano	46.49933453	11.35662422	26	7	33	137	170	47	0	3	173	1135
2020-03-14 17:00:00	ITA	18	Calabria	38.90597598	16.59440194	22	4	26	33	59	22	1	0	60	711
2020-03-14 17:00:00	ITA	15	Campania	40.83956555	14.25084984	72	17	89	154	243	30	23	6	272	1936
2020-03-14 17:00:00	ITA	08	Emilia Romagna	44.49436681	11.3417208	1076	152	1228	1121	2349	338	54	241	2644	10043
2020-03-14 17:00:00	ITA	06	Friuli Venezia Giulia	45.6494354	13.76813649	67	11	78	193	271	35	17	13	301	3376
2020-03-14 17:00:00	ITA	12	Lazio	41.89277044	12.48366722	181	25	206	114	320	78	24	13	357	7335
2020-03-14 17:00:00	ITA	07	Liguria	44.41149315	8.9326992	213	62	275	109	384	80	52	27	463	1750
2020-03-14 17:00:00	ITA	03	Lombardia	45.46679409	9.190347404	4898	732	5630	3429	9059	1327	1660	966	11685	37138
2020-03-14 17:00:00	ITA	11	Marche	43.61675973	13.5188753	449	93	542	321	863	165	0	36	899	2561
2020-03-14 17:00:00	ITA	14	Molise	41.55774754	14.65916051	5	3	8	9	17	0	0	0	17	247
2020-03-14 17:00:00	ITA	01	Piemonte	45.0732745	7.680687483	538	150	688	126	814	20	0	59	873	3680
2020-03-14 17:00:00	ITA	16	Puglia	41.12559576	16.86736689	91	6	97	59	156	35	2	8	166	1681
2020-03-14 17:00:00	ITA	20	Sardegna	39.21531192	9.110616306	14	0	14	33	47	4	0	0	47	530
2020-03-14 17:00:00	ITA	19	Sicilia	38.11569725	13.3623567	42	11	53	97	150	24	4	2	156	2100
2020-03-14 17:00:00	ITA	09	Toscana	43.76923077	11.25588885	160	87	247	367	614	159	10	6	630	4595
2020-03-14 17:00:00	ITA	04	P.A. Trento	46.06893511	11.12123097	68	12	80	119	199	42	5	2	206	1006
2020-03-14 17:00:00	ITA	10	Umbria	43.10675841	12.38824698	21	11	32	71	103	30	3	1	107	748
2020-03-14 17:00:00	ITA	02	Valle d'Aosta	45.73750286	7.320149366	12	0	12	29	41	14	0	1	42	231
2020-03-14 17:00:00	ITA	05	Veneto	45.43490485	12.33845213	366	119	485	1290	1775	322	107	55	1937	26980
