# Supplementary material for: COVID-19 in Italy: Dataset of the Italian Civil Protection Department
Source: Data Brief. 2020 Apr 10;30:105526. doi: 10.1016/j.dib.2020.105526 (PMC7178485; doi:10.1016/j.dib.2020.105526)
Supplement: Supplementary file 2 [file mmc2.zip › COVID-19/dati-regioni/dpc-covid19-ita-regioni-20200315.csv]

data	stato	codice_regione	denominazione_regione	lat	long	ricoverati_con_sintomi	terapia_intensiva	totale_ospedalizzati	isolamento_domiciliare	totale_attualmente_positivi	nuovi_attualmente_positivi	dimessi_guariti	deceduti	totale_casi	tamponi
2020-03-15 17:00:00	ITA	13	Abruzzo	42.35122196	13.39843823	72	28	100	28	128	22	6	3	137	1419
2020-03-15 17:00:00	ITA	17	Basilicata	40.63947052	15.80514834	0	2	2	9	11	1	0	0	11	208
2020-03-15 17:00:00	ITA	04	P.A. Bolzano	46.49933453	11.35662422	50	4	54	145	199	29	0	5	204	1497
2020-03-15 17:00:00	ITA	18	Calabria	38.90597598	16.59440194	32	6	38	28	66	7	1	1	68	884
2020-03-15 17:00:00	ITA	15	Campania	40.83956555	14.25084984	73	22	95	201	296	53	28	9	333	2213
2020-03-15 17:00:00	ITA	08	Emilia Romagna	44.49436681	11.3417208	1215	169	1384	1357	2741	392	68	284	3093	12054
2020-03-15 17:00:00	ITA	06	Friuli Venezia Giulia	45.6494354	13.76813649	98	12	110	206	316	45	17	14	347	3407
2020-03-15 17:00:00	ITA	12	Lazio	41.89277044	12.48366722	223	31	254	142	396	76	24	16	436	8345
2020-03-15 17:00:00	ITA	07	Liguria	44.41149315	8.9326992	253	66	319	174	493	109	33	33	559	1973
2020-03-15 17:00:00	ITA	03	Lombardia	45.46679409	9.190347404	5500	767	6267	3776	10043	984	2011	1218	13272	40369
2020-03-15 17:00:00	ITA	11	Marche	43.61675973	13.5188753	521	98	619	468	1087	224	0	46	1133	2946
2020-03-15 17:00:00	ITA	14	Molise	41.55774754	14.65916051	3	4	7	10	17	0	0	0	17	248
2020-03-15 17:00:00	ITA	01	Piemonte	45.0732745	7.680687483	726	171	897	133	1030	216	0	81	1111	4375
2020-03-15 17:00:00	ITA	16	Puglia	41.12559576	16.86736689	116	6	122	90	212	56	2	16	230	2017
2020-03-15 17:00:00	ITA	20	Sardegna	39.21531192	9.110616306	16	0	16	59	75	28	0	2	77	613
2020-03-15 17:00:00	ITA	19	Sicilia	38.11569725	13.3623567	56	15	71	108	179	29	7	2	188	2452
2020-03-15 17:00:00	ITA	09	Toscana	43.76923077	11.25588885	175	107	282	481	763	149	10	8	781	5132
2020-03-15 17:00:00	ITA	04	P.A. Trento	46.06893511	11.12123097	73	19	92	275	367	168	5	6	378	1006
2020-03-15 17:00:00	ITA	10	Umbria	43.10675841	12.38824698	25	13	38	101	139	36	3	1	143	965
2020-03-15 17:00:00	ITA	02	Valle d'Aosta	45.73750286	7.320149366	10	3	13	43	56	15	0	1	57	230
2020-03-15 17:00:00	ITA	05	Veneto	45.43490485	12.33845213	426	129	555	1434	1989	214	120	63	2172	32546
