# Supplementary material for: COVID-19 in Italy: Dataset of the Italian Civil Protection Department
Source: Data Brief. 2020 Apr 10;30:105526. doi: 10.1016/j.dib.2020.105526 (PMC7178485; doi:10.1016/j.dib.2020.105526)
Supplement: Supplementary file 2 [file mmc2.zip › COVID-19/dati-regioni/dpc-covid19-ita-regioni-20200316.csv]

data	stato	codice_regione	denominazione_regione	lat	long	ricoverati_con_sintomi	terapia_intensiva	totale_ospedalizzati	isolamento_domiciliare	totale_attualmente_positivi	nuovi_attualmente_positivi	dimessi_guariti	deceduti	totale_casi	tamponi
2020-03-16 17:00:00	ITA	13	Abruzzo	42.35122196	13.39843823	71	37	108	57	165	37	7	4	176	1533
2020-03-16 17:00:00	ITA	17	Basilicata	40.63947052	15.80514834	1	2	3	9	12	1	0	0	12	230
2020-03-16 17:00:00	ITA	04	P.A. Bolzano	46.49933453	11.35662422	53	11	64	171	235	36	0	6	241	1740
2020-03-16 17:00:00	ITA	18	Calabria	38.90597598	16.59440194	36	7	43	44	87	21	1	1	89	1030
2020-03-16 17:00:00	ITA	15	Campania	40.83956555	14.25084984	103	22	125	238	363	67	28	9	400	2517
2020-03-16 17:00:00	ITA	08	Emilia Romagna	44.49436681	11.3417208	1362	197	1559	1529	3088	347	88	346	3522	13096
2020-03-16 17:00:00	ITA	06	Friuli Venezia Giulia	45.6494354	13.76813649	96	19	115	231	346	30	18	22	386	4851
2020-03-16 17:00:00	ITA	12	Lazio	41.89277044	12.48366722	267	31	298	174	472	76	32	19	523	9330
2020-03-16 17:00:00	ITA	07	Liguria	44.41149315	8.9326992	255	73	328	247	575	82	42	50	667	2189
2020-03-16 17:00:00	ITA	03	Lombardia	45.46679409	9.190347404	6171	823	6994	3867	10861	818	2368	1420	14649	43565
2020-03-16 17:00:00	ITA	11	Marche	43.61675973	13.5188753	528	110	638	547	1185	98	0	57	1242	3225
2020-03-16 17:00:00	ITA	14	Molise	41.55774754	14.65916051	3	5	8	7	15	-2	5	1	21	253
2020-03-16 17:00:00	ITA	01	Piemonte	45.0732745	7.680687483	1045	186	1231	174	1405	375	0	111	1516	5588
2020-03-16 17:00:00	ITA	16	Puglia	41.12559576	16.86736689	116	6	122	90	212	0	2	16	230	2017
2020-03-16 17:00:00	ITA	20	Sardegna	39.21531192	9.110616306	39	0	39	66	105	30	0	2	107	797
2020-03-16 17:00:00	ITA	19	Sicilia	38.11569725	13.3623567	75	20	95	108	203	24	8	2	213	2653
2020-03-16 17:00:00	ITA	09	Toscana	43.76923077	11.25588885	175	107	282	559	841	78	11	14	866	5910
2020-03-16 17:00:00	ITA	04	P.A. Trento	46.06893511	11.12123097	73	19	92	275	367	0	5	6	378	1006
2020-03-16 17:00:00	ITA	10	Umbria	43.10675841	12.38824698	30	15	45	114	159	20	4	1	164	1093
2020-03-16 17:00:00	ITA	02	Valle d'Aosta	45.73750286	7.320149366	28	5	33	70	103	47	0	2	105	287
2020-03-16 17:00:00	ITA	05	Veneto	45.43490485	12.33845213	498	156	654	1620	2274	285	130	69	2473	35052
