# Supplementary material for: COVID-19 in Italy: Dataset of the Italian Civil Protection Department
Source: Data Brief. 2020 Apr 10;30:105526. doi: 10.1016/j.dib.2020.105526 (PMC7178485; doi:10.1016/j.dib.2020.105526)
Supplement: Supplementary file 2 [file mmc2.zip › COVID-19/dati-regioni/dpc-covid19-ita-regioni-20200317.csv]

data	stato	codice_regione	denominazione_regione	lat	long	ricoverati_con_sintomi	terapia_intensiva	totale_ospedalizzati	isolamento_domiciliare	totale_attualmente_positivi	nuovi_attualmente_positivi	dimessi_guariti	deceduti	totale_casi	tamponi
2020-03-17 17:00:00	ITA	13	Abruzzo	42.35122196	13.39843823	94	32	126	90	216	51	7	6	229	1688
2020-03-17 17:00:00	ITA	17	Basilicata	40.63947052	15.80514834	5	2	7	13	20	8	0	0	20	262
2020-03-17 17:00:00	ITA	04	P.A. Bolzano	46.49933453	11.35662422	71	11	82	200	282	47	1	8	291	2149
2020-03-17 17:00:00	ITA	18	Calabria	38.90597598	16.59440194	45	10	55	57	112	25	1	1	114	1293
2020-03-17 17:00:00	ITA	15	Campania	40.83956555	14.25084984	127	24	151	272	423	60	28	9	460	2685
2020-03-17 17:00:00	ITA	08	Emilia Romagna	44.49436681	11.3417208	1566	223	1789	1615	3404	316	134	393	3931	14510
2020-03-17 17:00:00	ITA	06	Friuli Venezia Giulia	45.6494354	13.76813649	104	21	125	222	347	1	17	30	394	4958
2020-03-17 17:00:00	ITA	12	Lazio	41.89277044	12.48366722	314	44	358	192	550	78	34	23	607	9436
2020-03-17 17:00:00	ITA	07	Liguria	44.41149315	8.9326992	299	85	384	277	661	86	57	60	778	2509
2020-03-17 17:00:00	ITA	03	Lombardia	45.46679409	9.190347404	6953	879	7832	4263	12095	1234	2485	1640	16220	46449
2020-03-17 17:00:00	ITA	11	Marche	43.61675973	13.5188753	599	109	708	594	1302	117	0	69	1371	3225
2020-03-17 17:00:00	ITA	14	Molise	41.55774754	14.65916051	7	5	12	7	19	4	5	1	25	301
2020-03-17 17:00:00	ITA	01	Piemonte	45.0732745	7.680687483	1378	206	1584	180	1764	359	0	133	1897	6543
2020-03-17 17:00:00	ITA	16	Puglia	41.12559576	16.86736689	155	14	169	151	320	108	2	18	340	3077
2020-03-17 17:00:00	ITA	20	Sardegna	39.21531192	9.110616306	36	4	40	75	115	10	0	2	117	1003
2020-03-17 17:00:00	ITA	19	Sicilia	38.11569725	13.3623567	86	28	114	112	226	23	8	3	237	2916
2020-03-17 17:00:00	ITA	09	Toscana	43.76923077	11.25588885	329	143	472	552	1024	183	12	17	1053	6727
2020-03-17 17:00:00	ITA	04	P.A. Trento	46.06893511	11.12123097	107	22	129	239	368	1	10	7	385	1727
2020-03-17 17:00:00	ITA	10	Umbria	43.10675841	12.38824698	36	21	57	135	192	33	4	1	197	1323
2020-03-17 17:00:00	ITA	02	Valle d'Aosta	45.73750286	7.320149366	35	6	41	93	134	31	0	2	136	398
2020-03-17 17:00:00	ITA	05	Veneto	45.43490485	12.33845213	548	171	719	1769	2488	214	136	80	2704	35478
