# Supplementary material for: COVID-19 in Italy: Dataset of the Italian Civil Protection Department
Source: Data Brief. 2020 Apr 10;30:105526. doi: 10.1016/j.dib.2020.105526 (PMC7178485; doi:10.1016/j.dib.2020.105526)
Supplement: Supplementary file 2 [file mmc2.zip › COVID-19/dati-regioni/dpc-covid19-ita-regioni-20200318.csv]

data	stato	codice_regione	denominazione_regione	lat	long	ricoverati_con_sintomi	terapia_intensiva	totale_ospedalizzati	isolamento_domiciliare	totale_attualmente_positivi	nuovi_attualmente_positivi	dimessi_guariti	deceduti	totale_casi	tamponi
2020-03-18 17:00:00	ITA	13	Abruzzo	42.35122196	13.39843823	99	41	140	109	249	33	7	7	263	2054
2020-03-18 17:00:00	ITA	17	Basilicata	40.63947052	15.80514834	9	2	11	16	27	7	0	0	27	262
2020-03-18 17:00:00	ITA	04	P.A. Bolzano	46.49933453	11.35662422	79	18	97	269	366	84	1	9	376	2844
2020-03-18 17:00:00	ITA	18	Calabria	38.90597598	16.59440194	45	11	56	70	126	14	2	1	129	1668
2020-03-18 17:00:00	ITA	15	Campania	40.83956555	14.25084984	127	24	151	272	423	0	28	9	460	2685
2020-03-18 17:00:00	ITA	08	Emilia Romagna	44.49436681	11.3417208	1784	247	2031	1884	3915	511	152	458	4525	15461
2020-03-18 17:00:00	ITA	06	Friuli Venezia Giulia	45.6494354	13.76813649	128	27	155	261	416	69	15	31	462	4958
2020-03-18 17:00:00	ITA	12	Lazio	41.89277044	12.48366722	374	44	418	232	650	100	42	32	724	11145
2020-03-18 17:00:00	ITA	07	Liguria	44.41149315	8.9326992	401	100	501	243	744	83	70	73	887	2912
2020-03-18 17:00:00	ITA	03	Lombardia	45.46679409	9.190347404	7285	924	8209	4057	12266	171	3488	1959	17713	48983
2020-03-18 17:00:00	ITA	11	Marche	43.61675973	13.5188753	638	119	757	719	1476	174	0	92	1568	4109
2020-03-18 17:00:00	ITA	14	Molise	41.55774754	14.65916051	7	6	13	8	21	2	6	1	28	361
2020-03-18 17:00:00	ITA	01	Piemonte	45.0732745	7.680687483	1780	227	2007	180	2187	423	0	154	2341	7516
2020-03-18 17:00:00	ITA	16	Puglia	41.12559576	16.86736689	156	30	186	176	362	42	2	19	383	3433
2020-03-18 17:00:00	ITA	20	Sardegna	39.21531192	9.110616306	42	7	49	83	132	17	0	2	134	1135
2020-03-18 17:00:00	ITA	19	Sicilia	38.11569725	13.3623567	100	29	129	138	267	41	12	3	282	3294
2020-03-18 17:00:00	ITA	09	Toscana	43.76923077	11.25588885	427	160	587	704	1291	267	17	22	1330	7606
2020-03-18 17:00:00	ITA	04	P.A. Trento	46.06893511	11.12123097	141	22	163	273	436	68	12	7	455	2187
2020-03-18 17:00:00	ITA	10	Umbria	43.10675841	12.38824698	54	21	75	166	241	49	4	2	247	1601
2020-03-18 17:00:00	ITA	02	Valle d'Aosta	45.73750286	7.320149366	41	3	44	118	162	28	0	3	165	486
2020-03-18 17:00:00	ITA	05	Veneto	45.43490485	12.33845213	646	195	841	2112	2953	465	167	94	3214	40841
