# Supplementary material for: COVID-19 in Italy: Dataset of the Italian Civil Protection Department
Source: Data Brief. 2020 Apr 10;30:105526. doi: 10.1016/j.dib.2020.105526 (PMC7178485; doi:10.1016/j.dib.2020.105526)
Supplement: Supplementary file 2 [file mmc2.zip › COVID-19/dati-regioni/dpc-covid19-ita-regioni.csv]

data	stato	codice_regione	denominazione_regione	lat	long	ricoverati_con_sintomi	terapia_intensiva	totale_ospedalizzati	isolamento_domiciliare	totale_attualmente_positivi	nuovi_attualmente_positivi	dimessi_guariti	deceduti	totale_casi	tamponi
2020-02-24 18:00:00	ITA	13	Abruzzo	42.35122196	13.39843823	0	0	0	0	0	0	0	0	0	5
2020-02-24 18:00:00	ITA	17	Basilicata	40.63947052	15.80514834	0	0	0	0	0	0	0	0	0	0
2020-02-24 18:00:00	ITA	04	P.A. Bolzano	46.49933453	11.35662422	0	0	0	0	0	0	0	0	0	1
2020-02-24 18:00:00	ITA	18	Calabria	38.90597598	16.59440194	0	0	0	0	0	0	0	0	0	1
2020-02-24 18:00:00	ITA	15	Campania	40.83956555	14.25084984	0	0	0	0	0	0	0	0	0	10
2020-02-24 18:00:00	ITA	08	Emilia Romagna	44.49436681	11.3417208	10	2	12	6	18	18	0	0	18	148
2020-02-24 18:00:00	ITA	06	Friuli Venezia Giulia	45.6494354	13.76813649	0	0	0	0	0	0	0	0	0	58
2020-02-24 18:00:00	ITA	12	Lazio	41.89277044	12.48366722	1	1	2	0	2	2	1	0	3	124
2020-02-24 18:00:00	ITA	07	Liguria	44.41149315	8.9326992	0	0	0	0	0	0	0	0	0	1
2020-02-24 18:00:00	ITA	03	Lombardia	45.46679409	9.190347404	76	19	95	71	166	166	0	6	172	1463
2020-02-24 18:00:00	ITA	11	Marche	43.61675973	13.5188753	0	0	0	0	0	0	0	0	0	16
2020-02-24 18:00:00	ITA	14	Molise	41.55774754	14.65916051	0	0	0	0	0	0	0	0	0	0
2020-02-24 18:00:00	ITA	01	Piemonte	45.0732745	7.680687483	2	0	2	1	3	3	0	0	3	141
2020-02-24 18:00:00	ITA	16	Puglia	41.12559576	16.86736689	0	0	0	0	0	0	0	0	0	0
2020-02-24 18:00:00	ITA	20	Sardegna	39.21531192	9.110616306	0	0	0	0	0	0	0	0	0	1
2020-02-24 18:00:00	ITA	19	Sicilia	38.11569725	13.3623567	0	0	0	0	0	0	0	0	0	5
2020-02-24 18:00:00	ITA	09	Toscana	43.76923077	11.25588885	0	0	0	0	0	0	0	0	0	140
2020-02-24 18:00:00	ITA	04	P.A. Trento	46.06893511	11.12123097	0	0	0	0	0	0	0	0	0	3
2020-02-24 18:00:00	ITA	10	Umbria	43.10675841	12.38824698	0	0	0	0	0	0	0	0	0	0
2020-02-24 18:00:00	ITA	02	Valle d'Aosta	45.73750286	7.320149366	0	0	0	0	0	0	0	0	0	7
2020-02-24 18:00:00	ITA	05	Veneto	45.43490485	12.33845213	12	4	16	16	32	32	0	1	33	2200
2020-02-25 18:00:00	ITA	13	Abruzzo	42.35122196	13.39843823	0	0	0	0	0	0	0	0	0	5
2020-02-25 18:00:00	ITA	17	Basilicata	40.63947052	15.80514834	0	0	0	0	0	0	0	0	0	0
2020-02-25 18:00:00	ITA	04	P.A. Bolzano	46.49933453	11.35662422	1	0	1	0	1	1	0	0	1	1
2020-02-25 18:00:00	ITA	18	Calabria	38.90597598	16.59440194	0	0	0	0	0	0	0	0	0	2
2020-02-25 18:00:00	ITA	15	Campania	40.83956555	14.25084984	0	0	0	0	0	0	0	0	0	10
2020-02-25 18:00:00	ITA	08	Emilia Romagna	44.49436681	11.3417208	15	2	17	9	26	8	0	0	26	391
2020-02-25 18:00:00	ITA	06	Friuli Venezia Giulia	45.6494354	13.76813649	0	0	0	0	0	0	0	0	0	89
2020-02-25 18:00:00	ITA	12	Lazio	41.89277044	12.48366722	1	1	2	0	2	0	1	0	3	124
2020-02-25 18:00:00	ITA	07	Liguria	44.41149315	8.9326992	1	0	1	0	1	1	0	0	1	39
2020-02-25 18:00:00	ITA	03	Lombardia	45.46679409	9.190347404	79	25	104	127	231	65	0	9	240	3700
2020-02-25 18:00:00	ITA	11	Marche	43.61675973	13.5188753	0	0	0	0	0	0	0	0	0	21
2020-02-25 18:00:00	ITA	14	Molise	41.55774754	14.65916051	0	0	0	0	0	0	0	0	0	0
2020-02-25 18:00:00	ITA	01	Piemonte	45.0732745	7.680687483	2	0	2	1	3	0	0	0	3	141
2020-02-25 18:00:00	ITA	16	Puglia	41.12559576	16.86736689	0	0	0	0	0	0	0	0	0	0
2020-02-25 18:00:00	ITA	20	Sardegna	39.21531192	9.110616306	0	0	0	0	0	0	0	0	0	1
2020-02-25 18:00:00	ITA	19	Sicilia	38.11569725	13.3623567	1	0	2	2	3	3	0	0	3	5
2020-02-25 18:00:00	ITA	09	Toscana	43.76923077	11.25588885	2	0	2	0	2	2	0	0	2	296
2020-02-25 18:00:00	ITA	04	P.A. Trento	46.06893511	11.12123097	0	0	0	0	0	0	0	0	0	3
2020-02-25 18:00:00	ITA	10	Umbria	43.10675841	12.38824698	0	0	0	0	0	0	0	0	0	8
2020-02-25 18:00:00	ITA	02	Valle d'Aosta	45.73750286	7.320149366	0	0	0	0	0	0	0	0	0	7
2020-02-25 18:00:00	ITA	05	Veneto	45.43490485	12.33845213	12	7	19	23	42	10	0	1	43	3780
2020-02-26 18:00:00	ITA	13	Abruzzo	42.35122196	13.39843823	0	0	0	0	0	0	0	0	0	13
2020-02-26 18:00:00	ITA	17	Basilicata	40.63947052	15.80514834	0	0	0	0	0	0	0	0	0	0
2020-02-26 18:00:00	ITA	04	P.A. Bolzano	46.49933453	11.35662422	1	0	1	0	1	0	0	0	1	1
2020-02-26 18:00:00	ITA	18	Calabria	38.90597598	16.59440194	0	0	0	0	0	0	0	0	0	3
2020-02-26 18:00:00	ITA	15	Campania	40.83956555	14.25084984	0	0	0	0	0	0	0	0	0	10
2020-02-26 18:00:00	ITA	08	Emilia Romagna	44.49436681	11.3417208	20	3	23	23	46	20	0	1	47	577
2020-02-26 18:00:00	ITA	06	Friuli Venezia Giulia	45.6494354	13.76813649	0	0	0	0	0	0	0	0	0	114
2020-02-26 18:00:00	ITA	12	Lazio	41.89277044	12.48366722	0	0	0	0	0	-2	3	0	3	124
2020-02-26 18:00:00	ITA	07	Liguria	44.41149315	8.9326992	6	0	6	5	11	10	0	0	11	66
2020-02-26 18:00:00	ITA	03	Lombardia	45.46679409	9.190347404	79	25	104	145	249	18	0	9	258	3208
2020-02-26 18:00:00	ITA	11	Marche	43.61675973	13.5188753	1	0	1	0	1	1	0	0	1	28
2020-02-26 18:00:00	ITA	14	Molise	41.55774754	14.65916051	0	0	0	0	0	0	0	0	0	0
2020-02-26 18:00:00	ITA	01	Piemonte	45.0732745	7.680687483	2	0	2	1	3	0	0	0	3	156
2020-02-26 18:00:00	ITA	16	Puglia	41.12559576	16.86736689	0	0	0	0	0	0	0	0	0	0
2020-02-26 18:00:00	ITA	20	Sardegna	39.21531192	9.110616306	0	0	0	0	0	0	0	0	0	1
2020-02-26 18:00:00	ITA	19	Sicilia	38.11569725	13.3623567	1	0	1	2	3	0	0	0	3	5
2020-02-26 18:00:00	ITA	09	Toscana	43.76923077	11.25588885	2	0	2	0	2	0	0	0	2	363
2020-02-26 18:00:00	ITA	04	P.A. Trento	46.06893511	11.12123097	0	0	0	0	0	0	0	0	0	3
2020-02-26 18:00:00	ITA	10	Umbria	43.10675841	12.38824698	0	0	0	0	0	0	0	0	0	8
2020-02-26 18:00:00	ITA	02	Valle d'Aosta	45.73750286	7.320149366	0	0	0	0	0	0	0	0	0	7
2020-02-26 18:00:00	ITA	05	Veneto	45.43490485	12.33845213	16	8	24	45	69	27	0	2	71	4900
2020-02-27 18:00:00	ITA	13	Abruzzo	42.35122196	13.39843823	1	0	1	0	1	1	0	0	1	33
2020-02-27 18:00:00	ITA	17	Basilicata	40.63947052	15.80514834	0	0	0	0	0	0	0	0	0	0
2020-02-27 18:00:00	ITA	04	P.A. Bolzano	46.49933453	11.35662422	1	0	1	0	1	0	0	0	1	2
2020-02-27 18:00:00	ITA	18	Calabria	38.90597598	16.59440194	0	0	0	0	0	0	0	0	0	14
2020-02-27 18:00:00	ITA	15	Campania	40.83956555	14.25084984	2	0	2	1	3	3	0	0	3	10
2020-02-27 18:00:00	ITA	08	Emilia Romagna	44.49436681	11.3417208	36	6	42	54	96	50	0	1	97	1033
2020-02-27 18:00:00	ITA	06	Friuli Venezia Giulia	45.6494354	13.76813649	0	0	0	0	0	0	0	0	0	141
2020-02-27 18:00:00	ITA	12	Lazio	41.89277044	12.48366722	0	0	0	0	0	0	3	0	3	552
2020-02-27 18:00:00	ITA	07	Liguria	44.41149315	8.9326992	9	0	9	10	19	8	0	0	19	78
2020-02-27 18:00:00	ITA	03	Lombardia	45.46679409	9.190347404	172	41	213	136	349	100	40	14	403	3320
2020-02-27 18:00:00	ITA	11	Marche	43.61675973	13.5188753	2	1	3	0	3	2	0	0	3	46
2020-02-27 18:00:00	ITA	14	Molise	41.55774754	14.65916051	0	0	0	0	0	0	0	0	0	0
2020-02-27 18:00:00	ITA	01	Piemonte	45.0732745	7.680687483	2	0	2	0	2	-1	0	0	2	156
2020-02-27 18:00:00	ITA	16	Puglia	41.12559576	16.86736689	1	0	1	0	1	1	0	0	1	0
2020-02-27 18:00:00	ITA	20	Sardegna	39.21531192	9.110616306	0	0	0	0	0	0	0	0	0	1
2020-02-27 18:00:00	ITA	19	Sicilia	38.11569725	13.3623567	1	0	1	1	2	-1	2	0	4	5
2020-02-27 18:00:00	ITA	09	Toscana	43.76923077	11.25588885	2	0	2	0	2	0	0	0	2	410
2020-02-27 18:00:00	ITA	04	P.A. Trento	46.06893511	11.12123097	0	0	0	0	0	0	0	0	0	32
2020-02-27 18:00:00	ITA	10	Umbria	43.10675841	12.38824698	0	0	0	0	0	0	0	0	0	8
2020-02-27 18:00:00	ITA	02	Valle d'Aosta	45.73750286	7.320149366	0	0	0	0	0	0	0	0	0	9
2020-02-27 18:00:00	ITA	05	Veneto	45.43490485	12.33845213	19	8	27	82	109	40	0	2	111	6164
2020-02-28 18:00:00	ITA	13	Abruzzo	42.35122196	13.39843823	1	0	1	0	1	0	0	0	1	33
2020-02-28 18:00:00	ITA	17	Basilicata	40.63947052	15.80514834	0	0	0	0	0	0	0	0	0	0
2020-02-28 18:00:00	ITA	04	P.A. Bolzano	46.49933453	11.35662422	1	0	1	0	1	0	0	0	1	2
2020-02-28 18:00:00	ITA	18	Calabria	38.90597598	16.59440194	0	0	0	1	1	1	0	0	1	21
2020-02-28 18:00:00	ITA	15	Campania	40.83956555	14.25084984	2	0	2	2	4	1	0	0	4	213
2020-02-28 18:00:00	ITA	08	Emilia Romagna	44.49436681	11.3417208	56	6	62	81	143	47	0	2	145	1277
2020-02-28 18:00:00	ITA	06	Friuli Venezia Giulia	45.6494354	13.76813649	0	0	0	0	0	0	0	0	0	169
2020-02-28 18:00:00	ITA	12	Lazio	41.89277044	12.48366722	0	0	0	0	0	0	3	0	3	611
2020-02-28 18:00:00	ITA	07	Liguria	44.41149315	8.9326992	9	0	9	10	19	0	0	0	19	112
2020-02-28 18:00:00	ITA	03	Lombardia	45.46679409	9.190347404	235	47	282	192	474	125	40	17	531	4835
2020-02-28 18:00:00	ITA	11	Marche	43.61675973	13.5188753	3	2	5	1	6	3	0	0	6	47
2020-02-28 18:00:00	ITA	14	Molise	41.55774754	14.65916051	0	0	0	0	0	0	0	0	0	0
2020-02-28 18:00:00	ITA	01	Piemonte	45.0732745	7.680687483	7	0	7	4	11	9	0	0	11	227
2020-02-28 18:00:00	ITA	16	Puglia	41.12559576	16.86736689	1	0	1	2	3	2	0	0	3	242
2020-02-28 18:00:00	ITA	20	Sardegna	39.21531192	9.110616306	0	0	0	0	0	0	0	0	0	1
2020-02-28 18:00:00	ITA	19	Sicilia	38.11569725	13.3623567	1	0	1	1	2	0	2	0	4	5
2020-02-28 18:00:00	ITA	09	Toscana	43.76923077	11.25588885	5	0	5	2	7	5	1	0	8	437
2020-02-28 18:00:00	ITA	04	P.A. Trento	46.06893511	11.12123097	0	0	0	0	0	0	0	0	0	32
2020-02-28 18:00:00	ITA	10	Umbria	43.10675841	12.38824698	0	0	0	0	0	0	0	0	0	8
2020-02-28 18:00:00	ITA	02	Valle d'Aosta	45.73750286	7.320149366	0	0	0	0	0	0	0	0	0	9
2020-02-28 18:00:00	ITA	05	Veneto	45.43490485	12.33845213	24	9	33	116	149	40	0	2	151	7414
2020-02-29 17:00:00	ITA	13	Abruzzo	42.35122196	13.39843823	2	0	2	0	2	1	0	0	2	43
2020-02-29 17:00:00	ITA	17	Basilicata	40.63947052	15.80514834	0	0	0	0	0	0	0	0	0	32
2020-02-29 17:00:00	ITA	04	P.A. Bolzano	46.49933453	11.35662422	1	0	1	0	1	0	0	0	1	16
2020-02-29 17:00:00	ITA	18	Calabria	38.90597598	16.59440194	0	0	0	1	1	0	0	0	1	27
2020-02-29 17:00:00	ITA	15	Campania	40.83956555	14.25084984	3	0	3	10	13	9	0	0	13	373
2020-02-29 17:00:00	ITA	08	Emilia Romagna	44.49436681	11.3417208	86	11	97	116	213	70	0	4	217	1550
2020-02-29 17:00:00	ITA	06	Friuli Venezia Giulia	45.6494354	13.76813649	0	0	0	0	0	0	0	0	0	189
2020-02-29 17:00:00	ITA	12	Lazio	41.89277044	12.48366722	3	0	3	0	3	3	3	0	6	679
2020-02-29 17:00:00	ITA	07	Liguria	44.41149315	8.9326992	4	1	5	33	38	19	4	0	42	121
2020-02-29 17:00:00	ITA	03	Lombardia	45.46679409	9.190347404	256	80	336	216	552	78	40	23	615	5723
2020-02-29 17:00:00	ITA	11	Marche	43.61675973	13.5188753	6	2	8	3	11	5	0	0	11	68
2020-02-29 17:00:00	ITA	14	Molise	41.55774754	14.65916051	0	0	0	0	0	0	0	0	0	0
2020-02-29 17:00:00	ITA	01	Piemonte	45.0732745	7.680687483	7	0	7	4	11	0	0	0	11	308
2020-02-29 17:00:00	ITA	16	Puglia	41.12559576	16.86736689	1	0	1	2	3	0	0	0	3	252
2020-02-29 17:00:00	ITA	20	Sardegna	39.21531192	9.110616306	0	0	0	0	0	0	0	0	0	1
2020-02-29 17:00:00	ITA	19	Sicilia	38.11569725	13.3623567	1	0	1	1	2	0	2	0	4	6
2020-02-29 17:00:00	ITA	09	Toscana	43.76923077	11.25588885	7	0	7	3	10	3	1	0	11	531
2020-02-29 17:00:00	ITA	04	P.A. Trento	46.06893511	11.12123097	0	0	0	0	0	0	0	0	0	43
2020-02-29 17:00:00	ITA	10	Umbria	43.10675841	12.38824698	0	0	0	0	0	0	0	0	0	31
2020-02-29 17:00:00	ITA	02	Valle d'Aosta	45.73750286	7.320149366	0	0	0	0	0	0	0	0	0	9
2020-02-29 17:00:00	ITA	05	Veneto	45.43490485	12.33845213	24	11	35	154	189	40	0	2	191	8659
2020-03-01 17:00:00	ITA	13	Abruzzo	42.35122196	13.39843823	3	0	3	2	5	3	0	0	5	52
2020-03-01 17:00:00	ITA	17	Basilicata	40.63947052	15.80514834	0	0	0	0	0	0	0	0	0	39
2020-03-01 17:00:00	ITA	04	P.A. Bolzano	46.49933453	11.35662422	1	0	1	0	1	0	0	0	1	20
2020-03-01 17:00:00	ITA	18	Calabria	38.90597598	16.59440194	0	0	0	1	1	0	0	0	1	35
2020-03-01 17:00:00	ITA	15	Campania	40.83956555	14.25084984	4	0	4	13	17	4	0	0	17	373
2020-03-01 17:00:00	ITA	08	Emilia Romagna	44.49436681	11.3417208	127	13	140	137	277	64	0	8	285	1795
2020-03-01 17:00:00	ITA	06	Friuli Venezia Giulia	45.6494354	13.76813649	0	0	0	6	6	6	0	0	6	243
2020-03-01 17:00:00	ITA	12	Lazio	41.89277044	12.48366722	3	0	3	0	3	0	3	0	6	724
2020-03-01 17:00:00	ITA	07	Liguria	44.41149315	8.9326992	12	1	13	8	21	-17	4	0	25	121
2020-03-01 17:00:00	ITA	03	Lombardia	45.46679409	9.190347404	406	106	512	375	887	335	73	24	984	6879
2020-03-01 17:00:00	ITA	11	Marche	43.61675973	13.5188753	12	5	17	8	25	14	0	0	25	101
2020-03-01 17:00:00	ITA	14	Molise	41.55774754	14.65916051	0	0	0	0	0	0	0	0	0	6
2020-03-01 17:00:00	ITA	01	Piemonte	45.0732745	7.680687483	11	2	13	36	49	38	0	0	49	362
2020-03-01 17:00:00	ITA	16	Puglia	41.12559576	16.86736689	1	0	1	2	3	0	0	0	3	262
2020-03-01 17:00:00	ITA	20	Sardegna	39.21531192	9.110616306	0	0	0	0	0	0	0	0	0	29
2020-03-01 17:00:00	ITA	19	Sicilia	38.11569725	13.3623567	1	0	1	6	7	5	2	0	9	291
2020-03-01 17:00:00	ITA	09	Toscana	43.76923077	11.25588885	7	0	7	5	12	2	1	0	13	572
2020-03-01 17:00:00	ITA	04	P.A. Trento	46.06893511	11.12123097	0	0	0	0	0	0	0	0	0	122
2020-03-01 17:00:00	ITA	10	Umbria	43.10675841	12.38824698	0	0	0	2	2	2	0	0	2	35
2020-03-01 17:00:00	ITA	02	Valle d'Aosta	45.73750286	7.320149366	0	0	0	0	0	0	0	0	0	10
2020-03-01 17:00:00	ITA	05	Veneto	45.43490485	12.33845213	51	13	64	197	261	72	0	2	263	9056
2020-03-02 18:00:00	ITA	13	Abruzzo	42.35122196	13.39843823	3	0	3	2	5	0	0	0	5	52
2020-03-02 18:00:00	ITA	17	Basilicata	40.63947052	15.80514834	0	0	0	0	0	0	0	0	0	39
2020-03-02 18:00:00	ITA	04	P.A. Bolzano	46.49933453	11.35662422	1	0	1	0	1	0	0	0	1	20
2020-03-02 18:00:00	ITA	18	Calabria	38.90597598	16.59440194	0	0	0	1	1	0	0	0	1	39
2020-03-02 18:00:00	ITA	15	Campania	40.83956555	14.25084984	4	0	4	13	17	0	0	0	17	373
2020-03-02 18:00:00	ITA	08	Emilia Romagna	44.49436681	11.3417208	148	16	164	160	324	47	0	11	335	1973
2020-03-02 18:00:00	ITA	06	Friuli Venezia Giulia	45.6494354	13.76813649	0	0	0	9	9	3	0	0	9	269
2020-03-02 18:00:00	ITA	12	Lazio	41.89277044	12.48366722	3	0	3	1	4	1	3	0	7	773
2020-03-02 18:00:00	ITA	07	Liguria	44.41149315	8.9326992	12	1	13	5	18	-3	4	0	22	121
2020-03-02 18:00:00	ITA	03	Lombardia	45.46679409	9.190347404	478	127	605	472	1077	190	139	38	1254	7925
2020-03-02 18:00:00	ITA	11	Marche	43.61675973	13.5188753	17	6	23	11	34	9	0	1	35	137
2020-03-02 18:00:00	ITA	14	Molise	41.55774754	14.65916051	0	0	0	0	0	0	0	0	0	13
2020-03-02 18:00:00	ITA	01	Piemonte	45.0732745	7.680687483	12	2	14	37	51	2	0	0	51	434
2020-03-02 18:00:00	ITA	16	Puglia	41.12559576	16.86736689	2	0	2	2	4	1	0	0	4	278
2020-03-02 18:00:00	ITA	20	Sardegna	39.21531192	9.110616306	0	0	0	0	0	0	0	0	0	29
2020-03-02 18:00:00	ITA	19	Sicilia	38.11569725	13.3623567	2	0	2	3	5	-2	2	0	7	307
2020-03-02 18:00:00	ITA	09	Toscana	43.76923077	11.25588885	7	0	7	5	12	0	1	0	13	613
2020-03-02 18:00:00	ITA	04	P.A. Trento	46.06893511	11.12123097	0	0	0	0	0	0	0	0	0	122
2020-03-02 18:00:00	ITA	10	Umbria	43.10675841	12.38824698	0	0	0	2	2	0	0	0	2	35
2020-03-02 18:00:00	ITA	02	Valle d'Aosta	45.73750286	7.320149366	0	0	0	0	0	0	0	0	0	11
2020-03-02 18:00:00	ITA	05	Veneto	45.43490485	12.33845213	53	14	67	204	271	10	0	2	273	9782
2020-03-03 18:00:00	ITA	13	Abruzzo	42.35122196	13.39843823	5	0	5	1	6	1	0	0	6	52
2020-03-03 18:00:00	ITA	17	Basilicata	40.63947052	15.80514834	0	0	0	1	1	1	0	0	1	42
2020-03-03 18:00:00	ITA	04	P.A. Bolzano	46.49933453	11.35662422	1	0	1	0	1	0	0	0	1	20
2020-03-03 18:00:00	ITA	18	Calabria	38.90597598	16.59440194	0	0	0	1	1	0	0	0	1	39
2020-03-03 18:00:00	ITA	15	Campania	40.83956555	14.25084984	11	0	11	19	30	13	0	0	30	405
2020-03-03 18:00:00	ITA	08	Emilia Romagna	44.49436681	11.3417208	187	24	211	187	398	74	4	18	420	2012
2020-03-03 18:00:00	ITA	06	Friuli Venezia Giulia	45.6494354	13.76813649	1	0	1	12	13	4	0	0	13	354
2020-03-03 18:00:00	ITA	12	Lazio	41.89277044	12.48366722	10	0	10	1	11	7	3	0	14	877
2020-03-03 18:00:00	ITA	07	Liguria	44.41149315	8.9326992	12	2	14	5	19	1	4	1	24	121
2020-03-03 18:00:00	ITA	03	Lombardia	45.46679409	9.190347404	698	167	865	461	1326	249	139	55	1520	9577
2020-03-03 18:00:00	ITA	11	Marche	43.61675973	13.5188753	27	13	40	19	59	25	0	2	61	200
2020-03-03 18:00:00	ITA	14	Molise	41.55774754	14.65916051	3	0	3	0	3	3	0	0	3	13
2020-03-03 18:00:00	ITA	01	Piemonte	45.0732745	7.680687483	13	3	16	40	56	5	0	0	56	458
2020-03-03 18:00:00	ITA	16	Puglia	41.12559576	16.86736689	2	0	2	4	6	2	0	0	6	298
2020-03-03 18:00:00	ITA	20	Sardegna	39.21531192	9.110616306	1	0	1	0	1	1	0	0	1	29
2020-03-03 18:00:00	ITA	19	Sicilia	38.11569725	13.3623567	2	0	2	3	5	0	2	0	7	307
2020-03-03 18:00:00	ITA	09	Toscana	43.76923077	11.25588885	10	0	10	8	18	6	1	0	19	697
2020-03-03 18:00:00	ITA	04	P.A. Trento	46.06893511	11.12123097	1	0	1	3	4	4	0	0	4	122
2020-03-03 18:00:00	ITA	10	Umbria	43.10675841	12.38824698	1	1	2	6	8	6	0	0	8	45
2020-03-03 18:00:00	ITA	02	Valle d'Aosta	45.73750286	7.320149366	0	0	0	0	0	0	0	0	0	12
2020-03-03 18:00:00	ITA	05	Veneto	45.43490485	12.33845213	49	19	68	229	297	26	7	3	307	10176
2020-03-04 17:00:00	ITA	13	Abruzzo	42.35122196	13.39843823	7	0	7	0	7	1	0	0	7	85
2020-03-04 17:00:00	ITA	17	Basilicata	40.63947052	15.80514834	0	0	0	1	1	0	0	0	1	48
2020-03-04 17:00:00	ITA	04	P.A. Bolzano	46.49933453	11.35662422	1	0	1	0	1	0	0	0	1	20
2020-03-04 17:00:00	ITA	18	Calabria	38.90597598	16.59440194	0	0	0	1	1	0	0	0	1	46
2020-03-04 17:00:00	ITA	15	Campania	40.83956555	14.25084984	11	0	11	20	31	1	0	0	31	429
2020-03-04 17:00:00	ITA	08	Emilia Romagna	44.49436681	11.3417208	256	26	282	234	516	118	6	22	544	2500
2020-03-04 17:00:00	ITA	06	Friuli Venezia Giulia	45.6494354	13.76813649	3	0	3	15	18	5	0	0	18	376
2020-03-04 17:00:00	ITA	12	Lazio	41.89277044	12.48366722	15	3	18	9	27	16	3	0	30	995
2020-03-04 17:00:00	ITA	07	Liguria	44.41149315	8.9326992	10	3	13	8	21	2	4	1	26	133
2020-03-04 17:00:00	ITA	03	Lombardia	45.46679409	9.190347404	877	209	1086	411	1497	171	250	73	1820	12138
2020-03-04 17:00:00	ITA	11	Marche	43.61675973	13.5188753	34	15	49	31	80	21	0	4	84	288
2020-03-04 17:00:00	ITA	14	Molise	41.55774754	14.65916051	3	0	3	0	3	0	0	0	3	19
2020-03-04 17:00:00	ITA	01	Piemonte	45.0732745	7.680687483	26	13	39	43	82	26	0	0	82	543
2020-03-04 17:00:00	ITA	16	Puglia	41.12559576	16.86736689	4	0	4	3	7	1	1	1	9	322
2020-03-04 17:00:00	ITA	20	Sardegna	39.21531192	9.110616306	1	0	1	1	2	1	0	0	2	42
2020-03-04 17:00:00	ITA	19	Sicilia	38.11569725	13.3623567	5	0	5	11	16	11	2	0	18	367
2020-03-04 17:00:00	ITA	09	Toscana	43.76923077	11.25588885	15	2	17	20	37	19	1	0	38	776
2020-03-04 17:00:00	ITA	04	P.A. Trento	46.06893511	11.12123097	1	0	1	4	5	1	0	0	5	122
2020-03-04 17:00:00	ITA	10	Umbria	43.10675841	12.38824698	1	1	2	7	9	1	0	0	9	58
2020-03-04 17:00:00	ITA	02	Valle d'Aosta	45.73750286	7.320149366	0	0	0	0	0	0	0	0	0	15
2020-03-04 17:00:00	ITA	05	Veneto	45.43490485	12.33845213	76	23	99	246	345	48	9	6	360	10515
2020-03-05 17:00:00	ITA	13	Abruzzo	42.35122196	13.39843823	8	0	8	0	8	1	0	0	8	96
2020-03-05 17:00:00	ITA	17	Basilicata	40.63947052	15.80514834	0	0	0	1	1	0	0	0	1	54
2020-03-05 17:00:00	ITA	04	P.A. Bolzano	46.49933453	11.35662422	1	0	1	0	1	0	0	0	1	20
2020-03-05 17:00:00	ITA	18	Calabria	38.90597598	16.59440194	1	0	1	1	2	1	0	0	2	53
2020-03-05 17:00:00	ITA	15	Campania	40.83956555	14.25084984	12	0	12	33	45	14	0	0	45	471
2020-03-05 17:00:00	ITA	08	Emilia Romagna	44.49436681	11.3417208	327	32	359	299	658	142	10	30	698	2884
2020-03-05 17:00:00	ITA	06	Friuli Venezia Giulia	45.6494354	13.76813649	4	0	4	17	21	3	0	0	21	397
2020-03-05 17:00:00	ITA	12	Lazio	41.89277044	12.48366722	20	7	27	14	41	14	3	0	44	1175
2020-03-05 17:00:00	ITA	07	Liguria	44.41149315	8.9326992	11	3	14	7	21	0	4	3	28	146
2020-03-05 17:00:00	ITA	03	Lombardia	45.46679409	9.190347404	1169	244	1413	364	1777	280	376	98	2251	12354
2020-03-05 17:00:00	ITA	11	Marche	43.61675973	13.5188753	57	19	76	44	120	40	0	4	124	413
2020-03-05 17:00:00	ITA	14	Molise	41.55774754	14.65916051	4	0	4	3	7	4	0	0	7	24
2020-03-05 17:00:00	ITA	01	Piemonte	45.0732745	7.680687483	43	17	60	46	106	24	0	2	108	543
2020-03-05 17:00:00	ITA	16	Puglia	41.12559576	16.86736689	5	1	6	6	12	5	1	1	14	359
2020-03-05 17:00:00	ITA	20	Sardegna	39.21531192	9.110616306	2	0	2	0	2	0	0	0	2	50
2020-03-05 17:00:00	ITA	19	Sicilia	38.11569725	13.3623567	5	0	5	11	16	0	2	0	18	367
2020-03-05 17:00:00	ITA	09	Toscana	43.76923077	11.25588885	26	3	29	31	60	23	1	0	61	776
2020-03-05 17:00:00	ITA	04	P.A. Trento	46.06893511	11.12123097	2	0	2	5	7	2	0	0	7	122
2020-03-05 17:00:00	ITA	10	Umbria	43.10675841	12.38824698	1	1	2	7	9	0	0	0	9	88
2020-03-05 17:00:00	ITA	02	Valle d'Aosta	45.73750286	7.320149366	0	0	0	2	2	2	0	0	2	21
2020-03-05 17:00:00	ITA	05	Veneto	45.43490485	12.33845213	92	24	116	264	380	35	17	10	407	11949
2020-03-06 17:00:00	ITA	13	Abruzzo	42.35122196	13.39843823	9	0	9	0	9	1	0	0	9	96
2020-03-06 17:00:00	ITA	17	Basilicata	40.63947052	15.80514834	1	0	1	2	3	2	0	0	3	63
2020-03-06 17:00:00	ITA	04	P.A. Bolzano	46.49933453	11.35662422	4	0	4	0	4	3	0	0	4	36
2020-03-06 17:00:00	ITA	18	Calabria	38.90597598	16.59440194	2	0	2	2	4	2	0	0	4	99
2020-03-06 17:00:00	ITA	15	Campania	40.83956555	14.25084984	12	0	12	45	57	12	0	0	57	471
2020-03-06 17:00:00	ITA	08	Emilia Romagna	44.49436681	11.3417208	397	53	450	366	816	158	17	37	870	3136
2020-03-06 17:00:00	ITA	06	Friuli Venezia Giulia	45.6494354	13.76813649	4	0	4	24	28	7	3	0	31	577
2020-03-06 17:00:00	ITA	12	Lazio	41.89277044	12.48366722	26	8	34	16	50	9	3	1	54	1373
2020-03-06 17:00:00	ITA	07	Liguria	44.41149315	8.9326992	12	5	17	7	24	3	5	3	32	229
2020-03-06 17:00:00	ITA	03	Lombardia	45.46679409	9.190347404	1622	309	1931	77	2008	231	469	135	2612	13556
2020-03-06 17:00:00	ITA	11	Marche	43.61675973	13.5188753	73	20	93	62	155	35	0	4	159	585
2020-03-06 17:00:00	ITA	14	Molise	41.55774754	14.65916051	3	2	5	7	12	5	0	0	12	104
2020-03-06 17:00:00	ITA	01	Piemonte	45.0732745	7.680687483	57	30	87	52	139	33	0	4	143	793
2020-03-06 17:00:00	ITA	16	Puglia	41.12559576	16.86736689	5	1	6	9	15	3	1	1	17	395
2020-03-06 17:00:00	ITA	20	Sardegna	39.21531192	9.110616306	2	0	2	3	5	3	0	0	5	99
2020-03-06 17:00:00	ITA	19	Sicilia	38.11569725	13.3623567	7	0	7	15	22	6	2	0	24	367
2020-03-06 17:00:00	ITA	09	Toscana	43.76923077	11.25588885	35	5	40	38	78	18	1	0	79	1097
2020-03-06 17:00:00	ITA	04	P.A. Trento	46.06893511	11.12123097	4	0	4	6	10	3	0	0	10	122
2020-03-06 17:00:00	ITA	10	Umbria	43.10675841	12.38824698	2	2	4	12	16	7	0	0	16	110
2020-03-06 17:00:00	ITA	02	Valle d'Aosta	45.73750286	7.320149366	0	0	0	7	7	5	0	0	7	28
2020-03-06 17:00:00	ITA	05	Veneto	45.43490485	12.33845213	117	27	144	310	454	74	22	12	488	13023
2020-03-07 18:00:00	ITA	13	Abruzzo	42.35122196	13.39843823	11	0	11	0	11	2	0	0	11	123
2020-03-07 18:00:00	ITA	17	Basilicata	40.63947052	15.80514834	1	0	1	2	3	0	0	0	3	75
2020-03-07 18:00:00	ITA	04	P.A. Bolzano	46.49933453	11.35662422	8	0	8	1	9	5	0	0	9	36
2020-03-07 18:00:00	ITA	18	Calabria	38.90597598	16.59440194	2	0	2	2	4	0	0	0	4	113
2020-03-07 18:00:00	ITA	15	Campania	40.83956555	14.25084984	16	0	16	45	61	4	0	0	61	612
2020-03-07 18:00:00	ITA	08	Emilia Romagna	44.49436681	11.3417208	464	64	528	409	937	121	25	48	1010	3604
2020-03-07 18:00:00	ITA	06	Friuli Venezia Giulia	45.6494354	13.76813649	7	1	8	31	39	11	3	0	42	577
2020-03-07 18:00:00	ITA	12	Lazio	41.89277044	12.48366722	43	8	51	21	72	22	3	1	76	1582
2020-03-07 18:00:00	ITA	07	Liguria	44.41149315	8.9326992	26	6	32	10	42	18	5	4	51	331
2020-03-07 18:00:00	ITA	03	Lombardia	45.46679409	9.190347404	1661	359	2020	722	2742	734	524	154	3420	15778
2020-03-07 18:00:00	ITA	11	Marche	43.61675973	13.5188753	94	36	130	71	201	46	0	6	207	816
2020-03-07 18:00:00	ITA	14	Molise	41.55774754	14.65916051	3	2	5	9	14	2	0	0	14	112
2020-03-07 18:00:00	ITA	01	Piemonte	45.0732745	7.680687483	110	38	148	54	202	63	0	5	207	1046
2020-03-07 18:00:00	ITA	16	Puglia	41.12559576	16.86736689	9	2	11	12	23	8	1	2	26	395
2020-03-07 18:00:00	ITA	20	Sardegna	39.21531192	9.110616306	2	0	2	3	5	0	0	0	5	99
2020-03-07 18:00:00	ITA	19	Sicilia	38.11569725	13.3623567	8	0	8	25	33	11	2	0	35	643
2020-03-07 18:00:00	ITA	09	Toscana	43.76923077	11.25588885	54	7	61	51	112	34	1	0	113	1331
2020-03-07 18:00:00	ITA	04	P.A. Trento	46.06893511	11.12123097	6	1	7	7	14	4	0	0	14	194
2020-03-07 18:00:00	ITA	10	Umbria	43.10675841	12.38824698	2	2	4	20	24	8	0	0	24	134
2020-03-07 18:00:00	ITA	02	Valle d'Aosta	45.73750286	7.320149366	1	0	1	7	8	1	0	0	8	32
2020-03-07 18:00:00	ITA	05	Veneto	45.43490485	12.33845213	123	41	164	341	505	51	25	13	543	14429
2020-03-08 18:00:00	ITA	13	Abruzzo	42.35122196	13.39843823	14	0	14	3	17	6	0	0	17	163
2020-03-08 18:00:00	ITA	17	Basilicata	40.63947052	15.80514834	2	0	2	2	4	1	0	0	4	123
2020-03-08 18:00:00	ITA	04	P.A. Bolzano	46.49933453	11.35662422	8	0	8	1	9	0	0	0	9	36
2020-03-08 18:00:00	ITA	18	Calabria	38.90597598	16.59440194	5	0	5	4	9	5	0	0	9	113
2020-03-08 18:00:00	ITA	15	Campania	40.83956555	14.25084984	30	7	37	63	100	39	1	0	101	980
2020-03-08 18:00:00	ITA	08	Emilia Romagna	44.49436681	11.3417208	542	75	617	480	1097	160	27	56	1180	4344
2020-03-08 18:00:00	ITA	06	Friuli Venezia Giulia	45.6494354	13.76813649	7	1	8	45	53	14	3	1	57	997
2020-03-08 18:00:00	ITA	12	Lazio	41.89277044	12.48366722	47	8	55	26	81	9	3	3	87	1929
2020-03-08 18:00:00	ITA	07	Liguria	44.41149315	8.9326992	39	11	50	17	67	25	5	6	78	401
2020-03-08 18:00:00	ITA	03	Lombardia	45.46679409	9.190347404	2217	399	2616	756	3372	630	550	267	4189	18534
2020-03-08 18:00:00	ITA	11	Marche	43.61675973	13.5188753	110	41	151	114	265	64	0	7	272	1025
2020-03-08 18:00:00	ITA	14	Molise	41.55774754	14.65916051	4	2	6	8	14	0	0	0	14	116
2020-03-08 18:00:00	ITA	01	Piemonte	45.0732745	7.680687483	245	45	290	65	355	153	0	5	360	1636
2020-03-08 18:00:00	ITA	16	Puglia	41.12559576	16.86736689	17	3	20	16	36	13	1	3	40	627
2020-03-08 18:00:00	ITA	20	Sardegna	39.21531192	9.110616306	5	0	5	6	11	6	0	0	11	149
2020-03-08 18:00:00	ITA	19	Sicilia	38.11569725	13.3623567	18	0	18	33	51	18	2	0	53	791
2020-03-08 18:00:00	ITA	09	Toscana	43.76923077	11.25588885	91	7	98	67	165	53	1	0	166	1618
2020-03-08 18:00:00	ITA	04	P.A. Trento	46.06893511	11.12123097	7	2	9	14	23	9	0	0	23	228
2020-03-08 18:00:00	ITA	10	Umbria	43.10675841	12.38824698	2	2	4	22	26	2	0	0	26	168
2020-03-08 18:00:00	ITA	02	Valle d'Aosta	45.73750286	7.320149366	1	0	1	8	9	1	0	0	9	41
2020-03-08 18:00:00	ITA	05	Veneto	45.43490485	12.33845213	146	47	193	430	623	118	29	18	670	15918
2020-03-09 18:00:00	ITA	13	Abruzzo	42.35122196	13.39843823	25	0	25	5	30	13	0	0	30	237
2020-03-09 18:00:00	ITA	17	Basilicata	40.63947052	15.80514834	2	0	2	3	5	1	0	0	5	135
2020-03-09 18:00:00	ITA	04	P.A. Bolzano	46.49933453	11.35662422	8	0	8	1	9	0	0	0	9	36
2020-03-09 18:00:00	ITA	18	Calabria	38.90597598	16.59440194	8	0	8	1	9	0	2	0	11	173
2020-03-09 18:00:00	ITA	15	Campania	40.83956555	14.25084984	42	8	50	69	119	19	1	0	120	980
2020-03-09 18:00:00	ITA	08	Emilia Romagna	44.49436681	11.3417208	576	90	666	620	1286	189	30	70	1386	4906
2020-03-09 18:00:00	ITA	06	Friuli Venezia Giulia	45.6494354	13.76813649	18	1	19	70	89	36	3	1	93	1344
2020-03-09 18:00:00	ITA	12	Lazio	41.89277044	12.48366722	55	8	63	31	94	13	3	5	102	1929
2020-03-09 18:00:00	ITA	07	Liguria	44.41149315	8.9326992	60	17	77	20	97	30	5	7	109	611
2020-03-09 18:00:00	ITA	03	Lombardia	45.46679409	9.190347404	2802	440	3242	1248	4490	1118	646	333	5469	20135
2020-03-09 18:00:00	ITA	11	Marche	43.61675973	13.5188753	136	47	183	130	313	48	0	10	323	1250
2020-03-09 18:00:00	ITA	14	Molise	41.55774754	14.65916051	4	2	6	8	14	0	0	0	14	212
2020-03-09 18:00:00	ITA	01	Piemonte	45.0732745	7.680687483	222	50	272	65	337	-18	0	13	350	1681
2020-03-09 18:00:00	ITA	16	Puglia	41.12559576	16.86736689	20	6	26	20	46	10	1	3	50	685
2020-03-09 18:00:00	ITA	20	Sardegna	39.21531192	9.110616306	8	0	8	11	19	8	0	0	19	185
2020-03-09 18:00:00	ITA	19	Sicilia	38.11569725	13.3623567	19	0	19	33	52	1	2	0	54	836
2020-03-09 18:00:00	ITA	09	Toscana	43.76923077	11.25588885	107	9	116	90	206	41	1	1	208	2018
2020-03-09 18:00:00	ITA	04	P.A. Trento	46.06893511	11.12123097	10	2	12	21	33	10	0	0	33	267
2020-03-09 18:00:00	ITA	10	Umbria	43.10675841	12.38824698	4	2	6	22	28	2	0	0	28	183
2020-03-09 18:00:00	ITA	02	Valle d'Aosta	45.73750286	7.320149366	4	0	4	11	15	6	0	0	15	67
2020-03-09 18:00:00	ITA	05	Veneto	45.43490485	12.33845213	186	51	237	457	694	71	30	20	744	15956
2020-03-10 18:00:00	ITA	13	Abruzzo	42.35122196	13.39843823	17	9	26	11	37	7	0	1	38	310
2020-03-10 18:00:00	ITA	17	Basilicata	40.63947052	15.80514834	2	0	2	5	7	2	0	0	7	148
2020-03-10 18:00:00	ITA	04	P.A. Bolzano	46.49933453	11.35662422	17	1	18	20	38	29	0	0	38	36
2020-03-10 18:00:00	ITA	18	Calabria	38.90597598	16.59440194	8	2	10	1	11	2	2	0	13	360
2020-03-10 18:00:00	ITA	15	Campania	40.83956555	14.25084984	33	8	41	85	126	7	1	0	127	1141
2020-03-10 18:00:00	ITA	08	Emilia Romagna	44.49436681	11.3417208	669	98	767	650	1417	131	31	85	1533	5494
2020-03-10 18:00:00	ITA	06	Friuli Venezia Giulia	45.6494354	13.76813649	27	6	33	77	110	21	3	3	116	1602
2020-03-10 18:00:00	ITA	12	Lazio	41.89277044	12.48366722	50	15	65	34	99	5	11	6	116	3591
2020-03-10 18:00:00	ITA	07	Liguria	44.41149315	8.9326992	57	29	86	42	128	31	5	8	141	694
2020-03-10 18:00:00	ITA	03	Lombardia	45.46679409	9.190347404	3319	466	3785	642	4427	-63	896	468	5791	21479
2020-03-10 18:00:00	ITA	11	Marche	43.61675973	13.5188753	152	54	206	175	381	68	0	13	394	1437
2020-03-10 18:00:00	ITA	14	Molise	41.55774754	14.65916051	3	3	6	9	15	1	0	0	15	225
2020-03-10 18:00:00	ITA	01	Piemonte	45.0732745	7.680687483	306	66	372	64	436	99	0	17	453	2374
2020-03-10 18:00:00	ITA	16	Puglia	41.12559576	16.86736689	28	6	34	21	55	9	1	3	59	747
2020-03-10 18:00:00	ITA	20	Sardegna	39.21531192	9.110616306	9	0	9	11	20	1	0	0	20	204
2020-03-10 18:00:00	ITA	19	Sicilia	38.11569725	13.3623567	17	2	19	41	60	8	2	0	62	955
2020-03-10 18:00:00	ITA	09	Toscana	43.76923077	11.25588885	91	40	131	129	260	54	3	1	264	2573
2020-03-10 18:00:00	ITA	04	P.A. Trento	46.06893511	11.12123097	19	3	22	28	50	17	2	0	52	399
2020-03-10 18:00:00	ITA	10	Umbria	43.10675841	12.38824698	8	2	10	27	37	9	0	0	37	260
2020-03-10 18:00:00	ITA	02	Valle d'Aosta	45.73750286	7.320149366	2	0	2	15	17	2	0	0	17	89
2020-03-10 18:00:00	ITA	05	Veneto	45.43490485	12.33845213	204	67	271	512	783	89	47	26	856	16643
2020-03-11 17:00:00	ITA	13	Abruzzo	42.35122196	13.39843823	17	9	26	11	37	0	0	1	38	310
2020-03-11 17:00:00	ITA	17	Basilicata	40.63947052	15.80514834	1	1	2	6	8	1	0	0	8	155
2020-03-11 17:00:00	ITA	04	P.A. Bolzano	46.49933453	11.35662422	8	4	12	63	75	37	0	0	75	75
2020-03-11 17:00:00	ITA	18	Calabria	38.90597598	16.59440194	10	2	12	5	17	6	2	0	19	405
2020-03-11 17:00:00	ITA	15	Campania	40.83956555	14.25084984	56	11	67	82	149	23	4	1	154	1375
2020-03-11 17:00:00	ITA	08	Emilia Romagna	44.49436681	11.3417208	745	104	849	739	1588	171	38	113	1739	6640
2020-03-11 17:00:00	ITA	06	Friuli Venezia Giulia	45.6494354	13.76813649	16	5	21	89	110	0	10	6	126	2073
2020-03-11 17:00:00	ITA	12	Lazio	41.89277044	12.48366722	67	18	85	40	125	26	19	6	150	3591
2020-03-11 17:00:00	ITA	07	Liguria	44.41149315	8.9326992	74	34	108	73	181	53	5	8	194	1025
2020-03-11 17:00:00	ITA	03	Lombardia	45.46679409	9.190347404	3852	560	4412	1351	5763	1336	900	617	7280	25629
2020-03-11 17:00:00	ITA	11	Marche	43.61675973	13.5188753	212	66	278	183	461	80	0	18	479	1656
2020-03-11 17:00:00	ITA	14	Molise	41.55774754	14.65916051	4	3	7	9	16	1	0	0	16	233
2020-03-11 17:00:00	ITA	01	Piemonte	45.0732745	7.680687483	319	75	394	86	480	44	0	21	501	2431
2020-03-11 17:00:00	ITA	16	Puglia	41.12559576	16.86736689	38	4	42	29	71	16	1	5	77	909
2020-03-11 17:00:00	ITA	20	Sardegna	39.21531192	9.110616306	10	0	10	27	37	17	0	0	37	283
2020-03-11 17:00:00	ITA	19	Sicilia	38.11569725	13.3623567	23	1	24	57	81	21	2	0	83	1194
2020-03-11 17:00:00	ITA	09	Toscana	43.76923077	11.25588885	87	54	141	173	314	54	5	1	320	2804
2020-03-11 17:00:00	ITA	04	P.A. Trento	46.06893511	11.12123097	28	4	32	42	74	24	3	0	77	527
2020-03-11 17:00:00	ITA	10	Umbria	43.10675841	12.38824698	7	5	12	32	44	7	2	0	46	340
2020-03-11 17:00:00	ITA	02	Valle d'Aosta	45.73750286	7.320149366	2	0	2	17	19	2	0	1	20	99
2020-03-11 17:00:00	ITA	05	Veneto	45.43490485	12.33845213	262	68	330	610	940	157	54	29	1023	21400
2020-03-12 17:00:00	ITA	13	Abruzzo	42.35122196	13.39843823	47	12	59	19	78	41	4	2	84	867
2020-03-12 17:00:00	ITA	17	Basilicata	40.63947052	15.80514834	1	1	2	6	8	0	0	0	8	155
2020-03-12 17:00:00	ITA	04	P.A. Bolzano	46.49933453	11.35662422	21	4	25	78	103	28	0	1	104	607
2020-03-12 17:00:00	ITA	18	Calabria	38.90597598	16.59440194	14	2	16	16	32	15	1	0	33	483
2020-03-12 17:00:00	ITA	15	Campania	40.83956555	14.25084984	56	11	67	107	174	25	4	1	179	1551
2020-03-12 17:00:00	ITA	08	Emilia Romagna	44.49436681	11.3417208	814	112	926	832	1758	170	43	146	1947	7600
2020-03-12 17:00:00	ITA	06	Friuli Venezia Giulia	45.6494354	13.76813649	23	10	33	115	148	38	11	8	167	2604
2020-03-12 17:00:00	ITA	12	Lazio	41.89277044	12.48366722	85	20	105	67	172	47	19	9	200	5592
2020-03-12 17:00:00	ITA	07	Liguria	44.41149315	8.9326992	100	36	136	107	243	62	20	11	274	1174
2020-03-12 17:00:00	ITA	03	Lombardia	45.46679409	9.190347404	4247	605	4852	2044	6896	1133	1085	744	8725	29534
2020-03-12 17:00:00	ITA	11	Marche	43.61675973	13.5188753	254	76	330	240	570	109	0	22	592	1907
2020-03-12 17:00:00	ITA	14	Molise	41.55774754	14.65916051	4	3	7	9	16	0	0	0	16	238
2020-03-12 17:00:00	ITA	01	Piemonte	45.0732745	7.680687483	368	97	465	89	554	74	0	26	580	2879
2020-03-12 17:00:00	ITA	16	Puglia	41.12559576	16.86736689	58	2	60	38	98	27	1	5	104	1269
2020-03-12 17:00:00	ITA	20	Sardegna	39.21531192	9.110616306	12	0	12	27	39	2	0	0	39	302
2020-03-12 17:00:00	ITA	19	Sicilia	38.11569725	13.3623567	28	5	33	78	111	30	2	2	115	1477
2020-03-12 17:00:00	ITA	09	Toscana	43.76923077	11.25588885	100	59	159	193	352	38	7	5	364	3165
2020-03-12 17:00:00	ITA	04	P.A. Trento	46.06893511	11.12123097	43	5	48	54	102	28	4	1	107	593
2020-03-12 17:00:00	ITA	10	Umbria	43.10675841	12.38824698	8	8	16	46	62	18	2	0	64	458
2020-03-12 17:00:00	ITA	02	Valle d'Aosta	45.73750286	7.320149366	7	0	7	19	26	7	0	1	27	118
2020-03-12 17:00:00	ITA	05	Veneto	45.43490485	12.33845213	360	85	445	852	1297	357	55	32	1384	23438
2020-03-13 17:00:00	ITA	13	Abruzzo	42.35122196	13.39843823	42	14	56	27	83	5	4	2	89	958
2020-03-13 17:00:00	ITA	17	Basilicata	40.63947052	15.80514834	1	1	2	8	10	2	0	0	10	155
2020-03-13 17:00:00	ITA	04	P.A. Bolzano	46.49933453	11.35662422	20	5	25	98	123	20	0	2	125	811
2020-03-13 17:00:00	ITA	18	Calabria	38.90597598	16.59440194	18	3	21	16	37	5	1	0	38	504
2020-03-13 17:00:00	ITA	15	Campania	40.83956555	14.25084984	60	19	79	134	213	39	5	2	220	1671
2020-03-13 17:00:00	ITA	08	Emilia Romagna	44.49436681	11.3417208	942	128	1070	941	2011	253	51	201	2263	8787
2020-03-13 17:00:00	ITA	06	Friuli Venezia Giulia	45.6494354	13.76813649	59	8	67	169	236	88	11	10	257	3149
2020-03-13 17:00:00	ITA	12	Lazio	41.89277044	12.48366722	122	24	146	96	242	70	24	11	277	6491
2020-03-13 17:00:00	ITA	07	Liguria	44.41149315	8.9326992	128	44	172	132	304	61	24	17	345	1442
2020-03-13 17:00:00	ITA	03	Lombardia	45.46679409	9.190347404	4435	650	5085	2647	7732	836	1198	890	9820	32700
2020-03-13 17:00:00	ITA	11	Marche	43.61675973	13.5188753	337	85	422	276	698	128	0	27	725	2218
2020-03-13 17:00:00	ITA	14	Molise	41.55774754	14.65916051	5	3	8	9	17	1	0	0	17	243
2020-03-13 17:00:00	ITA	01	Piemonte	45.0732745	7.680687483	556	135	691	103	794	240	0	46	840	3105
2020-03-13 17:00:00	ITA	16	Puglia	41.12559576	16.86736689	77	2	79	42	121	23	3	5	129	1449
2020-03-13 17:00:00	ITA	20	Sardegna	39.21531192	9.110616306	12	0	12	31	43	4	0	0	43	504
2020-03-13 17:00:00	ITA	19	Sicilia	38.11569725	13.3623567	37	7	44	82	126	15	2	2	130	1950
2020-03-13 17:00:00	ITA	09	Toscana	43.76923077	11.25588885	134	77	211	244	455	103	10	5	470	4049
2020-03-13 17:00:00	ITA	04	P.A. Trento	46.06893511	11.12123097	58	6	64	93	157	55	4	2	163	846
2020-03-13 17:00:00	ITA	10	Umbria	43.10675841	12.38824698	11	10	21	52	73	11	2	1	76	576
2020-03-13 17:00:00	ITA	02	Valle d'Aosta	45.73750286	7.320149366	6	0	6	21	27	1	0	1	28	189
2020-03-13 17:00:00	ITA	05	Veneto	45.43490485	12.33845213	366	107	473	980	1453	156	100	42	1595	25691
2020-03-14 17:00:00	ITA	13	Abruzzo	42.35122196	13.39843823	51	14	65	41	106	23	4	2	112	1232
2020-03-14 17:00:00	ITA	17	Basilicata	40.63947052	15.80514834	0	2	2	8	10	0	0	0	10	155
2020-03-14 17:00:00	ITA	04	P.A. Bolzano	46.49933453	11.35662422	26	7	33	137	170	47	0	3	173	1135
2020-03-14 17:00:00	ITA	18	Calabria	38.90597598	16.59440194	22	4	26	33	59	22	1	0	60	711
2020-03-14 17:00:00	ITA	15	Campania	40.83956555	14.25084984	72	17	89	154	243	30	23	6	272	1936
2020-03-14 17:00:00	ITA	08	Emilia Romagna	44.49436681	11.3417208	1076	152	1228	1121	2349	338	54	241	2644	10043
2020-03-14 17:00:00	ITA	06	Friuli Venezia Giulia	45.6494354	13.76813649	67	11	78	193	271	35	17	13	301	3376
2020-03-14 17:00:00	ITA	12	Lazio	41.89277044	12.48366722	181	25	206	114	320	78	24	13	357	7335
2020-03-14 17:00:00	ITA	07	Liguria	44.41149315	8.9326992	213	62	275	109	384	80	52	27	463	1750
2020-03-14 17:00:00	ITA	03	Lombardia	45.46679409	9.190347404	4898	732	5630	3429	9059	1327	1660	966	11685	37138
2020-03-14 17:00:00	ITA	11	Marche	43.61675973	13.5188753	449	93	542	321	863	165	0	36	899	2561
2020-03-14 17:00:00	ITA	14	Molise	41.55774754	14.65916051	5	3	8	9	17	0	0	0	17	247
2020-03-14 17:00:00	ITA	01	Piemonte	45.0732745	7.680687483	538	150	688	126	814	20	0	59	873	3680
2020-03-14 17:00:00	ITA	16	Puglia	41.12559576	16.86736689	91	6	97	59	156	35	2	8	166	1681
2020-03-14 17:00:00	ITA	20	Sardegna	39.21531192	9.110616306	14	0	14	33	47	4	0	0	47	530
2020-03-14 17:00:00	ITA	19	Sicilia	38.11569725	13.3623567	42	11	53	97	150	24	4	2	156	2100
2020-03-14 17:00:00	ITA	09	Toscana	43.76923077	11.25588885	160	87	247	367	614	159	10	6	630	4595
2020-03-14 17:00:00	ITA	04	P.A. Trento	46.06893511	11.12123097	68	12	80	119	199	42	5	2	206	1006
2020-03-14 17:00:00	ITA	10	Umbria	43.10675841	12.38824698	21	11	32	71	103	30	3	1	107	748
2020-03-14 17:00:00	ITA	02	Valle d'Aosta	45.73750286	7.320149366	12	0	12	29	41	14	0	1	42	231
2020-03-14 17:00:00	ITA	05	Veneto	45.43490485	12.33845213	366	119	485	1290	1775	322	107	55	1937	26980
2020-03-15 17:00:00	ITA	13	Abruzzo	42.35122196	13.39843823	72	28	100	28	128	22	6	3	137	1419
2020-03-15 17:00:00	ITA	17	Basilicata	40.63947052	15.80514834	0	2	2	9	11	1	0	0	11	208
2020-03-15 17:00:00	ITA	04	P.A. Bolzano	46.49933453	11.35662422	50	4	54	145	199	29	0	5	204	1497
2020-03-15 17:00:00	ITA	18	Calabria	38.90597598	16.59440194	32	6	38	28	66	7	1	1	68	884
2020-03-15 17:00:00	ITA	15	Campania	40.83956555	14.25084984	73	22	95	201	296	53	28	9	333	2213
2020-03-15 17:00:00	ITA	08	Emilia Romagna	44.49436681	11.3417208	1215	169	1384	1357	2741	392	68	284	3093	12054
2020-03-15 17:00:00	ITA	06	Friuli Venezia Giulia	45.6494354	13.76813649	98	12	110	206	316	45	17	14	347	3407
2020-03-15 17:00:00	ITA	12	Lazio	41.89277044	12.48366722	223	31	254	142	396	76	24	16	436	8345
2020-03-15 17:00:00	ITA	07	Liguria	44.41149315	8.9326992	253	66	319	174	493	109	33	33	559	1973
2020-03-15 17:00:00	ITA	03	Lombardia	45.46679409	9.190347404	5500	767	6267	3776	10043	984	2011	1218	13272	40369
2020-03-15 17:00:00	ITA	11	Marche	43.61675973	13.5188753	521	98	619	468	1087	224	0	46	1133	2946
2020-03-15 17:00:00	ITA	14	Molise	41.55774754	14.65916051	3	4	7	10	17	0	0	0	17	248
2020-03-15 17:00:00	ITA	01	Piemonte	45.0732745	7.680687483	726	171	897	133	1030	216	0	81	1111	4375
2020-03-15 17:00:00	ITA	16	Puglia	41.12559576	16.86736689	116	6	122	90	212	56	2	16	230	2017
2020-03-15 17:00:00	ITA	20	Sardegna	39.21531192	9.110616306	16	0	16	59	75	28	0	2	77	613
2020-03-15 17:00:00	ITA	19	Sicilia	38.11569725	13.3623567	56	15	71	108	179	29	7	2	188	2452
2020-03-15 17:00:00	ITA	09	Toscana	43.76923077	11.25588885	175	107	282	481	763	149	10	8	781	5132
2020-03-15 17:00:00	ITA	04	P.A. Trento	46.06893511	11.12123097	73	19	92	275	367	168	5	6	378	1006
2020-03-15 17:00:00	ITA	10	Umbria	43.10675841	12.38824698	25	13	38	101	139	36	3	1	143	965
2020-03-15 17:00:00	ITA	02	Valle d'Aosta	45.73750286	7.320149366	10	3	13	43	56	15	0	1	57	230
2020-03-15 17:00:00	ITA	05	Veneto	45.43490485	12.33845213	426	129	555	1434	1989	214	120	63	2172	32546
2020-03-16 17:00:00	ITA	13	Abruzzo	42.35122196	13.39843823	71	37	108	57	165	37	7	4	176	1533
2020-03-16 17:00:00	ITA	17	Basilicata	40.63947052	15.80514834	1	2	3	9	12	1	0	0	12	230
2020-03-16 17:00:00	ITA	04	P.A. Bolzano	46.49933453	11.35662422	53	11	64	171	235	36	0	6	241	1740
2020-03-16 17:00:00	ITA	18	Calabria	38.90597598	16.59440194	36	7	43	44	87	21	1	1	89	1030
2020-03-16 17:00:00	ITA	15	Campania	40.83956555	14.25084984	103	22	125	238	363	67	28	9	400	2517
2020-03-16 17:00:00	ITA	08	Emilia Romagna	44.49436681	11.3417208	1362	197	1559	1529	3088	347	88	346	3522	13096
2020-03-16 17:00:00	ITA	06	Friuli Venezia Giulia	45.6494354	13.76813649	96	19	115	231	346	30	18	22	386	4851
2020-03-16 17:00:00	ITA	12	Lazio	41.89277044	12.48366722	267	31	298	174	472	76	32	19	523	9330
2020-03-16 17:00:00	ITA	07	Liguria	44.41149315	8.9326992	255	73	328	247	575	82	42	50	667	2189
2020-03-16 17:00:00	ITA	03	Lombardia	45.46679409	9.190347404	6171	823	6994	3867	10861	818	2368	1420	14649	43565
2020-03-16 17:00:00	ITA	11	Marche	43.61675973	13.5188753	528	110	638	547	1185	98	0	57	1242	3225
2020-03-16 17:00:00	ITA	14	Molise	41.55774754	14.65916051	3	5	8	7	15	-2	5	1	21	253
2020-03-16 17:00:00	ITA	01	Piemonte	45.0732745	7.680687483	1045	186	1231	174	1405	375	0	111	1516	5588
2020-03-16 17:00:00	ITA	16	Puglia	41.12559576	16.86736689	116	6	122	90	212	0	2	16	230	2017
2020-03-16 17:00:00	ITA	20	Sardegna	39.21531192	9.110616306	39	0	39	66	105	30	0	2	107	797
2020-03-16 17:00:00	ITA	19	Sicilia	38.11569725	13.3623567	75	20	95	108	203	24	8	2	213	2653
2020-03-16 17:00:00	ITA	09	Toscana	43.76923077	11.25588885	175	107	282	559	841	78	11	14	866	5910
2020-03-16 17:00:00	ITA	04	P.A. Trento	46.06893511	11.12123097	73	19	92	275	367	0	5	6	378	1006
2020-03-16 17:00:00	ITA	10	Umbria	43.10675841	12.38824698	30	15	45	114	159	20	4	1	164	1093
2020-03-16 17:00:00	ITA	02	Valle d'Aosta	45.73750286	7.320149366	28	5	33	70	103	47	0	2	105	287
2020-03-16 17:00:00	ITA	05	Veneto	45.43490485	12.33845213	498	156	654	1620	2274	285	130	69	2473	35052
2020-03-17 17:00:00	ITA	13	Abruzzo	42.35122196	13.39843823	94	32	126	90	216	51	7	6	229	1688
2020-03-17 17:00:00	ITA	17	Basilicata	40.63947052	15.80514834	5	2	7	13	20	8	0	0	20	262
2020-03-17 17:00:00	ITA	04	P.A. Bolzano	46.49933453	11.35662422	71	11	82	200	282	47	1	8	291	2149
2020-03-17 17:00:00	ITA	18	Calabria	38.90597598	16.59440194	45	10	55	57	112	25	1	1	114	1293
2020-03-17 17:00:00	ITA	15	Campania	40.83956555	14.25084984	127	24	151	272	423	60	28	9	460	2685
2020-03-17 17:00:00	ITA	08	Emilia Romagna	44.49436681	11.3417208	1566	223	1789	1615	3404	316	134	393	3931	14510
2020-03-17 17:00:00	ITA	06	Friuli Venezia Giulia	45.6494354	13.76813649	104	21	125	222	347	1	17	30	394	4958
2020-03-17 17:00:00	ITA	12	Lazio	41.89277044	12.48366722	314	44	358	192	550	78	34	23	607	9436
2020-03-17 17:00:00	ITA	07	Liguria	44.41149315	8.9326992	299	85	384	277	661	86	57	60	778	2509
2020-03-17 17:00:00	ITA	03	Lombardia	45.46679409	9.190347404	6953	879	7832	4263	12095	1234	2485	1640	16220	46449
2020-03-17 17:00:00	ITA	11	Marche	43.61675973	13.5188753	599	109	708	594	1302	117	0	69	1371	3225
2020-03-17 17:00:00	ITA	14	Molise	41.55774754	14.65916051	7	5	12	7	19	4	5	1	25	301
2020-03-17 17:00:00	ITA	01	Piemonte	45.0732745	7.680687483	1378	206	1584	180	1764	359	0	133	1897	6543
2020-03-17 17:00:00	ITA	16	Puglia	41.12559576	16.86736689	155	14	169	151	320	108	2	18	340	3077
2020-03-17 17:00:00	ITA	20	Sardegna	39.21531192	9.110616306	36	4	40	75	115	10	0	2	117	1003
2020-03-17 17:00:00	ITA	19	Sicilia	38.11569725	13.3623567	86	28	114	112	226	23	8	3	237	2916
2020-03-17 17:00:00	ITA	09	Toscana	43.76923077	11.25588885	329	143	472	552	1024	183	12	17	1053	6727
2020-03-17 17:00:00	ITA	04	P.A. Trento	46.06893511	11.12123097	107	22	129	239	368	1	10	7	385	1727
2020-03-17 17:00:00	ITA	10	Umbria	43.10675841	12.38824698	36	21	57	135	192	33	4	1	197	1323
2020-03-17 17:00:00	ITA	02	Valle d'Aosta	45.73750286	7.320149366	35	6	41	93	134	31	0	2	136	398
2020-03-17 17:00:00	ITA	05	Veneto	45.43490485	12.33845213	548	171	719	1769	2488	214	136	80	2704	35478
2020-03-18 17:00:00	ITA	13	Abruzzo	42.35122196	13.39843823	99	41	140	109	249	33	7	7	263	2054
2020-03-18 17:00:00	ITA	17	Basilicata	40.63947052	15.80514834	9	2	11	16	27	7	0	0	27	262
2020-03-18 17:00:00	ITA	04	P.A. Bolzano	46.49933453	11.35662422	79	18	97	269	366	84	1	9	376	2844
2020-03-18 17:00:00	ITA	18	Calabria	38.90597598	16.59440194	45	11	56	70	126	14	2	1	129	1668
2020-03-18 17:00:00	ITA	15	Campania	40.83956555	14.25084984	127	24	151	272	423	0	28	9	460	2685
2020-03-18 17:00:00	ITA	08	Emilia Romagna	44.49436681	11.3417208	1784	247	2031	1884	3915	511	152	458	4525	15461
2020-03-18 17:00:00	ITA	06	Friuli Venezia Giulia	45.6494354	13.76813649	128	27	155	261	416	69	15	31	462	4958
2020-03-18 17:00:00	ITA	12	Lazio	41.89277044	12.48366722	374	44	418	232	650	100	42	32	724	11145
2020-03-18 17:00:00	ITA	07	Liguria	44.41149315	8.9326992	401	100	501	243	744	83	70	73	887	2912
2020-03-18 17:00:00	ITA	03	Lombardia	45.46679409	9.190347404	7285	924	8209	4057	12266	171	3488	1959	17713	48983
2020-03-18 17:00:00	ITA	11	Marche	43.61675973	13.5188753	638	119	757	719	1476	174	0	92	1568	4109
2020-03-18 17:00:00	ITA	14	Molise	41.55774754	14.65916051	7	6	13	8	21	2	6	1	28	361
2020-03-18 17:00:00	ITA	01	Piemonte	45.0732745	7.680687483	1780	227	2007	180	2187	423	0	154	2341	7516
2020-03-18 17:00:00	ITA	16	Puglia	41.12559576	16.86736689	156	30	186	176	362	42	2	19	383	3433
2020-03-18 17:00:00	ITA	20	Sardegna	39.21531192	9.110616306	42	7	49	83	132	17	0	2	134	1135
2020-03-18 17:00:00	ITA	19	Sicilia	38.11569725	13.3623567	100	29	129	138	267	41	12	3	282	3294
2020-03-18 17:00:00	ITA	09	Toscana	43.76923077	11.25588885	427	160	587	704	1291	267	17	22	1330	7606
2020-03-18 17:00:00	ITA	04	P.A. Trento	46.06893511	11.12123097	141	22	163	273	436	68	12	7	455	2187
2020-03-18 17:00:00	ITA	10	Umbria	43.10675841	12.38824698	54	21	75	166	241	49	4	2	247	1601
2020-03-18 17:00:00	ITA	02	Valle d'Aosta	45.73750286	7.320149366	41	3	44	118	162	28	0	3	165	486
2020-03-18 17:00:00	ITA	05	Veneto	45.43490485	12.33845213	646	195	841	2112	2953	465	167	94	3214	40841
