# Supplementary material for: COVID-19 in Italy: Dataset of the Italian Civil Protection Department
Source: Data Brief. 2020 Apr 10;30:105526. doi: 10.1016/j.dib.2020.105526 (PMC7178485; doi:10.1016/j.dib.2020.105526)
Supplement: Supplementary file 2 [file mmc2.zip › COVID-19/LICENSE.xmp]

<?xpacket begin='' id=''?>
<x:xmpmeta xmlns:x='adobe:ns:meta/'>
  <rdf:RDF xmlns:rdf='http://www.w3.org/1999/02/22-rdf-syntax-ns#'>
    <rdf:Description rdf:about=''
		     xmlns:xapRights='http://ns.adobe.com/xap/1.0/rights/'>
      <xapRights:Marked>True</xapRights:Marked>
    </rdf:Description>
    <rdf:Description rdf:about=''
		     xmlns:xapRights='http://ns.adobe.com/xap/1.0/rights/'>
      <xapRights:WebStatement rdf:resource='https://github.com/pcm-dpc/COVID-19/tree/master/dati-regioni'/>
    </rdf:Description>
    <rdf:Description rdf:about=''
		     xmlns:xapRights='http://ns.adobe.com/xap/1.0/rights/'
		     >
      <xapRights:UsageTerms>
	<rdf:Alt>
	  <rdf:li xml:lang='x-default' >Quest&#39;opera è distribuita con Licenza &lt;a rel=&#34;license&#34; href=&#34;http://creativecommons.org/licenses/by/4.0/&#34;&gt;Creative Commons Attribuzione 4.0 Internazionale&lt;/a&gt;.</rdf:li>
	  <rdf:li xml:lang='it_IT' >Quest&#39;opera è distribuita con Licenza &lt;a rel=&#34;license&#34; href=&#34;http://creativecommons.org/licenses/by/4.0/&#34;&gt;Creative Commons Attribuzione 4.0 Internazionale&lt;/a&gt;.</rdf:li>
	  <rdf:li xml:lang='en' >This work is licensed under a &lt;a rel=&#34;license&#34; href=&#34;http://creativecommons.org/licenses/by/4.0/&#34;&gt;Creative Commons Attribution 4.0 International License&lt;/a&gt;.</rdf:li>
	  </rdf:Alt>
      </xapRights:UsageTerms>
    </rdf:Description>
    <rdf:Description rdf:about=''
		     xmlns:dc='http://purl.org/dc/elements/1.1/'>
      <dc:title>
	<rdf:Alt>
	  <rdf:li xml:lang='x-default'>COVID-19 Italia - Monitoraggio della situazione</rdf:li>
	  <rdf:li xml:lang='it_IT'>COVID-19 Italia - Monitoraggio della situazione</rdf:li>
	</rdf:Alt>
      </dc:title>
    </rdf:Description>
    <rdf:Description rdf:about=''
      xmlns:cc='http://creativecommons.org/ns#'>
      <cc:license rdf:resource='http://creativecommons.org/licenses/by/4.0/'/>
    </rdf:Description>
    <rdf:Description rdf:about=''
      xmlns:cc='http://creativecommons.org/ns#'>
      <cc:attributionName>Soggetto Attuatore del Ministero della Salute DCDPC n.414 7.2.2020</cc:attributionName>
    </rdf:Description>
    
  </rdf:RDF>
</x:xmpmeta>
<?xpacket end='r'?>
