# Supplementary material for: COVID-19 in Italy: Dataset of the Italian Civil Protection Department
Source: Data Brief. 2020 Apr 10;30:105526. doi: 10.1016/j.dib.2020.105526 (PMC7178485; doi:10.1016/j.dib.2020.105526)
Supplement: Supplementary file 2 [file mmc2.zip › COVID-19/metadata/covid-19-aree.xml]

<?xml version="1.0" encoding="UTF-8"?>
<gmd:MD_Metadata xmlns:gmd="http://www.isotc211.org/2005/gmd" xmlns:gco="http://www.isotc211.org/2005/gco" xmlns:srv="http://www.isotc211.org/2005/srv" xmlns:gml="http://www.opengis.net/gml/3.2" xmlns:xlink="http://www.w3.org/1999/xlink" xmlns:xsi="http://www.w3.org/2001/XMLSchema-instance">
	<gmd:fileIdentifier>
		<gco:CharacterString>PCM:000086:20200306:110700</gco:CharacterString>
	</gmd:fileIdentifier>
	<gmd:language>
		<gmd:LanguageCode codeList="http://standards.iso.org/ittf/PubliclyAvailableStandards/ISO_19139_Schemas/resources/codelist/gmxCodelists.xml#LanguageCode" codeListValue="ita">ita</gmd:LanguageCode>
	</gmd:language>
	<gmd:characterSet>
		<gmd:MD_CharacterSetCode codeList="http://standards.iso.org/ittf/PubliclyAvailableStandards/ISO_19139_Schemas/resources/codelist/gmxCodelists.xml#MD_CharacterSetCode" codeListValue="utf8">utf8</gmd:MD_CharacterSetCode>
	</gmd:characterSet>
	<gmd:parentIdentifier>
		<gco:CharacterString>PCM:000086:20200306:110700</gco:CharacterString>
	</gmd:parentIdentifier>
	<gmd:hierarchyLevel>
		<gmd:MD_ScopeCode codeList="http://standards.iso.org/ittf/PubliclyAvailableStandards/ISO_19139_Schemas/resources/codelist/gmxCodelists.xml#MD_ScopeCode" codeListValue="dataset">dataset</gmd:MD_ScopeCode>
	</gmd:hierarchyLevel>
	<gmd:contact>
		<gmd:CI_ResponsibleParty>
			<gmd:organisationName>
				<gco:CharacterString>PCM - Dipartimento della Protezione Civile</gco:CharacterString>
			</gmd:organisationName>
			<gmd:contactInfo>
				<gmd:CI_Contact>
					<gmd:address>
						<gmd:CI_Address>
							<gmd:electronicMailAddress>
								<gco:CharacterString>sisterritoriale@protezionecivile.it</gco:CharacterString>
							</gmd:electronicMailAddress>
						</gmd:CI_Address>
					</gmd:address>
					<gmd:onlineResource>
						<gmd:CI_OnlineResource>
							<gmd:linkage>
								<gmd:URL>www.protezionecivile.gov.it</gmd:URL>
							</gmd:linkage>
						</gmd:CI_OnlineResource>
					</gmd:onlineResource>
				</gmd:CI_Contact>
			</gmd:contactInfo>
			<gmd:role>
				<gmd:CI_RoleCode codeList="http://standards.iso.org/ittf/PubliclyAvailableStandards/ISO_19139_Schemas/resources/codelist/gmxCodelists.xml#CI_RoleCode" codeListValue="pointOfContact">pointOfContact</gmd:CI_RoleCode>
			</gmd:role>
		</gmd:CI_ResponsibleParty>
	</gmd:contact>
	<gmd:dateStamp>
		<gco:Date>2015-07-14</gco:Date>
	</gmd:dateStamp>
	<gmd:metadataStandardName>
		<gco:CharacterString>DM - Regole tecniche RNDT</gco:CharacterString>
	</gmd:metadataStandardName>
	<gmd:metadataStandardVersion>
		<gco:CharacterString>10 novembre 2011</gco:CharacterString>
	</gmd:metadataStandardVersion>
	<gmd:referenceSystemInfo>
		<gmd:MD_ReferenceSystem>
			<gmd:referenceSystemIdentifier>
				<gmd:RS_Identifier>
					<gmd:code>
						<gco:CharacterString>ETRS89/ETRS-TM33</gco:CharacterString>
					</gmd:code>
				</gmd:RS_Identifier>
			</gmd:referenceSystemIdentifier>
		</gmd:MD_ReferenceSystem>
	</gmd:referenceSystemInfo>
	<gmd:identificationInfo>
		<gmd:MD_DataIdentification>
			<gmd:citation>
				<gmd:CI_Citation>
					<gmd:title>
						<gco:CharacterString>Zone di applicazione delle misura di contenimento del contagio da COVID-19 (RNDT Dataset)</gco:CharacterString>
					</gmd:title>
					<gmd:date>
						<gmd:CI_Date>
							<gmd:date>
								<gco:Date>2020-03-01</gco:Date>
							</gmd:date>
							<gmd:dateType>
								<gmd:CI_DateTypeCode codeSpace="ISOTC211/19115" codeList="http://standards.iso.org/ittf/PubliclyAvailableStandards/ISO_19139_Schemas/resources/codelist/gmxCodelists.xml#CI_DateTypeCode" codeListValue="creation">creation</gmd:CI_DateTypeCode>
							</gmd:dateType>
						</gmd:CI_Date>
					</gmd:date>
					<gmd:date>
						<gmd:CI_Date>
							<gmd:date>
								<gco:Date>2020-03-06</gco:Date>
							</gmd:date>
							<gmd:dateType>
								<gmd:CI_DateTypeCode codeSpace="ISOTC211/19115" codeList="http://standards.iso.org/ittf/PubliclyAvailableStandards/ISO_19139_Schemas/resources/codelist/gmxCodelists.xml#CI_DateTypeCode" codeListValue="publication">publication</gmd:CI_DateTypeCode>
							</gmd:dateType>
						</gmd:CI_Date>
					</gmd:date>
					<gmd:identifier>
						<gmd:MD_Identifier>
							<gmd:code>
								<gco:CharacterString>PCM:000086</gco:CharacterString>
							</gmd:code>
						</gmd:MD_Identifier>
					</gmd:identifier>
					<gmd:citedResponsibleParty>
						<gmd:CI_ResponsibleParty>
							<gmd:organisationName>
								<gco:CharacterString>PCM - Dipartimento della Protezione Civile</gco:CharacterString>
							</gmd:organisationName>
							<gmd:contactInfo>
								<gmd:CI_Contact>
									<gmd:address>
										<gmd:CI_Address>
											<gmd:electronicMailAddress>
												<gco:CharacterString>sisterritoriale@protezionecivile.it</gco:CharacterString>
											</gmd:electronicMailAddress>
										</gmd:CI_Address>
									</gmd:address>
									<gmd:onlineResource>
										<gmd:CI_OnlineResource>
											<gmd:linkage>
												<gmd:URL>www.protezionecivile.gov.it</gmd:URL>
											</gmd:linkage>
										</gmd:CI_OnlineResource>
									</gmd:onlineResource>
								</gmd:CI_Contact>
							</gmd:contactInfo>
							<gmd:role>
								<gmd:CI_RoleCode codeSpace="ISOTC211/19115" codeList="http://standards.iso.org/ittf/PubliclyAvailableStandards/ISO_19139_Schemas/resources/codelist/gmxCodelists.xml#CI_RoleCode" codeListValue="owner">owner</gmd:CI_RoleCode>
							</gmd:role>
						</gmd:CI_ResponsibleParty>
					</gmd:citedResponsibleParty>
					<gmd:citedResponsibleParty>
						<gmd:CI_ResponsibleParty>
							<gmd:organisationName>
								<gco:CharacterString>Regione Campania</gco:CharacterString>
							</gmd:organisationName>
							<gmd:contactInfo>
								<gmd:CI_Contact>
									<gmd:address>
										<gmd:CI_Address>
											<gmd:electronicMailAddress>
												<gco:CharacterString>francesca.maggio@regione.campania.it</gco:CharacterString>
											</gmd:electronicMailAddress>
										</gmd:CI_Address>
									</gmd:address>
									<gmd:onlineResource>
										<gmd:CI_OnlineResource>
											<gmd:linkage>
												<gmd:URL>http://www.regione.campania.it</gmd:URL>
											</gmd:linkage>
										</gmd:CI_OnlineResource>
									</gmd:onlineResource>
								</gmd:CI_Contact>
							</gmd:contactInfo>
							<gmd:role>
								<gmd:CI_RoleCode codeSpace="ISOTC211/19115" codeList="http://standards.iso.org/ittf/PubliclyAvailableStandards/ISO_19139_Schemas/resources/codelist/gmxCodelists.xml#CI_RoleCode" codeListValue="resourceProvider">resourceProvider</gmd:CI_RoleCode>
							</gmd:role>
						</gmd:CI_ResponsibleParty>
					</gmd:citedResponsibleParty>
					<gmd:presentationForm>
						<gmd:CI_PresentationFormCode codeList="http://standards.iso.org/ittf/PubliclyAvailableStandards/ISO_19139_Schemas/resources/codelist/gmxCodelists.xml#CI_PresentationFormCode" codeListValue="mapDigital">mapDigital</gmd:CI_PresentationFormCode>
					</gmd:presentationForm>
					<gmd:series>
						<gmd:CI_Series>
							<gmd:issueIdentification>
								<gco:CharacterString>PCM:000086</gco:CharacterString>
							</gmd:issueIdentification>
						</gmd:CI_Series>
					</gmd:series>
					<gmd:otherCitationDetails>
						<gco:CharacterString>Decreto del Presidente del Consiglio dei Ministri 1° marzo 2020 - Ulteriori disposizioni attuative del decreto-legge 23 febbraio 2020, n. 6, recante misure urgenti in materia di contenimento e gestione dell’emergenza epidemiologica da COVID-19 01 marzo 2020</gco:CharacterString>
					</gmd:otherCitationDetails>
				</gmd:CI_Citation>
			</gmd:citation>
			<gmd:abstract>
				<gco:CharacterString>Porzione di territorio o uno o più unità amministrative (comuni, province o regioni), anche diverse tra loro, per le quali sono state adottate misure di contenimento ai fini della prevenzione rivolte alla popolazione e con esclusione del personale sanitario, delle forze di polizia, del corpo nazionale dei vigili del fuoco e delle forze armate, nell&apos;esercizio delle loro funzioni. Le misura di contenimento sono differenziate per estensione e gravità. Tra le misura per le zone &quot;rosse&quot; c&apos;è il divieto di allontanamento e il divieto di accesso.</gco:CharacterString>
			</gmd:abstract>
			<gmd:pointOfContact>
				<gmd:CI_ResponsibleParty>
					<gmd:organisationName>
						<gco:CharacterString>PCM - Dipartimento della Protezione Civile</gco:CharacterString>
					</gmd:organisationName>
					<gmd:contactInfo>
						<gmd:CI_Contact>
							<gmd:address>
								<gmd:CI_Address>
									<gmd:electronicMailAddress>
										<gco:CharacterString>redazione@protezionecivile.it</gco:CharacterString>
									</gmd:electronicMailAddress>
								</gmd:CI_Address>
							</gmd:address>
							<gmd:onlineResource>
								<gmd:CI_OnlineResource>
									<gmd:linkage>
										<gmd:URL>www.protezionecivile.gov.it</gmd:URL>
									</gmd:linkage>
								</gmd:CI_OnlineResource>
							</gmd:onlineResource>
						</gmd:CI_Contact>
					</gmd:contactInfo>
					<gmd:role>
						<gmd:CI_RoleCode codeList="http://standards.iso.org/ittf/PubliclyAvailableStandards/ISO_19139_Schemas/resources/codelist/gmxCodelists.xml#CI_RoleCode" codeListValue="pointOfContact">pointOfContact</gmd:CI_RoleCode>
					</gmd:role>
				</gmd:CI_ResponsibleParty>
			</gmd:pointOfContact>
			<gmd:pointOfContact>
				<gmd:CI_ResponsibleParty>
					<gmd:organisationName>
						<gco:CharacterString>Regione Campania</gco:CharacterString>
					</gmd:organisationName>
					<gmd:contactInfo>
						<gmd:CI_Contact>
							<gmd:address>
								<gmd:CI_Address>
									<gmd:electronicMailAddress>
										<gco:CharacterString>francesca.maggio@regione.campania.it</gco:CharacterString>
									</gmd:electronicMailAddress>
								</gmd:CI_Address>
							</gmd:address>
							<gmd:onlineResource>
								<gmd:CI_OnlineResource>
									<gmd:linkage>
										<gmd:URL>http://www.regione.campania.it</gmd:URL>
									</gmd:linkage>
								</gmd:CI_OnlineResource>
							</gmd:onlineResource>
						</gmd:CI_Contact>
					</gmd:contactInfo>
					<gmd:role>
						<gmd:CI_RoleCode codeList="http://standards.iso.org/ittf/PubliclyAvailableStandards/ISO_19139_Schemas/resources/codelist/gmxCodelists.xml#CI_RoleCode" codeListValue="pointOfContact">pointOfContact</gmd:CI_RoleCode>
					</gmd:role>
				</gmd:CI_ResponsibleParty>
			</gmd:pointOfContact>
			<gmd:resourceMaintenance>
				<gmd:MD_MaintenanceInformation>
					<gmd:maintenanceAndUpdateFrequency>
						<gmd:MD_MaintenanceFrequencyCode codeSpace="ISOTC211/19115" codeList="http://standards.iso.org/ittf/PubliclyAvailableStandards/ISO_19139_Schemas/resources/codelist/gmxCodelists.xml#MD_MaintenanceFrequencyCode" codeListValue="notPlanned">notPlanned</gmd:MD_MaintenanceFrequencyCode>
					</gmd:maintenanceAndUpdateFrequency>
				</gmd:MD_MaintenanceInformation>
			</gmd:resourceMaintenance>
			<gmd:graphicOverview>
				<gmd:MD_BrowseGraphic>
					<gmd:fileName>
						<gco:CharacterString>http://www.protezionecivile.gov.it/resources/cms/documents/mappa_zona_gialla.pdf</gco:CharacterString>
					</gmd:fileName>
					<gmd:fileDescription>
						<gco:CharacterString>Mappa definitiva della zona rossa e gialla per il Vesuvio - febbraio 2015</gco:CharacterString>
					</gmd:fileDescription>
					<gmd:fileType>
						<gco:CharacterString>pdf</gco:CharacterString>
					</gmd:fileType>
				</gmd:MD_BrowseGraphic>
			</gmd:graphicOverview>
			<gmd:descriptiveKeywords>
				<gmd:MD_Keywords>
					<gmd:keyword>
						<gco:CharacterString>Salute umana e sicurezza</gco:CharacterString>
					</gmd:keyword>
					<gmd:keyword>
						<gco:CharacterString>Zone sottoposte a gestione/limitazioni/regolamentazione e unità con obbligo di comunicare dati</gco:CharacterString>
					</gmd:keyword>
					<gmd:thesaurusName>
						<gmd:CI_Citation>
							<gmd:title>
								<gco:CharacterString>GEMET - INSPIRE themes, version 1.0</gco:CharacterString>
							</gmd:title>
							<gmd:date>
								<gmd:CI_Date>
									<gmd:date>
										<gco:Date>2008-06-01</gco:Date>
									</gmd:date>
									<gmd:dateType>
										<gmd:CI_DateTypeCode codeList="http://standards.iso.org/ittf/PubliclyAvailableStandards/ISO_19139_Schemas/resources/codelist/gmxCodelists.xml#CI_DateTypeCode" codeListValue="publication">publication</gmd:CI_DateTypeCode>
									</gmd:dateType>
								</gmd:CI_Date>
							</gmd:date>
						</gmd:CI_Citation>
					</gmd:thesaurusName>
				</gmd:MD_Keywords>
			</gmd:descriptiveKeywords>
			<gmd:descriptiveKeywords>
				<gmd:MD_Keywords>
					<gmd:keyword>
						<gco:CharacterString>healthProtection</gco:CharacterString>
					</gmd:keyword>
					<gmd:thesaurusName>
						<gmd:CI_Citation>
							<gmd:title>
								<gco:CharacterString>GEMET - Concepts, version 2.4</gco:CharacterString>
							</gmd:title>
							<gmd:date>
								<gmd:CI_Date>
									<gmd:date>
										<gco:Date>2010-01-13</gco:Date>
									</gmd:date>
									<gmd:dateType>
										<gmd:CI_DateTypeCode codeList="http://standards.iso.org/ittf/PubliclyAvailableStandards/ISO_19139_Schemas/resources/codelist/gmxCodelists.xml#CI_DateTypeCode" codeListValue="publication">publication</gmd:CI_DateTypeCode>
									</gmd:dateType>
								</gmd:CI_Date>
							</gmd:date>
						</gmd:CI_Citation>
					</gmd:thesaurusName>
				</gmd:MD_Keywords>
			</gmd:descriptiveKeywords>
			<gmd:descriptiveKeywords>
				<gmd:MD_Keywords>
					<gmd:keyword>
						<gco:CharacterString>zona Pianificazione Vulcanica</gco:CharacterString>
					</gmd:keyword>
					<gmd:thesaurusName>
						<gmd:CI_Citation>
							<gmd:title>
								<gco:CharacterString>INSPIRE ZoneTypeCode code list</gco:CharacterString>
							</gmd:title>
							<gmd:date>
								<gmd:CI_Date>
									<gmd:date>
										<gco:Date>2013-02-04</gco:Date>
									</gmd:date>
									<gmd:dateType>
										<gmd:CI_DateTypeCode codeList="http://standards.iso.org/ittf/PubliclyAvailableStandards/ISO_19139_Schemas/resources/codelist/gmxCodelists.xml#CI_DateTypeCode" codeListValue="publication">publication</gmd:CI_DateTypeCode>
									</gmd:dateType>
								</gmd:CI_Date>
							</gmd:date>
						</gmd:CI_Citation>
					</gmd:thesaurusName>
				</gmd:MD_Keywords>
			</gmd:descriptiveKeywords>
			<gmd:descriptiveKeywords>
				<gmd:MD_Keywords>
					<gmd:keyword>
						<gco:CharacterString>COVID-19</gco:CharacterString>
					</gmd:keyword>
				</gmd:MD_Keywords>
			</gmd:descriptiveKeywords>
			<gmd:resourceConstraints>
				<gmd:MD_SecurityConstraints>
					<gmd:classification>
						<gmd:MD_ClassificationCode codeList="http://standards.iso.org/ittf/PubliclyAvailableStandards/ISO_19139_Schemas/resources/codelist/gmxCodelists.xml#MD_ClassificationCode" codeListValue="unclassified">unclassified</gmd:MD_ClassificationCode>
					</gmd:classification>
				</gmd:MD_SecurityConstraints>
			</gmd:resourceConstraints>
			<gmd:resourceConstraints>
				<gmd:MD_Constraints>
					<gmd:useLimitation>
						<gco:CharacterString>http://dati.protezionecivile.it/Download/Licenze/CC_Attribution_4.0_International_COVID19.zip</gco:CharacterString>
					</gmd:useLimitation>
				</gmd:MD_Constraints>
			</gmd:resourceConstraints>
			<gmd:resourceConstraints>
				<gmd:MD_LegalConstraints>
					<gmd:accessConstraints>
						<gmd:MD_RestrictionCode codeList="http://www.isotc211.org/2005/resources/Codelist/gmxCodelists.xml#MD_RestrictionCode" codeListValue="otherRestrictions">otherRestrictions</gmd:MD_RestrictionCode>
					</gmd:accessConstraints>
					<gmd:useConstraints>
						<gmd:MD_RestrictionCode codeList="http://www.isotc211.org/2005/resources/Codelist/gmxCodelists.xml#MD_RestrictionCode" codeListValue="otherRestrictions">otherRestrictions</gmd:MD_RestrictionCode>
					</gmd:useConstraints>
					<gmd:otherConstraints>
						<gco:CharacterString>I dati delle zone sono stati elaborati ai fini della gestione dell&apos;emergenza e dovranno essere utilizzati solo per scopi di protezione civile.</gco:CharacterString>
					</gmd:otherConstraints>
				</gmd:MD_LegalConstraints>
			</gmd:resourceConstraints>
			<gmd:spatialRepresentationType>
				<gmd:MD_SpatialRepresentationTypeCode codeSpace="ISOTC211/19115" codeList="http://standards.iso.org/ittf/PubliclyAvailableStandards/ISO_19139_Schemas/resources/codelist/gmxCodelists.xml#MD_SpatialRepresentationTypeCode" codeListValue="vector">vector</gmd:MD_SpatialRepresentationTypeCode>
			</gmd:spatialRepresentationType>
			<gmd:spatialResolution>
				<gmd:MD_Resolution>
					<gmd:equivalentScale>
						<gmd:MD_RepresentativeFraction>
							<gmd:denominator>
								<gco:Integer>10000</gco:Integer>
							</gmd:denominator>
						</gmd:MD_RepresentativeFraction>
					</gmd:equivalentScale>
				</gmd:MD_Resolution>
			</gmd:spatialResolution>
			<gmd:language>
				<gmd:LanguageCode codeList="http://standards.iso.org/ittf/PubliclyAvailableStandards/ISO_19139_Schemas/resources/codelist/gmxCodelists.xml#LanguageCode" codeListValue="ita">ita</gmd:LanguageCode>
			</gmd:language>
			<gmd:characterSet>
				<gmd:MD_CharacterSetCode codeList="http://standards.iso.org/ittf/PubliclyAvailableStandards/ISO_19139_Schemas/resources/codelist/gmxCodelists.xml#MD_CharacterSetCode" codeListValue="utf8">utf8</gmd:MD_CharacterSetCode>
			</gmd:characterSet>
			<gmd:topicCategory>
				<gmd:MD_TopicCategoryCode>health</gmd:MD_TopicCategoryCode>
			</gmd:topicCategory>
			<gmd:topicCategory>
				<gmd:MD_TopicCategoryCode>planningCadastre</gmd:MD_TopicCategoryCode>
			</gmd:topicCategory>
			<gmd:extent>
				<gmd:EX_Extent>
					<gmd:geographicElement>
						<gmd:EX_GeographicBoundingBox>
							<gmd:westBoundLongitude>
								<gco:Decimal>7.2422</gco:Decimal>
							</gmd:westBoundLongitude>
							<gmd:eastBoundLongitude>
								<gco:Decimal>13.7289</gco:Decimal>
							</gmd:eastBoundLongitude>
							<gmd:southBoundLatitude>
								<gco:Decimal>42.9919</gco:Decimal>
							</gmd:southBoundLatitude>
							<gmd:northBoundLatitude>
								<gco:Decimal>46.4919</gco:Decimal>
							</gmd:northBoundLatitude>
						</gmd:EX_GeographicBoundingBox>
					</gmd:geographicElement>
				</gmd:EX_Extent>
			</gmd:extent>
			<gmd:supplementalInformation>
				<gco:CharacterString>DELIBERA DEL CONSIGLIO DEI MINISTRI 31 gennaio 2020 
Dichiarazione dello stato di emergenza in conseguenza del rischio sanitario connesso all&apos;insorgenza di patologie derivanti da agenti virali trasmissibili. (20A00737) (GU Serie Generale n.26 del 01-02-2020)</gco:CharacterString>
			</gmd:supplementalInformation>
		</gmd:MD_DataIdentification>
	</gmd:identificationInfo>
	<gmd:distributionInfo>
		<gmd:MD_Distribution>
			<gmd:distributionFormat>
				<gmd:MD_Format>
					<gmd:name>
						<gco:CharacterString>shp</gco:CharacterString>
					</gmd:name>
					<gmd:version>
						<gco:CharacterString>n/a</gco:CharacterString>
					</gmd:version>
				</gmd:MD_Format>
			</gmd:distributionFormat>
			<gmd:distributor>
				<gmd:MD_Distributor>
					<gmd:distributorContact>
						<gmd:CI_ResponsibleParty>
							<gmd:organisationName>
								<gco:CharacterString>PCM - Dipartimento della Protezione Civile</gco:CharacterString>
							</gmd:organisationName>
							<gmd:contactInfo>
								<gmd:CI_Contact>
									<gmd:address>
										<gmd:CI_Address>
											<gmd:electronicMailAddress>
												<gco:CharacterString>sisterritoriale@protezionecivile.it</gco:CharacterString>
											</gmd:electronicMailAddress>
										</gmd:CI_Address>
									</gmd:address>
									<gmd:onlineResource>
										<gmd:CI_OnlineResource>
											<gmd:linkage>
												<gmd:URL>www.protezionecivile.gov.it</gmd:URL>
											</gmd:linkage>
										</gmd:CI_OnlineResource>
									</gmd:onlineResource>
								</gmd:CI_Contact>
							</gmd:contactInfo>
							<gmd:role>
								<gmd:CI_RoleCode codeSpace="ISOTC211/19115" codeList="http://standards.iso.org/ittf/PubliclyAvailableStandards/ISO_19139_Schemas/resources/codelist/gmxCodelists.xml#CI_RoleCode" codeListValue="distributor">distributor</gmd:CI_RoleCode>
							</gmd:role>
						</gmd:CI_ResponsibleParty>
					</gmd:distributorContact>
				</gmd:MD_Distributor>
			</gmd:distributor>
			<gmd:transferOptions>
				<gmd:MD_DigitalTransferOptions>
					<gmd:onLine>
						<gmd:CI_OnlineResource>
							<gmd:linkage>
								<gmd:URL>https://github.com/pcm-dpc/COVID-19/tree/master/shape-aree-contenimento</gmd:URL>
							</gmd:linkage>
						</gmd:CI_OnlineResource>
					</gmd:onLine>
				</gmd:MD_DigitalTransferOptions>
			</gmd:transferOptions>
		</gmd:MD_Distribution>
	</gmd:distributionInfo>
	<gmd:dataQualityInfo>
		<gmd:DQ_DataQuality>
			<gmd:scope>
				<gmd:DQ_Scope>
					<gmd:level>
						<gmd:MD_ScopeCode codeSpace="ISOTC211/19115" codeList="http://standards.iso.org/ittf/PubliclyAvailableStandards/ISO_19139_Schemas/resources/codelist/gmxCodelists.xml#MD_ScopeCode" codeListValue="dataset">dataset</gmd:MD_ScopeCode>
					</gmd:level>
				</gmd:DQ_Scope>
			</gmd:scope>
			<gmd:report>
				<gmd:DQ_AbsoluteExternalPositionalAccuracy>
					<gmd:result>
						<gmd:DQ_QuantitativeResult>
							<gmd:valueUnit>
								<gml:BaseUnit gml:id="m">
									<gml:identifier codeSpace="http://www.bipm.org/en/si/base_units">m</gml:identifier>
									<gml:unitsSystem xlink:href="http://www.bipm.org/en/si"/>
								</gml:BaseUnit>
							</gmd:valueUnit>
							<gmd:value>
								<gco:Record>
									<gco:Real>50</gco:Real>
								</gco:Record>
							</gmd:value>
						</gmd:DQ_QuantitativeResult>
					</gmd:result>
				</gmd:DQ_AbsoluteExternalPositionalAccuracy>
			</gmd:report>
			<gmd:report>
				<gmd:DQ_DomainConsistency>
					<gmd:result>
						<gmd:DQ_ConformanceResult>
							<gmd:specification>
								<gmd:CI_Citation>
									<gmd:title>
										<gco:CharacterString>REGOLAMENTO (UE) N. 1089/2010 DELLA COMMISSIONE del 23 novembre 2010 recante attuazione della direttiva 2007/2/CE del Parlamento europeo e del Consiglio per quanto riguarda l&apos;interoperabilità dei set di dati territoriali e dei servizi di dati territoriali</gco:CharacterString>
									</gmd:title>
									<gmd:date>
										<gmd:CI_Date>
											<gmd:date>
												<gco:Date>2010-12-08</gco:Date>
											</gmd:date>
											<gmd:dateType>
												<gmd:CI_DateTypeCode codeList="http://standards.iso.org/ittf/PubliclyAvailableStandards/ISO_19139_Schemas/resources/codelist/gmxCodelists.xml#CI_DateTypeCode" codeListValue="publication">pubblicazione</gmd:CI_DateTypeCode>
											</gmd:dateType>
										</gmd:CI_Date>
									</gmd:date>
								</gmd:CI_Citation>
							</gmd:specification>
							<gmd:explanation>
								<gco:CharacterString>Fare riferimento alle specifiche indicate</gco:CharacterString>
							</gmd:explanation>
							<gmd:pass/>
						</gmd:DQ_ConformanceResult>
					</gmd:result>
				</gmd:DQ_DomainConsistency>
			</gmd:report>
			<gmd:report>
				<gmd:DQ_DomainConsistency>
					<gmd:result>
						<gmd:DQ_ConformanceResult>
							<gmd:specification>
								<gmd:CI_Citation>
									<gmd:title>
										<gco:CharacterString>INSPIRE Data Specification on Area management/restriction/regulation zones and reporting units - Technical Guidelines</gco:CharacterString>
									</gmd:title>
									<gmd:date>
										<gmd:CI_Date>
											<gmd:date>
												<gco:Date>2013-12-10</gco:Date>
											</gmd:date>
											<gmd:dateType>
												<gmd:CI_DateTypeCode codeList="http://standards.iso.org/ittf/PubliclyAvailableStandards/ISO_19139_Schemas/resources/codelist/gmxCodelists.xml#CI_DateTypeCode" codeListValue="publication">pubblicazione</gmd:CI_DateTypeCode>
											</gmd:dateType>
										</gmd:CI_Date>
									</gmd:date>
								</gmd:CI_Citation>
							</gmd:specification>
							<gmd:explanation>
								<gco:CharacterString>Fare riferimento alle specifiche indicate</gco:CharacterString>
							</gmd:explanation>
							<gmd:pass/>
						</gmd:DQ_ConformanceResult>
					</gmd:result>
				</gmd:DQ_DomainConsistency>
			</gmd:report>
			<gmd:lineage>
				<gmd:LI_Lineage>
					<gmd:statement>
						<gco:CharacterString>Il dataset è stato generato dal Dipartimento della protezione civile sulla base delle indicazioni espresse negli allegat 1, 2 e 3 del DPCM 1-3-2020. Per aderire alle indicazioni delle Specifiche sui dati per il tema &quot;Zone sottoposte a gestione/limitazioni/regolamentazione e unità con obbligo di comunicare dati&quot; il Dipartimento ha provveduto ad effettuare le necessarie trasformazioni.
Gran parte delle geometrie degli oggetti spaziali è stata derivata da quelle dei poligoni delle unità amministrative ISTAT (aggiornamento 2019).</gco:CharacterString>
					</gmd:statement>
				</gmd:LI_Lineage>
			</gmd:lineage>
		</gmd:DQ_DataQuality>
	</gmd:dataQualityInfo>
</gmd:MD_Metadata>
