# Supplementary material for: COVID-19 in Italy: Dataset of the Italian Civil Protection Department
Source: Data Brief. 2020 Apr 10;30:105526. doi: 10.1016/j.dib.2020.105526 (PMC7178485; doi:10.1016/j.dib.2020.105526)
Supplement: Supplementary file 2 [file mmc2.zip › COVID-19/metadata/covid-19-monitoraggio.xml]

<?xml version="1.0" encoding="UTF-8"?>
<gmd:MD_Metadata xmlns:gmd="http://www.isotc211.org/2005/gmd" xmlns:gco="http://www.isotc211.org/2005/gco" xmlns:srv="http://www.isotc211.org/2005/srv" xmlns:gml="http://www.opengis.net/gml/3.2" xmlns:xlink="http://www.w3.org/1999/xlink" xmlns:xsi="http://www.w3.org/2001/XMLSchema-instance">
	<gmd:fileIdentifier>
		<gco:CharacterString>PCM:COVID-19:05032020:093000</gco:CharacterString>
	</gmd:fileIdentifier>
	<gmd:language>
		<gmd:LanguageCode codeList="http://standards.iso.org/ittf/PubliclyAvailableStandards/ISO_19139_Schemas/resources/codelist/gmxCodelists.xml#LanguageCode" codeListValue="ita">ita</gmd:LanguageCode>
	</gmd:language>
	<gmd:characterSet>
		<gmd:MD_CharacterSetCode codeList="http://standards.iso.org/ittf/PubliclyAvailableStandards/ISO_19139_Schemas/resources/codelist/gmxCodelists.xml#MD_CharacterSetCode" codeListValue="utf8">utf8</gmd:MD_CharacterSetCode>
	</gmd:characterSet>
	<gmd:parentIdentifier>
		<gco:CharacterString>PCM:COVID-19:05032020:093000</gco:CharacterString>
	</gmd:parentIdentifier>
	<gmd:hierarchyLevel>
		<gmd:MD_ScopeCode codeSpace="ISOTC211/19115" codeList="http://standards.iso.org/ittf/PubliclyAvailableStandards/ISO_19139_Schemas/resources/codelist/gmxCodelists.xml#MD_ScopeCode" codeListValue="series">series</gmd:MD_ScopeCode>
	</gmd:hierarchyLevel>
	<gmd:contact>
		<gmd:CI_ResponsibleParty>
			<gmd:organisationName>
				<gco:CharacterString>PCM - Dipartimento della protezionecivile</gco:CharacterString>
			</gmd:organisationName>
			<gmd:contactInfo>
				<gmd:CI_Contact>
					<gmd:phone>
						<gmd:CI_Telephone>
							<gmd:voice>
								<gco:CharacterString>06-68202926</gco:CharacterString>
							</gmd:voice>
						</gmd:CI_Telephone>
					</gmd:phone>
					<gmd:address>
						<gmd:CI_Address>
							<gmd:electronicMailAddress>
								<gco:CharacterString>sisterritoriale@protezionecivile.it</gco:CharacterString>
							</gmd:electronicMailAddress>
						</gmd:CI_Address>
					</gmd:address>
					<gmd:onlineResource>
						<gmd:CI_OnlineResource>
							<gmd:linkage>
								<gmd:URL>www.protezionecivile.gov.it</gmd:URL>
							</gmd:linkage>
						</gmd:CI_OnlineResource>
					</gmd:onlineResource>
				</gmd:CI_Contact>
			</gmd:contactInfo>
			<gmd:role>
				<gmd:CI_RoleCode codeSpace="ISOTC211/19115" codeList="http://standards.iso.org/ittf/PubliclyAvailableStandards/ISO_19139_Schemas/resources/codelist/gmxCodelists.xml#CI_RoleCode" codeListValue="pointOfContact">pointOfContact</gmd:CI_RoleCode>
			</gmd:role>
		</gmd:CI_ResponsibleParty>
	</gmd:contact>
	<gmd:dateStamp>
		<gco:Date>2020-03-05</gco:Date>
	</gmd:dateStamp>
	<gmd:metadataStandardName>
		<gco:CharacterString>DM - Regole tecniche RNDT</gco:CharacterString>
	</gmd:metadataStandardName>
	<gmd:metadataStandardVersion>
		<gco:CharacterString>10 novembre 2011</gco:CharacterString>
	</gmd:metadataStandardVersion>
	<gmd:referenceSystemInfo>
		<gmd:MD_ReferenceSystem>
			<gmd:referenceSystemIdentifier>
				<gmd:RS_Identifier>
					<gmd:code>
						<gco:CharacterString>ETRS89</gco:CharacterString>
					</gmd:code>
				</gmd:RS_Identifier>
			</gmd:referenceSystemIdentifier>
		</gmd:MD_ReferenceSystem>
	</gmd:referenceSystemInfo>
	<gmd:identificationInfo>
		<gmd:MD_DataIdentification>
			<gmd:citation>
				<gmd:CI_Citation>
					<gmd:title>
						<gco:CharacterString>COVID-19 Monitoraggio situazione Italia</gco:CharacterString>
					</gmd:title>
					<gmd:date>
						<gmd:CI_Date>
							<gmd:date>
								<gco:Date>2020-03-06</gco:Date>
							</gmd:date>
							<gmd:dateType>
								<gmd:CI_DateTypeCode codeSpace="ISOTC211/19115" codeList="http://standards.iso.org/ittf/PubliclyAvailableStandards/ISO_19139_Schemas/resources/codelist/gmxCodelists.xml#CI_DateTypeCode" codeListValue="publication">publication</gmd:CI_DateTypeCode>
							</gmd:dateType>
						</gmd:CI_Date>
					</gmd:date>
					<gmd:identifier>
						<gmd:MD_Identifier>
							<gmd:code>
								<gco:CharacterString>PCM:COVID-19</gco:CharacterString>
							</gmd:code>
						</gmd:MD_Identifier>
					</gmd:identifier>
					<gmd:citedResponsibleParty>
						<gmd:CI_ResponsibleParty>
							<gmd:organisationName>
								<gco:CharacterString>PCM - Dipartimento della protezionecivile</gco:CharacterString>
							</gmd:organisationName>
							<gmd:contactInfo>
								<gmd:CI_Contact>
									<gmd:phone>
										<gmd:CI_Telephone>
											<gmd:voice>
												<gco:CharacterString>06-68202926</gco:CharacterString>
											</gmd:voice>
										</gmd:CI_Telephone>
									</gmd:phone>
									<gmd:address>
										<gmd:CI_Address>
											<gmd:electronicMailAddress>
												<gco:CharacterString>sisterritoriale@protezionecivile.it</gco:CharacterString>
											</gmd:electronicMailAddress>
										</gmd:CI_Address>
									</gmd:address>
									<gmd:onlineResource>
										<gmd:CI_OnlineResource>
											<gmd:linkage>
												<gmd:URL>www.protezionecivile.gov.it</gmd:URL>
											</gmd:linkage>
										</gmd:CI_OnlineResource>
									</gmd:onlineResource>
								</gmd:CI_Contact>
							</gmd:contactInfo>
							<gmd:role>
								<gmd:CI_RoleCode codeSpace="ISOTC211/19115" codeList="http://standards.iso.org/ittf/PubliclyAvailableStandards/ISO_19139_Schemas/resources/codelist/gmxCodelists.xml#CI_RoleCode" codeListValue="owner">owner</gmd:CI_RoleCode>
							</gmd:role>
						</gmd:CI_ResponsibleParty>
					</gmd:citedResponsibleParty>
					<gmd:presentationForm>
						<gmd:CI_PresentationFormCode codeSpace="ISOTC211/19115" codeList="http://standards.iso.org/ittf/PubliclyAvailableStandards/ISO_19139_Schemas/resources/codelist/gmxCodelists.xml#CI_PresentationFormCode" codeListValue="tableDigital">tableDigital</gmd:CI_PresentationFormCode>
					</gmd:presentationForm>
					<gmd:series>
						<gmd:CI_Series>
							<gmd:issueIdentification>
								<gco:CharacterString>PCM:COVID-19</gco:CharacterString>
							</gmd:issueIdentification>
						</gmd:CI_Series>
					</gmd:series>
					<gmd:otherCitationDetails>
						<gco:CharacterString>DELIBERA DEL CONSIGLIO DEI MINISTRI 31 gennaio 2020  Dichiarazione dello stato di emergenza in conseguenza del rischio sanitario connesso all&apos;insorgenza di patologie derivanti da agenti virali trasmissibili.(GU Serie Generale n.26 del 01-02-2020)</gco:CharacterString>
					</gmd:otherCitationDetails>
				</gmd:CI_Citation>
			</gmd:citation>
			<gmd:abstract>
				<gco:CharacterString>Riepilogo nazionale quotidiano del monitoraggio sanitario che descrive il quadro riepilogativo della situazione relativo alla stato di evoluzione dell&apos;infezione da Coronavirus (COVID-19).</gco:CharacterString>
			</gmd:abstract>
			<gmd:pointOfContact>
				<gmd:CI_ResponsibleParty>
					<gmd:organisationName>
						<gco:CharacterString>PCM - Dipartimento della protezionecivile</gco:CharacterString>
					</gmd:organisationName>
					<gmd:contactInfo>
						<gmd:CI_Contact>
							<gmd:phone>
								<gmd:CI_Telephone>
									<gmd:voice>
										<gco:CharacterString>06-68202926</gco:CharacterString>
									</gmd:voice>
								</gmd:CI_Telephone>
							</gmd:phone>
							<gmd:address>
								<gmd:CI_Address>
									<gmd:electronicMailAddress>
										<gco:CharacterString>sisterritoriale@protezionecivile.it</gco:CharacterString>
									</gmd:electronicMailAddress>
								</gmd:CI_Address>
							</gmd:address>
							<gmd:onlineResource>
								<gmd:CI_OnlineResource>
									<gmd:linkage>
										<gmd:URL>www.protezionecivile.gov.it</gmd:URL>
									</gmd:linkage>
								</gmd:CI_OnlineResource>
							</gmd:onlineResource>
						</gmd:CI_Contact>
					</gmd:contactInfo>
					<gmd:role>
						<gmd:CI_RoleCode codeSpace="ISOTC211/19115" codeList="http://standards.iso.org/ittf/PubliclyAvailableStandards/ISO_19139_Schemas/resources/codelist/gmxCodelists.xml#CI_RoleCode" codeListValue="pointOfContact">pointOfContact</gmd:CI_RoleCode>
					</gmd:role>
				</gmd:CI_ResponsibleParty>
			</gmd:pointOfContact>
			<gmd:resourceMaintenance>
				<gmd:MD_MaintenanceInformation>
					<gmd:maintenanceAndUpdateFrequency>
						<gmd:MD_MaintenanceFrequencyCode codeSpace="ISOTC211/19115" codeList="http://standards.iso.org/ittf/PubliclyAvailableStandards/ISO_19139_Schemas/resources/codelist/gmxCodelists.xml#MD_MaintenanceFrequencyCode" codeListValue="daily">daily</gmd:MD_MaintenanceFrequencyCode>
					</gmd:maintenanceAndUpdateFrequency>
				</gmd:MD_MaintenanceInformation>
			</gmd:resourceMaintenance>
			<gmd:descriptiveKeywords>
				<gmd:MD_Keywords>
					<gmd:keyword>
						<gco:CharacterString>Salute umana e sicurezza</gco:CharacterString>
					</gmd:keyword>
					<gmd:thesaurusName>
						<gmd:CI_Citation>
							<gmd:title>
								<gco:CharacterString>GEMET - INSPIRE themes, version 1.0</gco:CharacterString>
							</gmd:title>
							<gmd:date>
								<gmd:CI_Date>
									<gmd:date>
										<gco:Date>2008-06-01</gco:Date>
									</gmd:date>
									<gmd:dateType>
										<gmd:CI_DateTypeCode codeList="http://standards.iso.org/ittf/PubliclyAvailableStandards/ISO_19139_Schemas/resources/codelist/gmxCodelists.xml#CI_DateTypeCode" codeListValue="publication">publication</gmd:CI_DateTypeCode>
									</gmd:dateType>
								</gmd:CI_Date>
							</gmd:date>
						</gmd:CI_Citation>
					</gmd:thesaurusName>
				</gmd:MD_Keywords>
			</gmd:descriptiveKeywords>
			<gmd:descriptiveKeywords>
				<gmd:MD_Keywords>
					<gmd:keyword>
						<gco:CharacterString>salute umana</gco:CharacterString>
					</gmd:keyword>
					<gmd:keyword>
						<gco:CharacterString>virus</gco:CharacterString>
					</gmd:keyword>
					<gmd:thesaurusName>
						<gmd:CI_Citation>
							<gmd:title>
								<gco:CharacterString>GEMET - Concepts, version 2.4</gco:CharacterString>
							</gmd:title>
							<gmd:date>
								<gmd:CI_Date>
									<gmd:date>
										<gco:Date>2010-01-13</gco:Date>
									</gmd:date>
									<gmd:dateType>
										<gmd:CI_DateTypeCode codeList="http://standards.iso.org/ittf/PubliclyAvailableStandards/ISO_19139_Schemas/resources/codelist/gmxCodelists.xml#CI_DateTypeCode" codeListValue="publication">publication</gmd:CI_DateTypeCode>
									</gmd:dateType>
								</gmd:CI_Date>
							</gmd:date>
						</gmd:CI_Citation>
					</gmd:thesaurusName>
				</gmd:MD_Keywords>
			</gmd:descriptiveKeywords>
			<gmd:descriptiveKeywords>
				<gmd:MD_Keywords>
					<gmd:keyword>
						<gco:CharacterString>COVID-19</gco:CharacterString>
					</gmd:keyword>
				</gmd:MD_Keywords>
			</gmd:descriptiveKeywords>
			<gmd:resourceConstraints>
				<gmd:MD_SecurityConstraints>
					<gmd:classification>
						<gmd:MD_ClassificationCode codeList="http://standards.iso.org/ittf/PubliclyAvailableStandards/ISO_19139_Schemas/resources/codelist/gmxCodelists.xml#MD_ClassificationCode" codeListValue="unclassified">unclassified</gmd:MD_ClassificationCode>
					</gmd:classification>
				</gmd:MD_SecurityConstraints>
			</gmd:resourceConstraints>
			<gmd:resourceConstraints>
				<gmd:MD_Constraints>
					<gmd:useLimitation>
						<gco:CharacterString>http://dati.protezionecivile.it/Download/Licenze/CC_Attribution_4.0_International_COVID19.zip</gco:CharacterString>
					</gmd:useLimitation>
				</gmd:MD_Constraints>
			</gmd:resourceConstraints>
			<gmd:resourceConstraints>
				<gmd:MD_LegalConstraints>
					<gmd:accessConstraints>
						<gmd:MD_RestrictionCode codeList="http://www.isotc211.org/2005/resources/Codelist/gmxCodelists.xml#MD_RestrictionCode" codeListValue="otherRestrictions">otherRestrictions</gmd:MD_RestrictionCode>
					</gmd:accessConstraints>
					<gmd:useConstraints>
						<gmd:MD_RestrictionCode codeList="http://www.isotc211.org/2005/resources/Codelist/gmxCodelists.xml#MD_RestrictionCode" codeListValue="otherRestrictions">otherRestrictions</gmd:MD_RestrictionCode>
					</gmd:useConstraints>
				</gmd:MD_LegalConstraints>
			</gmd:resourceConstraints>
			<gmd:spatialRepresentationType>
				<gmd:MD_SpatialRepresentationTypeCode codeSpace="ISOTC211/19115" codeList="http://standards.iso.org/ittf/PubliclyAvailableStandards/ISO_19139_Schemas/resources/codelist/gmxCodelists.xml#MD_SpatialRepresentationTypeCode" codeListValue="textTable">textTable</gmd:MD_SpatialRepresentationTypeCode>
			</gmd:spatialRepresentationType>
			<gmd:spatialResolution>
				<gmd:MD_Resolution>
					<gmd:equivalentScale>
						<gmd:MD_RepresentativeFraction>
							<gmd:denominator>
								<gco:Integer>500000</gco:Integer>
							</gmd:denominator>
						</gmd:MD_RepresentativeFraction>
					</gmd:equivalentScale>
				</gmd:MD_Resolution>
			</gmd:spatialResolution>
			<gmd:language>
				<gmd:LanguageCode codeList="http://standards.iso.org/ittf/PubliclyAvailableStandards/ISO_19139_Schemas/resources/codelist/gmxCodelists.xml#LanguageCode" codeListValue="ita">ita</gmd:LanguageCode>
			</gmd:language>
			<gmd:characterSet>
				<gmd:MD_CharacterSetCode codeList="http://standards.iso.org/ittf/PubliclyAvailableStandards/ISO_19139_Schemas/resources/codelist/gmxCodelists.xml#MD_CharacterSetCode" codeListValue="utf8">utf8</gmd:MD_CharacterSetCode>
			</gmd:characterSet>
			<gmd:topicCategory>
				<gmd:MD_TopicCategoryCode>health</gmd:MD_TopicCategoryCode>
			</gmd:topicCategory>
			<gmd:extent>
				<gmd:EX_Extent>
					<gmd:geographicElement>
						<gmd:EX_GeographicBoundingBox>
							<gmd:westBoundLongitude>
								<gco:Decimal>5.8466</gco:Decimal>
							</gmd:westBoundLongitude>
							<gmd:eastBoundLongitude>
								<gco:Decimal>19.5511</gco:Decimal>
							</gmd:eastBoundLongitude>
							<gmd:southBoundLatitude>
								<gco:Decimal>35.677</gco:Decimal>
							</gmd:southBoundLatitude>
							<gmd:northBoundLatitude>
								<gco:Decimal>48.0008</gco:Decimal>
							</gmd:northBoundLatitude>
						</gmd:EX_GeographicBoundingBox>
					</gmd:geographicElement>
				</gmd:EX_Extent>
			</gmd:extent>
			<gmd:supplementalInformation>
				<gco:CharacterString>Nome campo	Descrizione
data	Data dell’informazione
stato	Stato di riferimento
codice_regione	Codice della Regione (ISTAT 2019)
denominazione_regione	Denominazione della Regione
lat	Latitudine
long	Longitudine
ricoverati_con_sintomi	Ricoverati con sintomi
terapia_intensiva	Ricoverati in terapia intensiva
totale_ospedalizzati	Totale ospedalizzati
isolamento_domiciliare	Persone in isolamento domiciliare
totale_attualmente_positivi	Totale attualmente positivi
dimessi_guariti	Persone dimesse guarite
deceduti	Persone decedute
totale_casi	Totale casi positivi
tamponi	Totale tamponi</gco:CharacterString>
			</gmd:supplementalInformation>
		</gmd:MD_DataIdentification>
	</gmd:identificationInfo>
	<gmd:distributionInfo>
		<gmd:MD_Distribution>
			<gmd:distributionFormat>
				<gmd:MD_Format>
					<gmd:name>
						<gco:CharacterString>csv</gco:CharacterString>
					</gmd:name>
					<gmd:version>
						<gco:CharacterString>comma separated value</gco:CharacterString>
					</gmd:version>
				</gmd:MD_Format>
			</gmd:distributionFormat>
			<gmd:distributor>
				<gmd:MD_Distributor>
					<gmd:distributorContact>
						<gmd:CI_ResponsibleParty>
							<gmd:organisationName>
								<gco:CharacterString>PCM - Dipartimento della protezionecivile</gco:CharacterString>
							</gmd:organisationName>
							<gmd:contactInfo>
								<gmd:CI_Contact>
									<gmd:phone>
										<gmd:CI_Telephone>
											<gmd:voice>
												<gco:CharacterString>06-68202926</gco:CharacterString>
											</gmd:voice>
										</gmd:CI_Telephone>
									</gmd:phone>
									<gmd:address>
										<gmd:CI_Address>
											<gmd:electronicMailAddress>
												<gco:CharacterString>redazione@protezionecivile.it</gco:CharacterString>
											</gmd:electronicMailAddress>
										</gmd:CI_Address>
									</gmd:address>
									<gmd:onlineResource>
										<gmd:CI_OnlineResource>
											<gmd:linkage>
												<gmd:URL>www.protezionecivile.gov.it</gmd:URL>
											</gmd:linkage>
										</gmd:CI_OnlineResource>
									</gmd:onlineResource>
								</gmd:CI_Contact>
							</gmd:contactInfo>
							<gmd:role>
								<gmd:CI_RoleCode codeSpace="ISOTC211/19115" codeList="http://standards.iso.org/ittf/PubliclyAvailableStandards/ISO_19139_Schemas/resources/codelist/gmxCodelists.xml#CI_RoleCode" codeListValue="distributor">distributor</gmd:CI_RoleCode>
							</gmd:role>
						</gmd:CI_ResponsibleParty>
					</gmd:distributorContact>
				</gmd:MD_Distributor>
			</gmd:distributor>
			<gmd:transferOptions>
				<gmd:MD_DigitalTransferOptions>
					<gmd:onLine>
						<gmd:CI_OnlineResource>
							<gmd:linkage>
								<gmd:URL>https://github.com/pcm-dpc/COVID-19/tree/master/dati-regioni</gmd:URL>
							</gmd:linkage>
						</gmd:CI_OnlineResource>
					</gmd:onLine>
				</gmd:MD_DigitalTransferOptions>
			</gmd:transferOptions>
			<gmd:transferOptions>
				<gmd:MD_DigitalTransferOptions>
					<gmd:onLine>
						<gmd:CI_OnlineResource>
							<gmd:linkage>
								<gmd:URL>https://github.com/pcm-dpc/COVID-19/tree/master/dati-province</gmd:URL>
							</gmd:linkage>
						</gmd:CI_OnlineResource>
					</gmd:onLine>
				</gmd:MD_DigitalTransferOptions>
			</gmd:transferOptions>
			<gmd:transferOptions>
				<gmd:MD_DigitalTransferOptions>
					<gmd:onLine>
						<gmd:CI_OnlineResource>
							<gmd:linkage>
								<gmd:URL>https://github.com/pcm-dpc/COVID-19/tree/master/dati-andamento-nazionale</gmd:URL>
							</gmd:linkage>
						</gmd:CI_OnlineResource>
					</gmd:onLine>
				</gmd:MD_DigitalTransferOptions>
			</gmd:transferOptions>
		</gmd:MD_Distribution>
	</gmd:distributionInfo>
	<gmd:dataQualityInfo>
		<gmd:DQ_DataQuality>
			<gmd:scope>
				<gmd:DQ_Scope>
					<gmd:level>
						<gmd:MD_ScopeCode codeSpace="ISOTC211/19115" codeList="http://standards.iso.org/ittf/PubliclyAvailableStandards/ISO_19139_Schemas/resources/codelist/gmxCodelists.xml#MD_ScopeCode" codeListValue="series">series</gmd:MD_ScopeCode>
					</gmd:level>
				</gmd:DQ_Scope>
			</gmd:scope>
			<gmd:report>
				<gmd:DQ_AbsoluteExternalPositionalAccuracy>
					<gmd:result>
						<gmd:DQ_QuantitativeResult>
							<gmd:valueUnit>
								<gml:BaseUnit gml:id="m">
									<gml:identifier codeSpace="http://www.bipm.org/en/si/base_units">m</gml:identifier>
									<gml:unitsSystem xlink:href="http://www.bipm.org/en/si"/>
								</gml:BaseUnit>
							</gmd:valueUnit>
							<gmd:value>
								<gco:Record>
									<gco:Real>100000</gco:Real>
								</gco:Record>
							</gmd:value>
						</gmd:DQ_QuantitativeResult>
					</gmd:result>
				</gmd:DQ_AbsoluteExternalPositionalAccuracy>
			</gmd:report>
			<gmd:report>
				<gmd:DQ_DomainConsistency>
					<gmd:result>
						<gmd:DQ_ConformanceResult>
							<gmd:specification>
								<gmd:CI_Citation>
									<gmd:title>
										<gco:CharacterString>REGOLAMENTO (UE) N. 1089/2010 DELLA COMMISSIONE del 23 novembre 2010 recante attuazione della direttiva 2007/2/CE del Parlamento europeo e del Consiglio per quanto riguarda l&apos;interoperabilità dei set di dati territoriali e dei servizi di dati territoriali</gco:CharacterString>
									</gmd:title>
									<gmd:date>
										<gmd:CI_Date>
											<gmd:date>
												<gco:Date>2010-12-08</gco:Date>
											</gmd:date>
											<gmd:dateType>
												<gmd:CI_DateTypeCode codeList="http://standards.iso.org/ittf/PubliclyAvailableStandards/ISO_19139_Schemas/resources/codelist/gmxCodelists.xml#CI_DateTypeCode" codeListValue="publication">pubblicazione</gmd:CI_DateTypeCode>
											</gmd:dateType>
										</gmd:CI_Date>
									</gmd:date>
								</gmd:CI_Citation>
							</gmd:specification>
							<gmd:explanation>
								<gco:CharacterString>Fare riferimento alle specifiche indicate</gco:CharacterString>
							</gmd:explanation>
							<gmd:pass/>
						</gmd:DQ_ConformanceResult>
					</gmd:result>
				</gmd:DQ_DomainConsistency>
			</gmd:report>
			<gmd:lineage>
				<gmd:LI_Lineage>
					<gmd:statement>
						<gco:CharacterString>Per il tramite del Comitato Operativo della protezione civile e in raccordo con il Ministero della Saluta viene effettuato giornalmente il monitoraggio della situazione e della sua evoluzione in previsione della comunicazione ufficiale tramite conferenza stampa alle ore 18.00 da parte del Capo del Dipartimento della protezione civile in qualità di Commissario  straordinario.
A livello regionale, presso l&apos;UInità di crisi regionale e in stretto raccordo con la SOR - Sala Operativa Regionale ove c&apos;è la partecipazione del Referente Sanitario Regionale che, a sua volta, opera in raccordo con il Direttore sanitario delle aziende sanitarie locali e in contatto costante con un rappresentante della Prefettura Capoluogo per garantire il raccordo con le altre prefetture UTG del territorio regionale, viene effettuato il monitoraggio ai fini della comunicazione al livello nazionale.</gco:CharacterString>
					</gmd:statement>
				</gmd:LI_Lineage>
			</gmd:lineage>
		</gmd:DQ_DataQuality>
	</gmd:dataQualityInfo>
</gmd:MD_Metadata>
